# Supplementary material for: Synthesis and structural characterization of a hydrated sodium–caesium tetra­cosa­tungstate(VI), Na5Cs19[W24O84]·21H2O
Source: Acta Crystallogr E Crystallogr Commun. 2024 May 31;80(Pt 6):667–70. doi: 10.1107/S2056989024004778 (PMC11151317; doi:10.1107/S2056989024004778)
Supplement: Supplementary file 1 [file e-80-00667-sup1.cif]

##############################################################################
#                                                                            #
# This CIF contains the data in a paper accepted for publication in          #
# Acta Crystallographica Section E. It conforms to the requirements of       #
# Notes for Authors for Acta Crystallographica Section E, and has been       #
# peer reviewed under the auspices of the IUCr Commission on Journals.       #
#                                                                            #
# Full details of the Crystallographic Information File format               #
# are given in the paper "The Crystallographic Information File (CIF):       #
# a New Standard Archive File for Crystallography" by S. R. Hall, F. H.      #
# Allen and I. D. Brown [Acta Cryst. (1991), A47, 655-685].                  #
#                                                                            #
# The current version of the core CIF dictionary is obtainable from          #
# ftp://ftp.iucr.org/pub/cif_core.dic.                                       #
#                                                                            #
# Software is freely available for graphical display of the structure(s)     #
# in this CIF. For information consult the CIF software page                 #
# http://www.iucr.org/resources/cif/software.                                #
#                                                                            #
# This file may be used for bona fide research purposes within the           #
# scientific community so long as proper attribution is given to the journal # 
# article from which it was obtained.                                        #
#                                                                            #
##############################################################################
data_I
_audit_creation_method
;
Olex2 1.5
(compiled 2024.02.16 svn.r378c4104 for OlexSys, GUI svn.r6928)
;
_journal_date_recd_electronic     2024-04-16
_journal_date_accepted     2024-05-21
_journal_name_full     'Acta Crystallographica, Section E'
_journal_year     2024
_journal_volume     80
_journal_issue      1
_journal_page_first     0
_journal_page_last     0
_journal_paper_category     GI
_journal_paper_doi     10.1107/S2056989024004778
_journal_coeditor_code     WM5717
_publ_contact_author_name     'Ian Colliard'
_publ_contact_author_address
;
Physical and Life Sciences Directorate, Glenn T. Seaborg Institute, Lawrence, Livermore National Laboratory, Livermore, California 94550, USA
;
_publ_contact_author_email     'colliard1@llnl.gov'
_publ_contact_author_fax     ?
_publ_contact_author_phone     ?
_publ_section_title
;
Synthesis and structural characterization of a hydrated sodium--caesium
tetracosatungstate(VI), Na~5~Cs~19~[W~24~O~84~].21H~2~O
;
_publ_section_title_footnote     .
loop_
    _publ_author_name
    _publ_author_footnote
    _publ_author_address
    'Deblonde, Gauthier' .
;
Physical and Life Sciences Directorate, Glenn T. Seaborg Institute,
Lawrence Livermore National Laboratory, Livermore, California 94550, USA
;
    'Colliard, Ian' .
;
Physical and Life Sciences Directorate, Glenn T. Seaborg Institute,
Lawrence Livermore National Laboratory, Livermore, California 94550, USA
;
_publ_section_synopsis
;
The isopolytungstate(VI) [W~24~O~84~]^24--^ anion in the hydrated mixed-alkali
isopolytungstate exhibits molecular <i>C</i>~3~<i>~i~</i> symmetry.
;
_chemical_name_systematic
;
Pentasodium nonadecacesium tetracosatungstate(VI) heneikosahydrate
;
_chemical_name_common     ?
_chemical_formula_moiety     '5(Na +), 19(Cs +), W24 O84 24 -, 21(H2 O)'
_chemical_formula_sum     'Cs19 H42 Na5 O105 W24'
_chemical_formula_iupac     'Na5 Cs19 [W24 O84], 21H2 O'
_chemical_formula_weight     8774.97
_chemical_melting_point     ?
_space_group_crystal_system     trigonal
_space_group_name_H-M_alt     'R -3'
_space_group_name_Hall     '-R 3'
loop_
    _space_group_symop_operation_xyz
    'x, y, z'
    '-y, x-y, z'
    '-x+y, -x, z'
    'x+2/3, y+1/3, z+1/3'
    '-y+2/3, x-y+1/3, z+1/3'
    '-x+y+2/3, -x+1/3, z+1/3'
    'x+1/3, y+2/3, z+2/3'
    '-y+1/3, x-y+2/3, z+2/3'
    '-x+y+1/3, -x+2/3, z+2/3'
    '-x, -y, -z'
    'y, -x+y, -z'
    'x-y, x, -z'
    '-x+2/3, -y+1/3, -z+1/3'
    'y+2/3, -x+y+1/3, -z+1/3'
    'x-y+2/3, x+1/3, -z+1/3'
    '-x+1/3, -y+2/3, -z+2/3'
    'y+1/3, -x+y+2/3, -z+2/3'
    'x-y+1/3, x+2/3, -z+2/3'
_cell_length_a     18.0071(3)
_cell_length_b     18.0071(3)
_cell_length_c     62.9142(9)
_cell_angle_alpha     90
_cell_angle_beta     90
_cell_angle_gamma     120
_cell_volume     17667.1(6)
_cell_formula_units_Z     6
_cell_measurement_reflns_used     12610
_cell_measurement_theta_min     3.4700
_cell_measurement_theta_max     31.5780
_cell_measurement_temperature     298
_exptl_crystal_description     rhombohedral
_exptl_crystal_colour     'clear colourless'
_exptl_crystal_size_max     0.015
_exptl_crystal_size_mid     0.015
_exptl_crystal_size_min     0.01
_exptl_crystal_density_diffrn     4.949
_exptl_crystal_density_meas     ?
_exptl_crystal_density_method     ?
_exptl_crystal_F_000     22548
_exptl_absorpt_coefficient_mu     29.242
_exptl_absorpt_correction_type     multi-scan
_exptl_absorpt_process_details
;
(CrysAlisPro; Rigaku OD, 2019)
;
_exptl_absorpt_correction_T_min     0.00093
_exptl_absorpt_correction_T_max     0.00728
_diffrn_ambient_temperature     298.00
_diffrn_source     ?
_diffrn_radiation_type     MoK\a
_diffrn_radiation_wavelength     0.71073
_diffrn_measurement_device_type
                                   'ROD, Synergy Custom DW system, Pilatus 300K'
_diffrn_measurement_device     'four-circle diffractometer'
_diffrn_measurement_method     '\w scans'
_diffrn_detector_area_resol_mean     5.8140
_diffrn_reflns_number     30484
_diffrn_reflns_av_R_equivalents     0.0334
_diffrn_reflns_av_unetI/netI     0.0263
_diffrn_reflns_theta_min     3.459
_diffrn_reflns_theta_max     26.373
_diffrn_reflns_theta_full     25.242
_diffrn_measured_fraction_theta_max     0.996
_diffrn_measured_fraction_theta_full     0.995
_diffrn_reflns_limit_h_min     -22
_diffrn_reflns_limit_h_max     22
_diffrn_reflns_limit_k_min     -20
_diffrn_reflns_limit_k_max     22
_diffrn_reflns_limit_l_min     -78
_diffrn_reflns_limit_l_max     78
_refine_special_details     ?
_reflns_number_total     8019
_reflns_number_gt     7262
_reflns_threshold_expression     'I > 2\s(I)'
_refine_ls_structure_factor_coef     Fsqd
_refine_ls_matrix_type     full
_refine_ls_R_factor_all     0.0645
_refine_ls_R_factor_gt     0.0617
_refine_ls_wR_factor_gt     0.1669
_refine_ls_wR_factor_ref     0.1704
_refine_ls_goodness_of_fit_ref     1.079
_refine_ls_restrained_S_all     1.079
_refine_ls_number_reflns     8019
_refine_ls_number_parameters     456
_refine_ls_number_restraints     0
_refine_ls_hydrogen_treatment     undef
_refine_ls_weighting_scheme     calc
_refine_ls_weighting_details
            'w=1/[\s^2^(Fo^2^)+(0.1323P)^2^+146.9834P] where P=(Fo^2^+2Fc^2^)/3'
_atom_sites_solution_hydrogens     .
_atom_sites_solution_primary     ?
_atom_sites_solution_secondary     ?
_refine_ls_shift/su_max     0.002
_refine_ls_shift/su_mean     0.000
_refine_diff_density_max     5.283
_refine_diff_density_min     -1.527
_refine_ls_extinction_method     none
_refine_ls_extinction_coef     .
loop_
    _atom_type_symbol
    _atom_type_description
    _atom_type_scat_dispersion_real
    _atom_type_scat_dispersion_imag
    _atom_type_scat_source
    'Cs' 'Cs' -0.3680 2.1192
                         'International Tables Vol C Tables 4.2.6.8 and 6.1.1.4'
    'Na' 'Na' 0.0362 0.0249
                         'International Tables Vol C Tables 4.2.6.8 and 6.1.1.4'
    'O' 'O' 0.0106 0.0060
                         'International Tables Vol C Tables 4.2.6.8 and 6.1.1.4'
    'W' 'W' -0.8490 6.8722
                         'International Tables Vol C Tables 4.2.6.8 and 6.1.1.4'
_computing_data_collection
;
CrysAlisPro (Rigaku OD, 2019)
;
_computing_cell_refinement
;
CrysAlisPro (Rigaku OD, 2019)
;
_computing_data_reduction
;
CrysAlisPro (Rigaku OD, 2019)
;
_computing_structure_solution
;
<i>SHELXT</i> (Sheldrick, 2015a)
;
_computing_structure_refinement
;
SHELXL (Sheldrick, 2015b)
;
_computing_molecular_graphics
;
Olex2 (Dolomanov <i>et al.</i>,  2009)
;
_computing_publication_material
;
Olex2 (Dolomanov <i>et al.</i>,  2009)
;
loop_
    _atom_site_type_symbol
    _atom_site_label
    _atom_site_fract_x
    _atom_site_fract_y
    _atom_site_fract_z
    _atom_site_U_iso_or_equiv
    _atom_site_adp_type
    _atom_site_calc_flag
    _atom_site_occupancy
    _atom_site_disorder_assembly
    _atom_site_disorder_group
    W W1 0.75322(4) 0.95534(3) 0.45841(2) 0.04877(16) Uani d 1 . .
    W W2 0.74914(3) 0.84611(3) 0.41728(2) 0.04257(16) Uani d 1 . .
    W W3 0.57837(3) 0.77373(3) 0.46489(2) 0.04252(16) Uani d 1 . .
    W W4 0.52779(3) 0.64798(3) 0.41276(2) 0.03935(15) Uani d 1 . .
    W W5 0.62832(3) 0.52673(3) 0.37414(2) 0.04459(16) Uani d 1 . .
    W W6 0.44888(3) 0.51802(3) 0.36310(2) 0.04151(15) Uani d 1 . .
    W W7 0.51118(3) 0.42927(3) 0.41456(2) 0.04238(16) Uani d 1 . .
    W W8 0.31337(3) 0.45144(3) 0.41362(2) 0.03987(16) Uani d 1 . .
    Cs Cs1 0.333333 0.666667 0.44521(2) 0.0516(3) Uani d 1 . .
    Cs Cs2 0.333333 0.666667 0.38025(3) 0.0594(4) Uani d 1 . .
    Cs Cs3 0.45537(6) 0.50778(7) 0.46622(2) 0.0616(3) Uani d 1 . .
    Cs Cs4 0.68039(11) 0.75734(8) 0.35676(2) 0.0910(4) Uani d 1 . .
    Cs Cs5 0.81936(7) 0.77587(8) 0.47655(2) 0.0713(3) Uani d 1 . .
    Cs Cs6 1.000000 1.000000 0.43671(5) 0.0908(7) Uani d 1 . .
    Cs Cs7 0.89457(7) 0.70886(7) 0.40700(2) 0.0677(3) Uani d 1 . .
    Cs Cs8 0.666667 0.333333 0.39181(3) 0.0574(4) Uani d 1 . .
    Cs Cs9 0.43603(8) 0.28384(7) 0.35495(2) 0.0637(3) Uani d 1 . .
    Na Na1 0.6763(4) 0.5222(4) 0.46411(11) 0.0680(15) Uani d 1 . .
    Na Na2 0.666667 0.333333 0.4601(2) 0.090(4) Uani d 1 . .
    Na Na3 0.9123(14) 0.9508(16) 0.3695(3) 0.081(6) Uani d 0.3333 . .
    O O1 0.5059(5) 0.4707(5) 0.38389(13) 0.0416(17) Uani d 1 . .
    O O1W 0.5091(16) 0.7593(16) 0.3353(4) 0.140(7) Uiso d 1 . .
    O O2 0.4861(6) 0.7600(7) 0.47844(16) 0.053(2) Uani d 1 . .
    O O2W 0.7058(10) 0.9593(12) 0.3648(3) 0.101(5) Uani d 1 . .
    O O3 0.3627(5) 0.4801(5) 0.38316(13) 0.0412(17) Uani d 1 . .
    O O3W 0.6409(7) 0.5930(7) 0.49145(18) 0.062(2) Uani d 1 . .
    O O4 0.8169(6) 0.8096(7) 0.42717(17) 0.056(2) Uani d 1 . .
    O O4W 0.7190(9) 0.6333(9) 0.4392(2) 0.082(3) Uiso d 1 . .
    O O5 0.6915(6) 0.8350(5) 0.44706(14) 0.0428(18) Uani d 1 . .
    O O5W 0.8200(9) 0.5687(10) 0.4768(2) 0.092(4) Uani d 1 . .
    O O6 0.8373(8) 0.9769(9) 0.47624(18) 0.072(3) Uani d 1 . .
    O O6W 0.7211(8) 0.4579(9) 0.4383(2) 0.072(3) Uani d 1 . .
    O O7 0.2437(5) 0.4952(5) 0.40723(14) 0.0416(17) Uani d 1 . .
    O O7W 0.6122(10) 0.3994(9) 0.4864(2) 0.087(4) Uani d 1 . .
    O O8 0.5467(6) 0.4313(7) 0.44085(16) 0.052(2) Uani d 1 . .
    O O9 0.6524(6) 0.7424(6) 0.41085(14) 0.0450(18) Uani d 1 . .
    O O10 0.6179(7) 0.7267(7) 0.48315(15) 0.054(2) Uani d 1 . .
    O O11 0.6289(6) 0.4826(7) 0.40195(14) 0.0473(19) Uani d 1 . .
    O O12 0.7505(10) 1.0493(8) 0.4548(2) 0.077(3) Uani d 1 . .
    O O13 0.4066(6) 0.4229(6) 0.41866(14) 0.0456(18) Uani d 1 . .
    O O14 0.5724(6) 0.5622(6) 0.35439(14) 0.0473(19) Uani d 1 . .
    O O15 0.5347(6) 0.6913(5) 0.44449(13) 0.0426(17) Uani d 1 . .
    O O16 0.7241(7) 0.6243(7) 0.37647(19) 0.061(3) Uani d 1 . .
    O O17 0.5209(6) 0.6283(6) 0.38466(14) 0.0464(19) Uani d 1 . .
    O O18 0.7944(7) 0.8887(7) 0.39216(17) 0.056(2) Uani d 1 . .
    O O19 0.4140(5) 0.5798(5) 0.41757(14) 0.0436(18) Uani d 1 . .
    O O20 0.6509(7) 0.4598(7) 0.35819(15) 0.055(2) Uani d 1 . .
    O O21 0.2371(6) 0.3418(6) 0.40834(15) 0.0480(19) Uani d 1 . .
    O O22 0.4777(7) 0.3239(7) 0.40671(18) 0.058(2) Uani d 1 . .
    O O23 0.5588(6) 0.5716(6) 0.42080(14) 0.0445(18) Uani d 1 . .
    O O24 0.2958(6) 0.4485(6) 0.44194(14) 0.0482(19) Uani d 1 . .
    O O25 0.6541(7) 0.8955(6) 0.47625(14) 0.052(2) Uani d 1 . .
    O O26 0.8071(6) 0.9605(6) 0.43191(15) 0.048(2) Uani d 1 . .
    O O27 0.4054(7) 0.4304(7) 0.34583(16) 0.055(2) Uani d 1 . .
    O O28 0.4333(7) 0.5931(6) 0.34822(15) 0.051(2) Uani d 1 . .
loop_
    _atom_site_aniso_label
    _atom_site_aniso_U_11
    _atom_site_aniso_U_22
    _atom_site_aniso_U_33
    _atom_site_aniso_U_12
    _atom_site_aniso_U_13
    _atom_site_aniso_U_23
    W1 0.0510(3) 0.0422(3) 0.0481(3) 0.0196(2) -0.0043(2) -0.00508(19)
    W2 0.0368(3) 0.0406(3) 0.0477(3) 0.0174(2) 0.00026(18) -0.00177(18)
    W3 0.0447(3) 0.0424(3) 0.0412(3) 0.0223(2) 0.00020(18) -0.00170(17)
    W4 0.0371(3) 0.0370(3) 0.0432(3) 0.01792(19) -0.00016(17) -0.00228(17)
    W5 0.0416(3) 0.0472(3) 0.0467(3) 0.0235(2) 0.00246(18) -0.00100(19)
    W6 0.0425(3) 0.0425(3) 0.0410(3) 0.0224(2) -0.00064(17) 0.00015(17)
    W7 0.0414(3) 0.0437(3) 0.0459(3) 0.0242(2) -0.00031(18) 0.00199(18)
    W8 0.0362(3) 0.0391(3) 0.0439(3) 0.01857(19) 0.00058(17) 0.00079(17)
    Cs1 0.0495(5) 0.0495(5) 0.0557(8) 0.0248(2) 0.000 0.000
    Cs2 0.0610(6) 0.0610(6) 0.0561(8) 0.0305(3) 0.000 0.000
    Cs3 0.0548(5) 0.0752(6) 0.0535(5) 0.0316(4) -0.0020(3) 0.0003(4)
    Cs4 0.1294(12) 0.0574(6) 0.0695(7) 0.0342(7) 0.0080(7) 0.0053(5)
    Cs5 0.0609(6) 0.0827(7) 0.0675(6) 0.0338(5) 0.0038(4) 0.0031(5)
    Cs6 0.0607(7) 0.0607(7) 0.151(2) 0.0303(3) 0.000 0.000
    Cs7 0.0682(6) 0.0660(6) 0.0697(6) 0.0342(5) -0.0057(4) -0.0104(4)
    Cs8 0.0519(5) 0.0519(5) 0.0685(9) 0.0259(2) 0.000 0.000
    Cs9 0.0808(7) 0.0650(6) 0.0562(5) 0.0446(5) -0.0051(4) -0.0002(4)
    Na1 0.066(4) 0.072(4) 0.069(4) 0.037(3) 0.000(3) -0.009(3)
    Na2 0.095(6) 0.095(6) 0.079(8) 0.048(3) 0.000 0.000
    Na3 0.067(12) 0.090(15) 0.061(11) 0.022(11) -0.004(9) 0.002(10)
    O1 0.040(4) 0.042(4) 0.044(4) 0.021(4) 0.002(3) 0.001(3)
    O2 0.053(5) 0.055(5) 0.052(5) 0.027(4) 0.009(4) 0.004(4)
    O2W 0.078(9) 0.128(13) 0.095(10) 0.051(9) 0.012(8) 0.035(9)
    O3 0.034(4) 0.042(4) 0.041(4) 0.015(3) 0.005(3) 0.004(3)
    O3W 0.060(6) 0.064(6) 0.063(6) 0.031(5) -0.003(5) -0.005(5)
    O4 0.041(5) 0.062(6) 0.071(6) 0.028(5) -0.006(4) -0.008(5)
    O5 0.041(4) 0.039(4) 0.047(4) 0.019(4) 0.001(3) 0.000(3)
    O5W 0.069(8) 0.103(10) 0.062(7) 0.012(7) 0.001(6) -0.006(7)
    O6 0.062(7) 0.079(8) 0.056(6) 0.021(6) -0.022(5) -0.008(5)
    O6W 0.057(6) 0.080(8) 0.076(7) 0.034(6) 0.009(5) -0.001(6)
    O7 0.036(4) 0.040(4) 0.052(5) 0.021(3) 0.000(3) 0.005(3)
    O7W 0.094(10) 0.080(9) 0.085(9) 0.043(8) 0.005(7) 0.008(7)
    O8 0.050(5) 0.058(6) 0.052(5) 0.031(4) -0.006(4) 0.004(4)
    O9 0.039(4) 0.042(4) 0.050(5) 0.017(4) 0.000(3) -0.004(3)
    O10 0.062(6) 0.061(6) 0.049(5) 0.037(5) -0.002(4) 0.004(4)
    O11 0.047(5) 0.060(5) 0.043(4) 0.033(4) 0.004(4) 0.003(4)
    O12 0.099(9) 0.054(6) 0.083(8) 0.041(7) 0.017(7) -0.003(6)
    O13 0.042(4) 0.046(5) 0.051(5) 0.024(4) 0.000(4) 0.004(4)
    O14 0.045(5) 0.056(5) 0.042(4) 0.026(4) 0.000(3) -0.001(4)
    O15 0.044(4) 0.040(4) 0.043(4) 0.020(4) 0.003(3) 0.000(3)
    O16 0.046(5) 0.053(6) 0.073(6) 0.016(4) -0.001(5) 0.010(5)
    O17 0.045(5) 0.044(5) 0.045(4) 0.019(4) -0.001(3) -0.003(4)
    O18 0.051(5) 0.052(5) 0.061(6) 0.024(4) 0.006(4) 0.004(4)
    O19 0.032(4) 0.042(4) 0.052(5) 0.015(3) 0.000(3) -0.003(4)
    O20 0.058(6) 0.073(6) 0.049(5) 0.044(5) 0.001(4) -0.007(4)
    O21 0.042(4) 0.045(5) 0.055(5) 0.019(4) 0.000(4) -0.002(4)
    O22 0.067(6) 0.047(5) 0.068(6) 0.033(5) -0.002(5) -0.002(4)
    O23 0.044(5) 0.042(4) 0.052(5) 0.025(4) -0.003(4) -0.001(4)
    O24 0.046(5) 0.062(6) 0.038(4) 0.028(4) -0.001(3) 0.001(4)
    O25 0.064(6) 0.048(5) 0.042(4) 0.027(4) -0.005(4) -0.008(4)
    O26 0.048(5) 0.039(4) 0.051(5) 0.016(4) 0.001(4) -0.003(4)
    O27 0.061(6) 0.059(6) 0.050(5) 0.034(5) -0.005(4) -0.005(4)
    O28 0.063(6) 0.048(5) 0.047(5) 0.032(4) -0.002(4) 0.008(4)
_geom_special_details
;
 All esds (except the esd in the dihedral angle between two l.s. planes)
 are estimated using the full covariance matrix.  The cell esds are taken
 into account individually in the estimation of esds in distances, angles
 and torsion angles; correlations between esds in cell parameters are only
 used when they are defined by crystal symmetry.  An approximate (isotropic)
 treatment of cell esds is used for estimating esds involving l.s. planes.
;
loop_
    _geom_bond_atom_site_label_1
    _geom_bond_atom_site_label_2
    _geom_bond_site_symmetry_2
    _geom_bond_distance
    _geom_bond_publ_flag
    W1 O12 . 1.732(12) ?
    W1 O6 . 1.764(11) ?
    W1 O26 . 1.908(9) ?
    W1 O25 . 1.919(10) ?
    W1 O5 . 2.008(9) ?
    W2 O4 . 1.765(10) ?
    W2 O18 . 1.768(11) ?
    W2 O9 . 1.853(9) ?
    W2 O26 . 2.007(9) ?
    W2 O5 . 2.102(9) ?
    W2 O21 2_665 2.287(9) ?
    W3 O2 . 1.771(10) ?
    W3 O10 . 1.774(9) ?
    W3 O15 . 1.817(9) ?
    W3 O25 . 2.046(10) ?
    W3 O5 . 2.092(9) ?
    W3 O24 2_665 2.171(9) ?
    W4 O17 . 1.795(9) ?
    W4 O23 . 1.796(9) ?
    W4 O19 . 1.811(8) ?
    W4 O9 . 2.031(9) ?
    W4 O7 2_665 2.078(8) ?
    W4 O15 . 2.124(8) ?
    W5 O16 . 1.747(11) ?
    W5 O20 . 1.765(9) ?
    W5 O14 . 1.900(9) ?
    W5 O11 . 1.924(9) ?
    W5 O1 . 2.007(8) ?
    W6 O27 . 1.746(10) ?
    W6 O28 . 1.778(9) ?
    W6 O3 . 1.846(8) ?
    W6 O14 . 2.028(9) ?
    W6 O1 . 2.089(8) ?
    W6 O17 . 2.212(9) ?
    W7 O22 . 1.750(10) ?
    W7 O8 . 1.767(10) ?
    W7 O13 . 1.847(9) ?
    W7 O11 . 2.003(9) ?
    W7 O1 . 2.088(8) ?
    W7 O23 . 2.293(9) ?
    W8 O21 . 1.784(9) ?
    W8 O24 . 1.805(9) ?
    W8 O7 . 1.829(8) ?
    W8 O13 . 2.011(9) ?
    W8 O3 . 2.066(8) ?
    W8 O19 . 2.121(8) ?
    Cs1 O19 3_565 3.139(9) ?
    Cs1 O19 . 3.139(9) ?
    Cs1 O19 2_665 3.139(9) ?
    Cs1 O2 3_565 3.184(10) ?
    Cs1 O2 . 3.184(11) ?
    Cs1 O2 2_665 3.184(10) ?
    Cs1 O15 2_665 3.426(9) ?
    Cs1 O15 3_565 3.426(9) ?
    Cs1 O15 . 3.426(9) ?
    Cs2 O7 2_665 3.168(8) ?
    Cs2 O7 3_565 3.168(8) ?
    Cs2 O7 . 3.168(8) ?
    Cs2 O28 2_665 3.382(10) ?
    Cs2 O28 . 3.382(10) ?
    Cs2 O28 3_565 3.382(10) ?
    Cs3 O2 3_565 3.413(10) ?
    Cs2 O19 2_665 3.514(9) ?
    Cs2 O19 3_565 3.514(9) ?
    Cs2 O19 . 3.514(9) ?
    Cs1 O7 3_565 3.587(9) ?
    Cs1 O7 2_665 3.587(9) ?
    Cs1 O7 . 3.587(9) ?
    Cs2 O3 2_665 3.657(9) ?
    Cs2 O3 3_565 3.657(9) ?
    Cs2 O3 . 3.657(9) ?
    Cs3 O3W 10_666 3.202(11) ?
    Cs3 O3W . 3.303(11) ?
    Cs3 O8 . 3.068(10) ?
    Cs3 O10 . 3.702(11) ?
    Cs3 O13 . 3.274(9) ?
    Cs3 O15 . 3.179(9) ?
    Cs3 O19 . 3.545(9) ?
    Cs3 O23 . 3.288(9) ?
    Cs3 O24 . 2.943(9) ?
    Cs3 O25 3_565 3.537(11) ?
    Cs4 O1W 16_665 3.09(3) ?
    Cs4 O1W . 3.38(2) ?
    Cs4 O2W . 3.47(2) ?
    Cs4 O2W 16_665 3.578(17) ?
    Cs4 O9 . 3.431(9) ?
    Cs4 O14 . 3.053(10) ?
    Cs4 O16 . 3.128(11) ?
    Cs4 O17 . 3.171(9) ?
    Cs4 O18 . 3.148(11) ?
    Cs4 O27 17 3.246(10) ?
    Cs5 O3W . 3.386(12) ?
    Cs5 O4 . 3.170(11) ?
    Cs5 O4W . 3.275(14) ?
    Cs5 O5 . 3.511(9) ?
    Cs5 O5W . 3.737(19) ?
    Cs5 O6 . 3.469(15) ?
    Cs5 O6 12_656 3.127(12) ?
    Cs5 O6 2_765 3.193(13) ?
    Cs5 O10 . 3.302(11) ?
    Cs5 O12 2_765 3.529(15) ?
    Cs5 O25 12_656 3.525(9) ?
    Cs6 O4 . 3.418(11) ?
    Cs6 O4 2_765 3.418(10) ?
    Cs6 O4 3_675 3.418(10) ?
    Cs6 O6 2_765 3.705(13) ?
    Cs6 O6 3_675 3.705(14) ?
    Cs6 O6 . 3.704(14) ?
    Cs6 O26 3_675 3.192(10) ?
    Cs6 O26 2_765 3.192(10) ?
    Cs6 O26 . 3.192(10) ?
    Cs7 O2W 2_765 3.555(19) ?
    Cs7 O4 . 3.064(10) ?
    Cs7 O4W . 3.414(14) ?
    Cs7 O12 2_765 3.198(14) ?
    Cs7 O13 3_665 3.772(9) ?
    Cs7 O16 . 3.279(11) ?
    Cs7 O21 3_665 3.405(10) ?
    Cs7 O22 3_665 3.020(12) ?
    Cs7 O26 2_765 2.991(10) ?
    Cs8 O6W . 3.517(13) ?
    Cs8 O6W 3_665 3.516(13) ?
    Cs8 O6W 2_655 3.516(13) ?
    Cs8 O11 . 3.149(10) ?
    Cs8 O11 2_655 3.149(10) ?
    Cs8 O11 3_665 3.149(10) ?
    Cs8 O20 . 3.222(11) ?
    Cs8 O20 2_655 3.222(11) ?
    Cs8 O20 3_665 3.222(11) ?
    Cs8 O22 3_665 3.451(12) ?
    Cs8 O22 . 3.451(11) ?
    Cs8 O22 2_655 3.450(11) ?
    Cs9 O1 . 3.462(8) ?
    Cs9 O2W 3_565 3.442(18) ?
    Cs9 O14 18_545 3.048(9) ?
    Cs9 O16 2_655 3.224(12) ?
    Cs9 O20 18_545 3.239(10) ?
    Cs9 O20 2_655 3.078(11) ?
    Cs9 O20 . 3.577(12) ?
    Cs9 O22 . 3.339(11) ?
    Cs9 O27 . 3.009(10) ?
    Na1 O3W . 2.409(13) ?
    Na1 O4W . 2.346(16) ?
    Na1 O5W . 2.421(16) ?
    Na1 O6W . 2.356(14) ?
    Na1 O7W . 2.375(16) ?
    Na1 O8 . 2.540(12) ?
    Na2 O6W 2_655 2.380(16) ?
    Na2 O6W 3_665 2.380(16) ?
    Na2 O6W . 2.380(16) ?
    Na2 O7W 2_655 2.508(19) ?
    Na2 O7W 3_665 2.508(19) ?
    Na2 O7W . 2.508(19) ?
    Na3 O1W 16_665 2.77(3) ?
    Na3 O2W . 3.81(3) ?
    Na3 O18 . 2.33(2) ?
    O1W O2W 16_665 3.44(3) ?
    O1W O2W . 4.02(3) ?
    O1W O3 2_665 3.69(3) ?
    O1W O18 16_665 3.86(3) ?
    O1W O27 2_665 3.53(3) ?
    O1W O28 . 2.72(3) ?
    O1W O28 2_665 2.97(3) ?
    O2 O3W 11_566 3.550(16) ?
    O2 O5W 11_566 3.238(17) ?
    O2 O7W 11_566 2.886(19) ?
    O2 O7W 10_666 3.342(18) ?
    O2W O3 2_665 3.134(17) ?
    O2W O18 . 3.023(19) ?
    O2W O21 2_665 2.927(17) ?
    O2W O27 2_665 2.867(19) ?
    O3W O4W . 3.504(18) ?
    O3W O5W 11_566 4.146(18) ?
    O3W O5W . 3.59(2) ?
    O3W O7W . 3.275(19) ?
    O3W O10 . 2.690(15) ?
    O3W O25 12_656 2.739(15) ?
    O4 O4W . 2.857(19) ?
    O4W O5W . 3.52(2) ?
    O4W O6W . 3.18(2) ?
    O4W O8 . 3.403(18) ?
    O4W O9 . 3.292(17) ?
    O4W O11 . 3.331(17) ?
    O4W O12 2_765 3.842(19) ?
    O4W O23 . 2.775(17) ?
    O5W O6W . 3.074(19) ?
    O5W O7W . 3.50(2) ?
    O5W O7W 3_665 3.07(2) ?
    O5W O8 3_665 3.633(19) ?
    O5W O10 12_656 2.765(16) ?
    O5W O12 2_765 2.745(18) ?
    O6W O6W 3_665 3.37(2) ?
    O6W O6W 2_655 3.37(2) ?
    O6W O7W . 3.471(19) ?
    O6W O8 . 2.935(15) ?
    O6W O8 3_665 2.991(15) ?
    O6W O11 . 2.989(16) ?
    O6W O22 3_665 2.787(16) ?
    O7W O7W 2_655 3.26(3) ?
    O7W O7W 3_665 3.26(3) ?
    O7W O8 . 3.259(18) ?
loop_
    _geom_angle_atom_site_label_1
    _geom_angle_atom_site_label_2
    _geom_angle_atom_site_label_3
    _geom_angle_site_symmetry_1
    _geom_angle_site_symmetry_3
    _geom_angle
    _geom_angle_publ_flag
    O5 W1 O5W . 3_675 149.4(4) ?
    O6 W1 O5 . . 114.5(5) ?
    O6 W1 O5W . 3_675 92.3(5) ?
    O6 W1 O25 . . 101.9(5) ?
    O6 W1 O26 . . 100.7(5) ?
    O12 W1 O5 . . 137.4(6) ?
    O12 W1 O5W . 3_675 23.3(5) ?
    O12 W1 O6 . . 108.0(7) ?
    O12 W1 O25 . . 98.8(6) ?
    O12 W1 O26 . . 95.7(5) ?
    O25 W1 O5 . . 75.2(4) ?
    O25 W1 O5W . 3_675 85.4(4) ?
    O26 W1 O5 . . 74.7(4) ?
    O26 W1 O5W . 3_675 116.3(3) ?
    O26 W1 O25 . . 147.8(4) ?
    O4 W2 O2W . . 142.9(4) ?
    O4 W2 O4W . . 44.1(4) ?
    O4 W2 O5 . . 92.9(4) ?
    O4 W2 O9 . . 100.2(5) ?
    O4 W2 O18 . . 102.8(5) ?
    O4 W2 O21 . 2_665 173.6(4) ?
    O4 W2 O26 . . 96.9(5) ?
    O4W W2 O2W . . 143.7(4) ?
    O5 W2 O2W . . 123.4(3) ?
    O5 W2 O4W . . 76.6(3) ?
    O5 W2 O21 . 2_665 80.9(3) ?
    O9 W2 O2W . . 90.5(4) ?
    O9 W2 O4W . . 58.7(4) ?
    O9 W2 O5 . . 85.9(4) ?
    O9 W2 O21 . 2_665 81.0(4) ?
    O9 W2 O26 . . 151.6(4) ?
    O18 W2 O2W . . 40.1(4) ?
    O18 W2 O4W . . 123.9(4) ?
    O18 W2 O5 . . 159.5(4) ?
    O18 W2 O9 . . 103.8(5) ?
    O18 W2 O21 . 2_665 82.9(4) ?
    O18 W2 O26 . . 94.3(4) ?
    O21 W2 O2W 2_665 . 43.0(3) ?
    O21 W2 O4W 2_665 . 134.6(3) ?
    O26 W2 O2W . . 89.4(4) ?
    O26 W2 O4W . . 126.8(4) ?
    O26 W2 O5 . . 70.6(4) ?
    O26 W2 O21 . 2_665 79.7(4) ?
    O2 W3 O3W . 11_566 58.7(4) ?
    O2 W3 O5 . . 158.4(4) ?
    O2 W3 O5W . 11_566 61.3(4) ?
    O2 W3 O10 . . 101.2(5) ?
    O2 W3 O15 . . 103.5(4) ?
    O2 W3 O24 . 2_665 85.8(4) ?
    O2 W3 O25 . . 93.3(5) ?
    O5 W3 O3W . 11_566 106.2(3) ?
    O5 W3 O5W . 11_566 124.9(3) ?
    O5 W3 O24 . 2_665 77.1(3) ?
    O5W W3 O3W 11_566 11_566 54.2(3) ?
    O10 W3 O3W . 11_566 93.2(4) ?
    O10 W3 O5 . . 94.7(4) ?
    O10 W3 O5W . 11_566 45.9(4) ?
    O10 W3 O15 . . 100.4(4) ?
    O10 W3 O24 . 2_665 170.7(5) ?
    O10 W3 O25 . . 94.2(4) ?
    O15 W3 O3W . 11_566 159.7(3) ?
    O15 W3 O5 . . 87.8(4) ?
    O15 W3 O5W . 11_566 128.9(4) ?
    O15 W3 O24 . 2_665 83.8(4) ?
    O15 W3 O25 . . 155.0(4) ?
    O24 W3 O3W 2_665 11_566 85.1(3) ?
    O24 W3 O5W 2_665 11_566 136.4(3) ?
    O25 W3 W1 . . 34.0(3) ?
    O25 W3 O3W . 11_566 35.5(3) ?
    O25 W3 O5 . . 70.7(4) ?
    O25 W3 O5W . 11_566 75.5(4) ?
    O25 W3 O24 . 2_665 79.1(4) ?
    O7 W4 O4W 2_665 . 133.5(3) ?
    O7 W4 O15 2_665 . 80.7(3) ?
    O9 W4 O4W . . 56.3(3) ?
    O9 W4 O7 . 2_665 83.1(4) ?
    O9 W4 O15 . . 84.9(3) ?
    O15 W4 O4W . . 74.7(3) ?
    O17 W4 O4W . . 112.3(4) ?
    O17 W4 O7 . 2_665 89.0(4) ?
    O17 W4 O9 . . 92.6(4) ?
    O17 W4 O15 . . 169.6(4) ?
    O17 W4 O19 . . 95.0(4) ?
    O17 W4 O23 . . 98.3(4) ?
    O19 W4 O4W . . 127.7(4) ?
    O19 W4 O7 . 2_665 88.2(4) ?
    O19 W4 O9 . . 168.3(4) ?
    O19 W4 O15 . . 86.0(4) ?
    O23 W4 O4W . . 38.3(4) ?
    O23 W4 O7 . 2_665 171.0(4) ?
    O23 W4 O9 . . 91.2(4) ?
    O23 W4 O15 . . 91.9(4) ?
    O23 W4 O19 . . 96.5(4) ?
    O14 W5 O1 . . 74.6(4) ?
    O14 W5 O11 . . 147.9(4) ?
    O16 W5 O1 . . 139.8(5) ?
    O16 W5 O11 . . 97.6(5) ?
    O16 W5 O14 . . 98.0(5) ?
    O16 W5 O20 . . 106.6(5) ?
    O20 W5 O1 . . 113.6(4) ?
    O20 W5 O11 . . 100.6(4) ?
    O20 W5 O14 . . 101.5(4) ?
    O1 W6 O1W . 3_565 149.5(5) ?
    O1 W6 O2W . 3_565 86.2(4) ?
    O1 W6 O17 . . 78.2(3) ?
    O3 W6 O1 . . 85.1(4) ?
    O3 W6 O1W . 3_565 72.7(5) ?
    O3 W6 O2W . 3_565 55.0(4) ?
    O3 W6 O14 . . 152.2(4) ?
    O3 W6 O17 . . 85.4(4) ?
    O14 W6 O1 . . 70.3(3) ?
    O14 W6 O1W . 3_565 134.9(5) ?
    O14 W6 O2W . 3_565 132.5(4) ?
    O14 W6 O17 . . 77.2(4) ?
    O17 W6 O1W . 3_565 119.4(5) ?
    O17 W6 O2W . 3_565 138.7(3) ?
    O27 W6 O1 . . 96.4(4) ?
    O27 W6 O1W . 3_565 68.2(5) ?
    O27 W6 O2W . 3_565 45.6(4) ?
    O27 W6 O3 . . 100.2(4) ?
    O27 W6 O14 . . 95.4(4) ?
    O27 W6 O17 . . 171.9(4) ?
    O27 W6 O28 . . 100.9(5) ?
    O28 W6 O1 . . 159.4(4) ?
    O28 W6 O1W . 3_565 50.0(5) ?
    O28 W6 O2W . 3_565 114.0(5) ?
    O28 W6 O3 . . 102.6(4) ?
    O28 W6 O14 . . 96.8(4) ?
    O28 W6 O17 . . 83.4(4) ?
    O1 W7 O4W . . 102.6(3) ?
    O1 W7 O6W . . 121.9(3) ?
    O1 W7 O6W . 2_655 136.8(3) ?
    O1 W7 O23 . . 79.5(3) ?
    O6W W7 O4W . . 47.5(3) ?
    O6W W7 O4W 2_655 . 97.9(3) ?
    O6W W7 O6W 2_655 . 53.5(4) ?
    O8 W7 O1 . . 159.7(4) ?
    O8 W7 O4W . . 57.2(4) ?
    O8 W7 O6W . 2_655 55.1(4) ?
    O8 W7 O6W . . 46.6(4) ?
    O8 W7 O11 . . 94.3(4) ?
    O8 W7 O13 . . 102.6(4) ?
    O8 W7 O23 . . 83.6(4) ?
    O11 W7 O1 . . 71.9(3) ?
    O11 W7 O4W . . 55.7(3) ?
    O11 W7 O6W . . 50.0(3) ?
    O11 W7 O6W . 2_655 89.8(3) ?
    O11 W7 O23 . . 79.5(4) ?
    O13 W7 O1 . . 85.7(4) ?
    O13 W7 O4W . . 117.2(4) ?
    O13 W7 O6W . 2_655 117.6(4) ?
    O13 W7 O6W . . 148.9(3) ?
    O13 W7 O11 . . 152.5(4) ?
    O13 W7 O23 . . 81.1(4) ?
    O22 W7 O1 . . 94.3(4) ?
    O22 W7 O4W . . 139.3(4) ?
    O22 W7 O6W . 2_655 48.3(4) ?
    O22 W7 O6W . . 92.2(4) ?
    O22 W7 O8 . . 102.2(5) ?
    O22 W7 O11 . . 96.7(5) ?
    O22 W7 O13 . . 100.6(5) ?
    O22 W7 O23 . . 173.4(4) ?
    O23 W7 O4W . . 41.9(3) ?
    O23 W7 O6W . . 89.5(3) ?
    O23 W7 O6W . 2_655 136.5(3) ?
    O3 W8 O2W . 3_565 52.2(3) ?
    O3 W8 O19 . . 79.1(3) ?
    O7 W8 O2W . 3_565 97.9(4) ?
    O7 W8 O3 . . 89.4(4) ?
    O7 W8 O13 . . 170.0(4) ?
    O7 W8 O19 . . 87.3(4) ?
    O13 W8 O2W . 3_565 84.4(4) ?
    O13 W8 O3 . . 84.3(4) ?
    O13 W8 O19 . . 83.8(4) ?
    O19 W8 O2W . 3_565 130.7(3) ?
    O21 W8 O2W . 3_565 43.7(4) ?
    O21 W8 O3 . . 95.8(4) ?
    O21 W8 O7 . . 97.0(4) ?
    O21 W8 O13 . . 91.5(4) ?
    O21 W8 O19 . . 173.3(4) ?
    O21 W8 O24 . . 97.1(4) ?
    O24 W8 O2W . 3_565 140.0(4) ?
    O24 W8 O3 . . 165.9(4) ?
    O24 W8 O7 . . 94.7(4) ?
    O24 W8 O13 . . 89.6(4) ?
    O24 W8 O19 . . 87.6(4) ?
    O2 Cs1 O2 2_665 . 81.6(3) ?
    O2 Cs1 O2 3_565 . 81.6(3) ?
    O2 Cs1 O2 2_665 3_565 81.6(3) ?
    O2 Cs1 O7 3_565 . 83.2(2) ?
    O2 Cs1 O7 2_665 3_565 83.2(2) ?
    O2 Cs1 O7 3_565 2_665 129.9(2) ?
    O2 Cs1 O7 . . 142.2(2) ?
    O2 Cs1 O7 2_665 2_665 142.2(2) ?
    O2 Cs1 O7 . 3_565 129.9(2) ?
    O2 Cs1 O7 . 2_665 83.2(2) ?
    O2 Cs1 O7 2_665 . 129.9(2) ?
    O2 Cs1 O7 3_565 3_565 142.2(2) ?
    O2 Cs1 O15 2_665 2_665 50.3(2) ?
    O2 Cs1 O15 . . 50.3(2) ?
    O2 Cs1 O15 2_665 . 131.9(2) ?
    O2 Cs1 O15 3_565 2_665 131.9(2) ?
    O2 Cs1 O15 . 3_565 131.9(2) ?
    O2 Cs1 O15 . 2_665 89.9(2) ?
    O2 Cs1 O15 3_565 . 89.9(2) ?
    O2 Cs1 O15 2_665 3_565 89.9(2) ?
    O2 Cs1 O15 3_565 3_565 50.3(2) ?
    O7 Cs1 O7 . 2_665 80.5(2) ?
    O7 Cs1 O7 3_565 2_665 80.5(2) ?
    O7 Cs1 O7 3_565 . 80.5(2) ?
    O15 Cs1 O7 3_565 3_565 95.40(19) ?
    O15 Cs1 O7 . . 95.40(19) ?
    O15 Cs1 O7 . 3_565 125.41(19) ?
    O15 Cs1 O7 3_565 2_665 125.41(19) ?
    O15 Cs1 O7 2_665 2_665 95.40(19) ?
    O15 Cs1 O7 . 2_665 45.6(2) ?
    O15 Cs1 O7 2_665 . 125.41(19) ?
    O15 Cs1 O7 2_665 3_565 45.6(2) ?
    O15 Cs1 O7 3_565 . 45.6(2) ?
    O15 Cs1 O15 3_565 . 119.982(7) ?
    O15 Cs1 O15 2_665 . 119.983(9) ?
    O15 Cs1 O15 2_665 3_565 119.983(8) ?
    O19 Cs1 O2 . 3_565 88.4(2) ?
    O19 Cs1 O2 . . 97.7(2) ?
    O19 Cs1 O2 . 2_665 170.0(2) ?
    O19 Cs1 O2 3_565 2_665 88.4(2) ?
    O19 Cs1 O2 2_665 2_665 97.7(2) ?
    O19 Cs1 O2 2_665 3_565 170.0(2) ?
    O19 Cs1 O2 3_565 3_565 97.7(2) ?
    O19 Cs1 O2 2_665 . 88.4(2) ?
    O19 Cs1 O2 3_565 . 170.0(2) ?
    O19 Cs1 O7 . 3_565 104.6(2) ?
    O19 Cs1 O7 3_565 . 47.00(19) ?
    O19 Cs1 O7 . 2_665 47.00(19) ?
    O19 Cs1 O7 3_565 3_565 47.41(19) ?
    O19 Cs1 O7 2_665 . 104.6(2) ?
    O19 Cs1 O7 3_565 2_665 104.6(2) ?
    O19 Cs1 O7 2_665 3_565 47.00(19) ?
    O19 Cs1 O7 2_665 2_665 47.41(19) ?
    O19 Cs1 O7 . . 47.41(19) ?
    O19 Cs1 O15 . . 48.2(2) ?
    O19 Cs1 O15 3_565 . 139.7(2) ?
    O19 Cs1 O15 . 2_665 139.7(2) ?
    O19 Cs1 O15 3_565 3_565 48.2(2) ?
    O19 Cs1 O15 2_665 2_665 48.2(2) ?
    O19 Cs1 O15 2_665 3_565 139.7(2) ?
    O19 Cs1 O15 2_665 . 83.2(2) ?
    O19 Cs1 O15 . 3_565 83.2(2) ?
    O19 Cs1 O15 3_565 2_665 83.2(2) ?
    O19 Cs1 O19 3_565 2_665 92.3(2) ?
    O19 Cs1 O19 2_665 . 92.3(2) ?
    O19 Cs1 O19 3_565 . 92.3(2) ?
    O3 Cs2 O3 2_665 . 119.75(2) ?
    O3 Cs2 O3 3_565 . 119.75(2) ?
    O3 Cs2 O3 3_565 2_665 119.75(2) ?
    O7 Cs2 O3 3_565 3_565 46.8(2) ?
    O7 Cs2 O3 . 2_665 139.4(2) ?
    O7 Cs2 O3 2_665 . 81.1(2) ?
    O7 Cs2 O3 . 3_565 81.1(2) ?
    O7 Cs2 O3 3_565 . 139.4(2) ?
    O7 Cs2 O3 3_565 2_665 81.1(2) ?
    O7 Cs2 O3 . . 46.77(19) ?
    O7 Cs2 O3 2_665 2_665 46.8(2) ?
    O7 Cs2 O3 2_665 3_565 139.4(2) ?
    O7 Cs2 O7 2_665 . 94.0(2) ?
    O7 Cs2 O7 3_565 . 94.0(2) ?
    O7 Cs2 O7 3_565 2_665 94.0(2) ?
    O7 Cs2 O19 2_665 . 47.57(19) ?
    O7 Cs2 O19 . 2_665 105.7(2) ?
    O7 Cs2 O19 3_565 3_565 47.97(19) ?
    O7 Cs2 O19 2_665 2_665 47.97(19) ?
    O7 Cs2 O19 2_665 3_565 105.7(2) ?
    O7 Cs2 O19 3_565 2_665 47.56(19) ?
    O7 Cs2 O19 . 3_565 47.56(19) ?
    O7 Cs2 O19 3_565 . 105.7(2) ?
    O7 Cs2 O19 . . 47.97(19) ?
    O7 Cs2 O28 . . 92.8(2) ?
    O7 Cs2 O28 3_565 . 173.2(2) ?
    O7 Cs2 O28 2_665 . 85.2(2) ?
    O7 Cs2 O28 . 2_665 173.2(2) ?
    O7 Cs2 O28 2_665 3_565 173.2(2) ?
    O7 Cs2 O28 2_665 2_665 92.8(2) ?
    O7 Cs2 O28 . 3_565 85.2(2) ?
    O7 Cs2 O28 3_565 2_665 85.2(2) ?
    O7 Cs2 O28 3_565 3_565 92.8(2) ?
    O19 Cs2 O3 . 3_565 123.27(19) ?
    O19 Cs2 O3 2_665 2_665 43.58(19) ?
    O19 Cs2 O3 2_665 3_565 94.32(18) ?
    O19 Cs2 O3 2_665 . 123.27(19) ?
    O19 Cs2 O3 3_565 2_665 123.27(19) ?
    O19 Cs2 O3 3_565 . 94.32(18) ?
    O19 Cs2 O3 3_565 3_565 43.58(19) ?
    O19 Cs2 O3 . . 43.59(19) ?
    O19 Cs2 O3 . 2_665 94.32(18) ?
    O19 Cs2 O19 2_665 3_565 80.2(2) ?
    O19 Cs2 O19 3_565 . 80.2(2) ?
    O19 Cs2 O19 2_665 . 80.2(2) ?
    O28 Cs2 O3 . 2_665 93.5(2) ?
    O28 Cs2 O3 3_565 . 93.5(2) ?
    O28 Cs2 O3 2_665 2_665 47.2(2) ?
    O28 Cs2 O3 . 3_565 135.1(2) ?
    O28 Cs2 O3 . . 47.17(19) ?
    O28 Cs2 O3 2_665 3_565 93.5(2) ?
    O28 Cs2 O3 3_565 2_665 135.1(2) ?
    O28 Cs2 O3 2_665 . 135.1(2) ?
    O28 Cs2 O3 3_565 3_565 47.18(19) ?
    O28 Cs2 O19 . 3_565 138.7(2) ?
    O28 Cs2 O19 2_665 3_565 129.7(2) ?
    O28 Cs2 O19 3_565 2_665 138.7(2) ?
    O28 Cs2 O19 3_565 3_565 78.7(2) ?
    O28 Cs2 O19 3_565 . 129.7(2) ?
    O28 Cs2 O19 2_665 2_665 78.7(2) ?
    O28 Cs2 O19 . 2_665 129.7(2) ?
    O28 Cs2 O19 2_665 . 138.7(2) ?
    O28 Cs2 O19 . . 78.7(2) ?
    O28 Cs2 O28 2_665 . 88.2(2) ?
    O28 Cs2 O28 3_565 . 88.2(2) ?
    O28 Cs2 O28 2_665 3_565 88.2(2) ?
    O2 Cs3 O10 3_565 . 99.2(2) ?
    O2 Cs3 O19 3_565 . 78.6(2) ?
    O2 Cs3 O25 3_565 3_565 47.2(2) ?
    O3W Cs3 O2 . 3_565 129.7(3) ?
    O3W Cs3 O2 10_666 3_565 64.8(3) ?
    O3W Cs3 O3W 10_666 . 89.9(3) ?
    O3W Cs3 O10 . . 44.7(2) ?
    O3W Cs3 O10 10_666 . 106.3(3) ?
    O3W Cs3 O13 10_666 . 123.6(3) ?
    O3W Cs3 O19 10_666 . 140.6(2) ?
    O3W Cs3 O19 . . 126.4(2) ?
    O3W Cs3 O23 10_666 . 166.6(3) ?
    O3W Cs3 O25 10_666 3_565 47.6(2) ?
    O3W Cs3 O25 . 3_565 136.8(2) ?
    O8 Cs3 O2 . 3_565 150.3(3) ?
    O8 Cs3 O3W . . 79.3(3) ?
    O8 Cs3 O3W . 10_666 116.0(3) ?
    O8 Cs3 O10 . . 108.2(3) ?
    O8 Cs3 O13 . . 52.7(2) ?
    O8 Cs3 O15 . . 100.4(2) ?
    O8 Cs3 O19 . . 88.4(2) ?
    O8 Cs3 O23 . . 50.8(2) ?
    O8 Cs3 O25 . 3_565 109.3(3) ?
    O13 Cs3 O2 . 3_565 100.6(2) ?
    O13 Cs3 O3W . . 129.0(3) ?
    O13 Cs3 O10 . . 130.2(2) ?
    O13 Cs3 O19 . . 47.6(2) ?
    O13 Cs3 O23 . . 48.8(2) ?
    O13 Cs3 O25 . 3_565 81.4(2) ?
    O15 Cs3 O2 . 3_565 90.2(2) ?
    O15 Cs3 O3W . 10_666 141.4(3) ?
    O15 Cs3 O3W . . 84.2(3) ?
    O15 Cs3 O10 . . 46.5(2) ?
    O15 Cs3 O13 . . 88.2(2) ?
    O15 Cs3 O19 . . 46.9(2) ?
    O15 Cs3 O23 . . 51.8(2) ?
    O15 Cs3 O25 . 3_565 132.2(2) ?
    O19 Cs3 O10 . . 93.3(2) ?
    O23 Cs3 O2 . 3_565 124.7(2) ?
    O23 Cs3 O3W . . 89.5(3) ?
    O23 Cs3 O10 . . 82.5(2) ?
    O23 Cs3 O19 . . 46.2(2) ?
    O23 Cs3 O25 . 3_565 129.5(2) ?
    O24 Cs3 O2 . 3_565 49.6(2) ?
    O24 Cs3 O3W . . 174.4(3) ?
    O24 Cs3 O3W . 10_666 94.1(3) ?
    O24 Cs3 O8 . . 102.3(3) ?
    O24 Cs3 O10 . . 130.1(2) ?
    O24 Cs3 O13 . . 51.0(2) ?
    O24 Cs3 O15 . . 90.2(3) ?
    O24 Cs3 O19 . . 48.6(2) ?
    O24 Cs3 O23 . . 87.4(2) ?
    O24 Cs3 O25 . 3_565 47.9(2) ?
    O25 Cs3 O10 3_565 . 141.4(2) ?
    O25 Cs3 O19 3_565 . 96.5(2) ?
    O1W Cs4 O1W 16_665 . 98.9(6) ?
    O1W Cs4 O2W 16_665 . 63.0(5) ?
    O1W Cs4 O2W . 16_665 59.2(5) ?
    O1W Cs4 O2W 16_665 16_665 73.8(5) ?
    O1W Cs4 O2W . . 72.0(5) ?
    O1W Cs4 O9 . . 107.3(5) ?
    O1W Cs4 O9 16_665 . 127.4(5) ?
    O1W Cs4 O16 16_665 . 116.9(5) ?
    O1W Cs4 O17 16_665 . 169.2(5) ?
    O1W Cs4 O18 16_665 . 76.3(5) ?
    O1W Cs4 O27 16_665 17 67.7(5) ?
    O2W Cs4 O2W . 16_665 106.5(4) ?
    O9 Cs4 O2W . . 82.8(3) ?
    O9 Cs4 O2W . 16_665 158.1(3) ?
    O14 Cs4 O1W . 16_665 138.9(5) ?
    O14 Cs4 O1W . . 86.2(5) ?
    O14 Cs4 O2W . 16_665 74.2(3) ?
    O14 Cs4 O2W . . 152.7(3) ?
    O14 Cs4 O9 . . 88.5(2) ?
    O14 Cs4 O16 . . 52.9(3) ?
    O14 Cs4 O17 . . 50.3(2) ?
    O14 Cs4 O18 . . 134.4(3) ?
    O14 Cs4 O27 . 17 72.0(2) ?
    O16 Cs4 O1W . . 138.3(5) ?
    O16 Cs4 O2W . 16_665 109.1(4) ?
    O16 Cs4 O2W . . 142.5(4) ?
    O16 Cs4 O9 . . 68.3(3) ?
    O16 Cs4 O17 . . 72.7(3) ?
    O16 Cs4 O18 . . 88.6(3) ?
    O16 Cs4 O27 . 17 70.0(3) ?
    O17 Cs4 O1W . . 74.4(5) ?
    O17 Cs4 O2W . 16_665 108.7(3) ?
    O17 Cs4 O2W . . 106.5(3) ?
    O17 Cs4 O9 . . 49.4(2) ?
    O17 Cs4 O27 . 17 122.2(3) ?
    O18 Cs4 O1W . . 122.0(5) ?
    O18 Cs4 O2W . 16_665 149.7(3) ?
    O18 Cs4 O2W . . 54.1(3) ?
    O18 Cs4 O9 . . 51.1(2) ?
    O18 Cs4 O17 . . 99.8(2) ?
    O18 Cs4 O27 . 17 121.3(3) ?
    O27 Cs4 O1W 17 . 108.5(5) ?
    O27 Cs4 O2W 17 . 129.9(3) ?
    O27 Cs4 O2W 17 16_665 49.4(3) ?
    O27 Cs4 O9 17 . 137.6(2) ?
    O3W Cs5 O5 . . 89.7(2) ?
    O3W Cs5 O5W . . 60.2(3) ?
    O3W Cs5 O6 . . 124.3(3) ?
    O3W Cs5 O12 . 2_765 103.2(3) ?
    O3W Cs5 O25 . 12_656 46.6(3) ?
    O4 Cs5 O3W . . 111.1(3) ?
    O4 Cs5 O4W . . 52.6(3) ?
    O4 Cs5 O5 . . 49.5(2) ?
    O4 Cs5 O5W . . 101.7(3) ?
    O4 Cs5 O6 . . 78.3(3) ?
    O4 Cs5 O6 . 2_765 91.4(3) ?
    O4 Cs5 O10 . . 93.2(2) ?
    O4 Cs5 O12 . 2_765 76.6(3) ?
    O4 Cs5 O25 . 12_656 156.2(3) ?
    O4W Cs5 O3W . . 63.4(3) ?
    O4W Cs5 O5 . . 70.8(3) ?
    O4W Cs5 O5W . . 59.7(3) ?
    O4W Cs5 O6 . . 122.7(3) ?
    O4W Cs5 O10 . . 77.2(3) ?
    O4W Cs5 O12 . 2_765 68.6(3) ?
    O4W Cs5 O25 . 12_656 103.8(3) ?
    O5 Cs5 O5W . . 129.4(3) ?
    O5 Cs5 O12 . 2_765 125.2(3) ?
    O5 Cs5 O25 . 12_656 126.0(2) ?
    O6 Cs5 O3W 12_656 . 91.3(3) ?
    O6 Cs5 O3W 2_765 . 140.4(3) ?
    O6 Cs5 O4 12_656 . 152.5(3) ?
    O6 Cs5 O4W 12_656 . 153.9(3) ?
    O6 Cs5 O4W 2_765 . 114.9(3) ?
    O6 Cs5 O5 12_656 . 118.0(3) ?
    O6 Cs5 O5 2_765 . 128.6(3) ?
    O6 Cs5 O5 . . 54.1(2) ?
    O6 Cs5 O5W . . 175.2(3) ?
    O6 Cs5 O5W 12_656 . 103.4(3) ?
    O6 Cs5 O5W 2_765 . 84.2(3) ?
    O6 Cs5 O6 12_656 . 75.8(3) ?
    O6 Cs5 O6 2_765 . 91.0(4) ?
    O6 Cs5 O6 12_656 2_765 79.9(4) ?
    O6 Cs5 O10 12_656 . 90.5(3) ?
    O6 Cs5 O10 2_765 . 167.2(3) ?
    O6 Cs5 O12 2_765 2_765 49.5(3) ?
    O6 Cs5 O12 . 2_765 131.7(3) ?
    O6 Cs5 O12 12_656 2_765 114.7(3) ?
    O6 Cs5 O25 2_765 12_656 103.1(3) ?
    O6 Cs5 O25 . 12_656 119.5(3) ?
    O6 Cs5 O25 12_656 12_656 50.5(3) ?
    O10 Cs5 O3W . . 47.4(3) ?
    O10 Cs5 O5 . . 49.4(2) ?
    O10 Cs5 O5W . . 106.4(3) ?
    O10 Cs5 O6 . . 78.3(3) ?
    O10 Cs5 O12 . 2_765 143.4(3) ?
    O10 Cs5 O25 . 12_656 76.7(2) ?
    O12 Cs5 O5W 2_765 . 44.3(3) ?
    O25 Cs5 O5W 12_656 . 62.0(3) ?
    O25 Cs5 O12 12_656 2_765 98.5(3) ?
    O4 Cs6 O4 2_765 . 116.98(11) ?
    O4 Cs6 O4 . 3_675 116.98(11) ?
    O4 Cs6 O4 2_765 3_675 116.98(12) ?
    O4 Cs6 O6 3_675 2_765 147.6(3) ?
    O4 Cs6 O6 3_675 3_675 72.1(3) ?
    O4 Cs6 O6 2_765 . 147.6(3) ?
    O4 Cs6 O6 2_765 2_765 72.1(3) ?
    O4 Cs6 O6 2_765 3_675 79.4(3) ?
    O4 Cs6 O6 . 3_675 147.6(3) ?
    O4 Cs6 O6 . . 72.1(3) ?
    O4 Cs6 O6 3_675 . 79.4(3) ?
    O4 Cs6 O6 . 2_765 79.4(3) ?
    O6 Cs6 O6 3_675 2_765 79.9(3) ?
    O6 Cs6 O6 . 2_765 79.9(3) ?
    O6 Cs6 O6 . 3_675 79.9(3) ?
    O26 Cs6 O4 2_765 3_675 161.9(3) ?
    O26 Cs6 O4 3_675 . 161.9(3) ?
    O26 Cs6 O4 . 3_675 68.6(2) ?
    O26 Cs6 O4 . . 50.5(2) ?
    O26 Cs6 O4 . 2_765 161.9(3) ?
    O26 Cs6 O4 2_765 . 68.6(2) ?
    O26 Cs6 O4 3_675 2_765 68.6(2) ?
    O26 Cs6 O4 2_765 2_765 50.5(2) ?
    O26 Cs6 O4 3_675 3_675 50.5(2) ?
    O26 Cs6 O6 2_765 . 118.2(3) ?
    O26 Cs6 O6 2_765 2_765 47.7(2) ?
    O26 Cs6 O6 3_675 . 113.0(3) ?
    O26 Cs6 O6 3_675 3_675 47.7(2) ?
    O26 Cs6 O6 2_765 3_675 113.0(3) ?
    O26 Cs6 O6 . 3_675 118.2(3) ?
    O26 Cs6 O6 . . 47.7(2) ?
    O26 Cs6 O6 . 2_765 113.0(3) ?
    O26 Cs6 O6 3_675 2_765 118.2(3) ?
    O26 Cs6 O26 3_675 . 119.12(6) ?
    O26 Cs6 O26 . 2_765 119.12(6) ?
    O26 Cs6 O26 3_675 2_765 119.11(6) ?
    O2W Cs7 O13 2_765 3_665 70.8(3) ?
    O4 Cs7 O2W . 2_765 135.2(3) ?
    O4 Cs7 O4W . . 52.0(3) ?
    O4 Cs7 O12 . 2_765 83.3(3) ?
    O4 Cs7 O13 . 3_665 144.0(2) ?
    O4 Cs7 O16 . . 85.4(3) ?
    O4 Cs7 O21 . 3_665 126.3(3) ?
    O4W Cs7 O2W . 2_765 165.7(4) ?
    O4W Cs7 O13 . 3_665 110.0(3) ?
    O12 Cs7 O2W 2_765 2_765 119.3(3) ?
    O12 Cs7 O4W 2_765 . 71.0(3) ?
    O12 Cs7 O13 2_765 3_665 60.6(3) ?
    O12 Cs7 O16 2_765 . 140.7(3) ?
    O12 Cs7 O21 2_765 3_665 70.0(3) ?
    O16 Cs7 O2W . 2_765 94.8(3) ?
    O16 Cs7 O4W . . 72.4(3) ?
    O16 Cs7 O13 . 3_665 121.7(3) ?
    O16 Cs7 O21 . 3_665 142.7(3) ?
    O21 Cs7 O2W 3_665 2_765 49.7(3) ?
    O21 Cs7 O4W 3_665 . 140.8(3) ?
    O21 Cs7 O13 3_665 3_665 44.2(2) ?
    O22 Cs7 O2W 3_665 2_765 89.0(3) ?
    O22 Cs7 O4 3_665 . 134.3(3) ?
    O22 Cs7 O4W 3_665 . 82.3(3) ?
    O22 Cs7 O12 3_665 2_765 83.1(3) ?
    O22 Cs7 O13 3_665 3_665 46.5(2) ?
    O22 Cs7 O16 3_665 . 78.3(3) ?
    O22 Cs7 O21 3_665 3_665 88.8(3) ?
    O26 Cs7 O2W 2_765 2_765 88.7(3) ?
    O26 Cs7 O4 2_765 . 76.1(3) ?
    O26 Cs7 O4W 2_765 . 105.6(3) ?
    O26 Cs7 O12 2_765 2_765 51.6(3) ?
    O26 Cs7 O13 2_765 3_665 81.3(2) ?
    O26 Cs7 O16 2_765 . 156.6(3) ?
    O26 Cs7 O21 2_765 3_665 50.6(2) ?
    O26 Cs7 O22 2_765 3_665 124.9(3) ?
    O6W Cs8 O6W 3_665 2_655 57.3(4) ?
    O6W Cs8 O6W 3_665 . 57.3(4) ?
    O6W Cs8 O6W 2_655 . 57.3(4) ?
    O11 Cs8 O6W 2_655 3_665 76.5(3) ?
    O11 Cs8 O6W . 2_655 76.5(3) ?
    O11 Cs8 O6W 2_655 . 109.3(3) ?
    O11 Cs8 O6W . 3_665 109.3(3) ?
    O11 Cs8 O6W 3_665 . 76.5(3) ?
    O11 Cs8 O6W 3_665 2_655 109.3(3) ?
    O11 Cs8 O6W . . 52.9(3) ?
    O11 Cs8 O6W 2_655 2_655 52.9(3) ?
    O11 Cs8 O6W 3_665 3_665 52.9(3) ?
    O11 Cs8 O11 3_665 2_655 116.01(11) ?
    O11 Cs8 O11 2_655 . 116.00(11) ?
    O11 Cs8 O11 3_665 . 116.00(11) ?
    O11 Cs8 O20 2_655 3_665 116.3(3) ?
    O11 Cs8 O20 3_665 3_665 52.9(2) ?
    O11 Cs8 O20 . 3_665 124.0(3) ?
    O11 Cs8 O20 3_665 . 116.3(3) ?
    O11 Cs8 O20 3_665 2_655 124.0(3) ?
    O11 Cs8 O20 . . 52.9(2) ?
    O11 Cs8 O20 2_655 2_655 52.9(2) ?
    O11 Cs8 O20 . 2_655 116.3(3) ?
    O11 Cs8 O20 2_655 . 124.0(3) ?
    O11 Cs8 O22 3_665 . 151.3(3) ?
    O11 Cs8 O22 . 2_655 151.3(3) ?
    O11 Cs8 O22 2_655 3_665 151.3(2) ?
    O11 Cs8 O22 2_655 . 66.4(2) ?
    O11 Cs8 O22 3_665 3_665 50.1(2) ?
    O11 Cs8 O22 . . 50.1(2) ?
    O11 Cs8 O22 . 3_665 66.4(3) ?
    O11 Cs8 O22 3_665 2_655 66.4(2) ?
    O11 Cs8 O22 2_655 2_655 50.1(2) ?
    O20 Cs8 O6W 3_665 3_665 101.0(3) ?
    O20 Cs8 O6W 2_655 2_655 101.0(3) ?
    O20 Cs8 O6W 2_655 . 156.1(3) ?
    O20 Cs8 O6W 2_655 3_665 122.3(3) ?
    O20 Cs8 O6W 3_665 . 122.3(3) ?
    O20 Cs8 O6W . 3_665 156.1(3) ?
    O20 Cs8 O6W . . 101.0(3) ?
    O20 Cs8 O6W 3_665 2_655 156.1(3) ?
    O20 Cs8 O6W . 2_655 122.3(3) ?
    O20 Cs8 O20 2_655 . 81.6(3) ?
    O20 Cs8 O20 3_665 2_655 81.6(3) ?
    O20 Cs8 O20 3_665 . 81.6(3) ?
    O20 Cs8 O22 3_665 2_655 81.5(3) ?
    O20 Cs8 O22 2_655 2_655 77.3(2) ?
    O20 Cs8 O22 . 2_655 154.6(3) ?
    O20 Cs8 O22 . 3_665 81.5(3) ?
    O20 Cs8 O22 2_655 . 81.5(3) ?
    O20 Cs8 O22 3_665 3_665 77.3(3) ?
    O20 Cs8 O22 . . 77.3(2) ?
    O20 Cs8 O22 2_655 3_665 154.6(3) ?
    O20 Cs8 O22 3_665 . 154.6(3) ?
    O22 Cs8 O6W 2_655 3_665 47.2(3) ?
    O22 Cs8 O6W . . 76.0(3) ?
    O22 Cs8 O6W 3_665 2_655 104.1(3) ?
    O22 Cs8 O6W 3_665 3_665 76.0(3) ?
    O22 Cs8 O6W 2_655 2_655 76.0(3) ?
    O22 Cs8 O6W 2_655 . 104.1(3) ?
    O22 Cs8 O6W . 3_665 104.1(3) ?
    O22 Cs8 O6W 3_665 . 47.2(3) ?
    O22 Cs8 O6W . 2_655 47.1(3) ?
    O22 Cs8 O22 3_665 . 112.90(16) ?
    O22 Cs8 O22 2_655 3_665 112.91(16) ?
    O22 Cs8 O22 2_655 . 112.91(16) ?
    O1 Cs9 O20 . . 53.3(2) ?
    O2W Cs9 O1 3_565 . 75.3(3) ?
    O2W Cs9 O20 3_565 . 125.6(3) ?
    O14 Cs9 Cs7 18_545 2_655 117.02(18) ?
    O14 Cs9 O1 18_545 . 127.3(2) ?
    O14 Cs9 O2W 18_545 3_565 76.3(3) ?
    O14 Cs9 O16 18_545 2_655 103.8(3) ?
    O14 Cs9 O20 18_545 . 119.4(2) ?
    O14 Cs9 O20 18_545 2_655 108.4(3) ?
    O14 Cs9 O20 18_545 18_545 53.6(2) ?
    O14 Cs9 O22 18_545 . 161.9(3) ?
    O16 Cs9 O1 2_655 . 123.4(2) ?
    O16 Cs9 O2W 2_655 3_565 98.0(3) ?
    O16 Cs9 O20 2_655 18_545 117.0(3) ?
    O16 Cs9 O20 2_655 . 123.1(2) ?
    O16 Cs9 O22 2_655 . 74.7(3) ?
    O20 Cs9 O1 2_655 . 117.9(2) ?
    O20 Cs9 O1 18_545 . 112.7(2) ?
    O20 Cs9 O2W 2_655 3_565 151.0(3) ?
    O20 Cs9 O2W 18_545 3_565 123.1(4) ?
    O20 Cs9 O16 2_655 2_655 53.0(3) ?
    O20 Cs9 O20 2_655 18_545 77.6(3) ?
    O20 Cs9 O20 18_545 . 70.9(3) ?
    O20 Cs9 O20 2_655 . 78.1(4) ?
    O20 Cs9 O22 2_655 . 85.4(3) ?
    O20 Cs9 O22 18_545 . 143.5(3) ?
    O22 Cs9 O1 . . 49.0(2) ?
    O22 Cs9 O2W . 3_565 86.0(3) ?
    O22 Cs9 O20 . . 74.1(3) ?
    O27 Cs9 O1 . . 52.0(2) ?
    O27 Cs9 O2W . 3_565 52.3(3) ?
    O27 Cs9 O14 . 18_545 75.4(3) ?
    O27 Cs9 O16 . 2_655 150.0(3) ?
    O27 Cs9 O20 . . 80.0(3) ?
    O27 Cs9 O20 . 2_655 156.5(3) ?
    O27 Cs9 O20 . 18_545 87.2(3) ?
    O27 Cs9 O22 . . 96.7(3) ?
    O3W Na1 O5W . . 95.8(5) ?
    O3W Na1 O8 . . 110.6(4) ?
    O4W Na1 O3W . . 94.9(5) ?
    O4W Na1 O5W . . 95.0(6) ?
    O4W Na1 O6W . . 85.0(5) ?
    O4W Na1 O7W . . 171.0(6) ?
    O4W Na1 O8 . . 88.2(5) ?
    O5W Na1 O8 . . 153.1(5) ?
    O6W Na1 O3W . . 175.9(5) ?
    O6W Na1 O5W . . 80.1(5) ?
    O6W Na1 O7W . . 94.4(6) ?
    O6W Na1 O8 . . 73.5(4) ?
    O7W Na1 O3W . . 86.4(5) ?
    O7W Na1 O5W . . 93.7(6) ?
    O7W Na1 O8 . . 83.0(5) ?
    O6W Na2 O6W 3_665 . 90.3(6) ?
    O6W Na2 O6W 3_665 2_655 90.3(6) ?
    O6W Na2 O6W 2_655 . 90.3(6) ?
    O6W Na2 O7W 2_655 3_665 171.5(6) ?
    O6W Na2 O7W 3_665 . 171.5(6) ?
    O6W Na2 O7W . . 90.4(4) ?
    O6W Na2 O7W . 3_665 98.2(5) ?
    O6W Na2 O7W 2_655 . 98.2(5) ?
    O6W Na2 O7W 3_665 2_655 98.2(5) ?
    O6W Na2 O7W 3_665 3_665 90.4(4) ?
    O6W Na2 O7W . 2_655 171.5(6) ?
    O6W Na2 O7W 2_655 2_655 90.4(4) ?
    O7W Na2 O7W 3_665 . 81.1(6) ?
    O7W Na2 O7W 3_665 2_655 81.1(6) ?
    O7W Na2 O7W 2_655 . 81.1(6) ?
    O1W Na3 W2 16_665 . 109.9(8) ?
    O1W Na3 O2W 16_665 . 60.7(7) ?
    O18 Na3 O1W . 16_665 98.0(10) ?
    O18 Na3 O2W . . 52.6(6) ?
    W5 O1 W6 . . 104.1(4) ?
    W5 O1 W7 . . 103.1(4) ?
    W5 O1 Cs9 . . 95.8(3) ?
    W6 O1 Cs9 . . 93.0(3) ?
    W7 O1 W6 . . 147.5(4) ?
    W7 O1 Cs9 . . 101.4(3) ?
    W6 O1W Cs2 2_665 . 67.1(4) ?
    W6 O1W O2W 2_665 . 58.2(4) ?
    W6 O1W O18 2_665 16_665 117.1(6) ?
    Cs2 O1W O2W . . 102.1(6) ?
    Cs4 O1W W6 . 2_665 108.4(7) ?
    Cs4 O1W W6 16_665 2_665 85.4(6) ?
    Cs4 O1W Cs2 16_665 . 152.4(8) ?
    Cs4 O1W Cs2 . . 104.7(6) ?
    Cs4 O1W Cs4 16_665 . 81.1(6) ?
    Cs4 O1W O2W . 16_665 63.2(5) ?
    Cs4 O1W O2W . . 55.0(4) ?
    Cs4 O1W O2W 16_665 . 58.6(5) ?
    Cs4 O1W O2W 16_665 16_665 63.8(6) ?
    Cs4 O1W O3 16_665 2_665 97.3(7) ?
    Cs4 O1W O3 . 2_665 84.7(6) ?
    Cs4 O1W O18 16_665 16_665 52.5(4) ?
    Cs4 O1W O18 . 16_665 108.0(7) ?
    Cs4 O1W O27 . 2_665 99.0(7) ?
    Cs4 O1W O27 16_665 2_665 58.2(5) ?
    Na3 O1W W6 16_665 2_665 110.0(9) ?
    Na3 O1W Cs2 16_665 . 106.1(8) ?
    Na3 O1W Cs4 16_665 16_665 84.8(8) ?
    Na3 O1W Cs4 16_665 . 137.7(10) ?
    Na3 O1W O2W 16_665 16_665 74.7(8) ?
    Na3 O1W O2W 16_665 . 140.9(10) ?
    Na3 O1W O3 16_665 2_665 136.8(10) ?
    Na3 O1W O18 16_665 16_665 36.7(6) ?
    Na3 O1W O27 16_665 2_665 106.9(9) ?
    Na3 O1W O28 16_665 2_665 88.1(9) ?
    O2W O1W W6 16_665 2_665 148.6(8) ?
    O2W O1W Cs2 16_665 . 143.1(8) ?
    O2W O1W O2W 16_665 . 97.9(7) ?
    O2W O1W O3 16_665 2_665 144.1(8) ?
    O2W O1W O18 16_665 16_665 48.5(4) ?
    O2W O1W O27 16_665 2_665 121.4(8) ?
    O3 O1W W6 2_665 2_665 28.6(2) ?
    O3 O1W Cs2 2_665 . 57.2(4) ?
    O3 O1W O2W 2_665 . 47.7(4) ?
    O3 O1W O18 2_665 16_665 142.6(7) ?
    O18 O1W Cs2 16_665 . 142.8(7) ?
    O18 O1W O2W 16_665 . 111.0(7) ?
    O27 O1W W6 2_665 2_665 27.3(2) ?
    O27 O1W Cs2 2_665 . 94.1(6) ?
    O27 O1W O2W 2_665 . 44.0(4) ?
    O27 O1W O3 2_665 2_665 44.8(4) ?
    O27 O1W O18 2_665 16_665 97.9(6) ?
    O28 O1W W6 . 2_665 124.2(8) ?
    O28 O1W W6 2_665 2_665 27.2(3) ?
    O28 O1W Cs2 . . 57.7(5) ?
    O28 O1W Cs2 2_665 . 56.6(5) ?
    O28 O1W Cs4 . . 80.1(6) ?
    O28 O1W Cs4 2_665 . 133.4(9) ?
    O28 O1W Cs4 . 16_665 148.9(10) ?
    O28 O1W Cs4 2_665 16_665 99.6(7) ?
    O28 O1W Na3 . 16_665 92.6(9) ?
    O28 O1W O2W 2_665 . 85.4(7) ?
    O28 O1W O2W 2_665 16_665 156.7(9) ?
    O28 O1W O2W . 16_665 85.5(7) ?
    O28 O1W O2W . . 125.5(9) ?
    O28 O1W O3 . 2_665 105.4(8) ?
    O28 O1W O3 2_665 2_665 48.8(4) ?
    O28 O1W O18 . 16_665 111.3(8) ?
    O28 O1W O18 2_665 16_665 108.7(7) ?
    O28 O1W O27 2_665 2_665 48.4(4) ?
    O28 O1W O27 . 2_665 149.7(10) ?
    O28 O1W O28 . 2_665 111.4(9) ?
    W3 O2 Cs1 . . 105.1(4) ?
    W3 O2 Cs3 . 2_665 100.9(4) ?
    W3 O2 O3W . 11_566 96.1(4) ?
    W3 O2 O5W . 11_566 90.0(4) ?
    W3 O2 O7W . 10_666 119.7(5) ?
    W3 O2 O7W . 11_566 153.4(6) ?
    Cs1 O2 Cs3 . 2_665 88.1(2) ?
    Cs1 O2 O3W . 11_566 140.3(4) ?
    Cs1 O2 O5W . 11_566 147.2(5) ?
    Cs1 O2 O7W . 10_666 92.0(4) ?
    Cs3 O2 O3W 2_665 11_566 54.7(2) ?
    O5W O2 Cs3 11_566 2_665 118.0(4) ?
    O5W O2 O3W 11_566 11_566 63.6(4) ?
    O5W O2 O7W 11_566 10_666 55.5(5) ?
    O7W O2 Cs1 11_566 . 101.2(4) ?
    O7W O2 Cs3 11_566 2_665 75.9(4) ?
    O7W O2 Cs3 10_666 2_665 137.7(4) ?
    O7W O2 O3W 10_666 11_566 106.3(4) ?
    O7W O2 O3W 11_566 11_566 60.1(4) ?
    O7W O2 O5W 11_566 11_566 69.5(4) ?
    O7W O2 O7W 11_566 10_666 62.6(6) ?
    W6 O2W W8 2_665 2_665 59.0(2) ?
    W6 O2W Na3 2_665 . 170.9(6) ?
    Cs4 O2W W6 . 2_665 106.2(4) ?
    Cs4 O2W W6 16_665 2_665 78.9(3) ?
    Cs4 O2W W8 . 2_665 87.6(3) ?
    Cs4 O2W W8 16_665 2_665 126.7(5) ?
    Cs4 O2W Cs4 . 16_665 73.5(4) ?
    Cs4 O2W Cs7 . 3_675 128.4(4) ?
    Cs4 O2W Na3 . . 65.7(5) ?
    Cs4 O2W Na3 16_665 . 102.0(5) ?
    Cs7 O2W W6 3_675 2_665 105.9(5) ?
    Cs7 O2W W8 3_675 2_665 75.8(3) ?
    Cs7 O2W Cs4 3_675 16_665 152.3(5) ?
    Cs7 O2W Na3 3_675 . 77.6(5) ?
    Cs9 O2W W6 2_665 2_665 69.5(3) ?
    Cs9 O2W W8 2_665 2_665 104.7(4) ?
    Cs9 O2W Cs4 2_665 16_665 87.3(3) ?
    Cs9 O2W Cs4 2_665 . 160.8(5) ?
    Cs9 O2W Cs7 2_665 3_675 69.8(4) ?
    Cs9 O2W Na3 2_665 . 119.6(6) ?
    Cs9 O2W O1W 2_665 16_665 115.8(6) ?
    Na3 O2W W8 . 2_665 114.8(5) ?
    O1W O2W W6 16_665 2_665 134.8(7) ?
    O1W O2W W8 16_665 2_665 139.5(7) ?
    O1W O2W Cs4 16_665 . 53.2(5) ?
    O1W O2W Cs4 16_665 16_665 57.6(5) ?
    O1W O2W Cs7 16_665 3_675 118.2(6) ?
    O1W O2W Na3 16_665 . 44.6(6) ?
    O3 O2W W6 2_665 2_665 28.9(2) ?
    O3 O2W W8 2_665 2_665 31.4(2) ?
    O3 O2W Cs4 2_665 . 92.3(5) ?
    O3 O2W Cs4 2_665 16_665 98.8(5) ?
    O3 O2W Cs7 2_665 3_675 97.0(5) ?
    O3 O2W Cs9 2_665 2_665 91.0(5) ?
    O3 O2W Na3 2_665 . 143.4(6) ?
    O3 O2W O1W 2_665 16_665 140.9(8) ?
    O18 O2W W6 . 2_665 134.9(5) ?
    O18 O2W W8 . 2_665 77.5(4) ?
    O18 O2W Cs4 . 16_665 125.0(6) ?
    O18 O2W Cs4 . . 57.5(4) ?
    O18 O2W Cs7 . 3_675 71.2(4) ?
    O18 O2W Cs9 . 2_665 138.9(7) ?
    O18 O2W Na3 . . 37.6(4) ?
    O18 O2W O1W . 16_665 72.9(6) ?
    O18 O2W O3 . 2_665 106.1(5) ?
    O21 O2W W6 2_665 2_665 83.8(4) ?
    O21 O2W W8 2_665 2_665 24.9(2) ?
    O21 O2W Cs4 2_665 16_665 144.6(6) ?
    O21 O2W Cs4 2_665 . 82.2(4) ?
    O21 O2W Cs7 2_665 3_675 62.5(4) ?
    O21 O2W Cs9 2_665 2_665 115.1(6) ?
    O21 O2W Na3 2_665 . 90.7(5) ?
    O21 O2W O1W 2_665 16_665 124.4(7) ?
    O21 O2W O3 2_665 2_665 56.2(4) ?
    O21 O2W O18 2_665 . 54.2(4) ?
    O27 O2W W6 2_665 2_665 25.8(2) ?
    O27 O2W W8 2_665 2_665 84.7(4) ?
    O27 O2W Cs4 2_665 . 111.8(6) ?
    O27 O2W Cs4 2_665 16_665 59.3(4) ?
    O27 O2W Cs7 2_665 3_675 114.7(6) ?
    O27 O2W Cs9 2_665 2_665 56.1(4) ?
    O27 O2W Na3 2_665 . 159.6(7) ?
    O27 O2W O1W 2_665 16_665 116.6(7) ?
    O27 O2W O3 2_665 2_665 54.4(4) ?
    O27 O2W O18 2_665 . 159.3(7) ?
    O27 O2W O21 2_665 2_665 109.4(6) ?
    W6 O3 W8 . . 154.6(5) ?
    W6 O3 Cs2 . . 96.1(3) ?
    W6 O3 O1W . 3_565 78.8(5) ?
    W6 O3 O2W . 3_565 96.1(4) ?
    W8 O3 Cs2 . . 92.0(3) ?
    W8 O3 O1W . 3_565 126.2(5) ?
    W8 O3 O2W . 3_565 96.5(4) ?
    Cs2 O3 O1W . 3_565 64.9(4) ?
    O2W O3 Cs2 3_565 . 131.4(5) ?
    O2W O3 O1W 3_565 3_565 71.8(6) ?
    W3 O3W O5W 12_656 11_566 101.4(3) ?
    Cs3 O3W W3 10_666 12_656 67.2(2) ?
    Cs3 O3W W3 . 12_656 151.4(3) ?
    Cs3 O3W Cs3 10_666 . 90.1(3) ?
    Cs3 O3W Cs5 . . 124.5(3) ?
    Cs3 O3W Cs5 10_666 . 139.8(4) ?
    Cs3 O3W O2 10_666 12_656 60.5(3) ?
    Cs3 O3W O2 . 12_656 128.0(4) ?
    Cs3 O3W O4W 10_666 . 160.9(4) ?
    Cs3 O3W O4W . . 81.6(3) ?
    Cs3 O3W O5W . 11_566 87.7(3) ?
    Cs3 O3W O5W 10_666 11_566 73.6(3) ?
    Cs3 O3W O5W . . 125.6(4) ?
    Cs3 O3W O5W 10_666 . 114.2(4) ?
    Cs3 O3W O7W 10_666 . 74.0(4) ?
    Cs5 O3W W3 . 12_656 83.4(2) ?
    Cs5 O3W O2 . 12_656 102.6(3) ?
    Cs5 O3W O4W . . 56.7(3) ?
    Cs5 O3W O5W . 11_566 86.7(3) ?
    Cs5 O3W O5W . . 64.8(3) ?
    Na1 O3W W3 . 12_656 93.1(4) ?
    Na1 O3W Cs3 . 10_666 120.4(4) ?
    Na1 O3W Cs3 . . 83.4(3) ?
    Na1 O3W Cs5 . . 86.8(4) ?
    Na1 O3W O2 . 12_656 78.1(4) ?
    Na1 O3W O4W . . 41.9(3) ?
    Na1 O3W O5W . 11_566 163.2(5) ?
    Na1 O3W O5W . . 42.2(3) ?
    Na1 O3W O7W . . 46.4(4) ?
    Na1 O3W O10 . . 122.4(5) ?
    Na1 O3W O25 . 12_656 112.7(5) ?
    O2 O3W W3 12_656 12_656 25.22(17) ?
    O2 O3W O5W 12_656 11_566 118.4(4) ?
    O2 O3W O5W 12_656 . 54.0(3) ?
    O4W O3W W3 . 12_656 114.3(4) ?
    O4W O3W O2 . 12_656 112.0(4) ?
    O4W O3W O5W . 11_566 122.8(4) ?
    O4W O3W O5W . . 59.4(4) ?
    O5W O3W W3 . 12_656 56.6(3) ?
    O5W O3W O5W . 11_566 144.3(5) ?
    O7W O3W W3 . 12_656 74.6(4) ?
    O7W O3W Cs3 . . 82.8(4) ?
    O7W O3W Cs5 . . 125.2(4) ?
    O7W O3W O2 . 12_656 49.8(4) ?
    O7W O3W O4W . . 87.9(4) ?
    O7W O3W O5W . . 61.2(4) ?
    O7W O3W O5W . 11_566 146.1(5) ?
    O10 O3W W3 . 12_656 128.3(4) ?
    O10 O3W Cs3 . . 75.5(3) ?
    O10 O3W Cs3 . 10_666 112.7(4) ?
    O10 O3W Cs5 . . 64.7(3) ?
    O10 O3W O2 . 12_656 153.0(5) ?
    O10 O3W O4W . . 81.9(4) ?
    O10 O3W O5W . 11_566 41.2(3) ?
    O10 O3W O5W . . 127.6(5) ?
    O10 O3W O7W . . 157.1(5) ?
    O10 O3W O25 . 12_656 102.7(5) ?
    O25 O3W W3 12_656 12_656 25.7(2) ?
    O25 O3W Cs3 12_656 10_666 72.6(3) ?
    O25 O3W Cs3 12_656 . 160.6(5) ?
    O25 O3W Cs5 12_656 . 69.4(3) ?
    O25 O3W O2 12_656 12_656 50.5(3) ?
    O25 O3W O4W 12_656 . 117.6(5) ?
    O25 O3W O5W 12_656 11_566 79.2(4) ?
    O25 O3W O5W 12_656 . 71.2(4) ?
    O25 O3W O7W 12_656 . 100.3(5) ?
    W2 O4 Cs5 . . 119.7(5) ?
    W2 O4 Cs6 . . 100.8(4) ?
    W2 O4 Cs7 . . 132.9(5) ?
    W2 O4 O4W . . 110.5(5) ?
    Cs5 O4 Cs6 . . 85.5(3) ?
    Cs7 O4 Cs5 . . 103.8(3) ?
    Cs7 O4 Cs6 . . 99.8(3) ?
    O4W O4 Cs5 . . 65.6(4) ?
    O4W O4 Cs6 . . 144.9(5) ?
    O4W O4 Cs7 . . 70.3(4) ?
    Cs5 O4W Cs7 . . 94.3(4) ?
    Cs5 O4W O3W . . 59.8(3) ?
    Cs5 O4W O5W . . 66.7(4) ?
    Cs5 O4W O8 . . 131.9(5) ?
    Cs5 O4W O9 . . 98.3(4) ?
    Cs5 O4W O11 . . 175.1(5) ?
    Cs5 O4W O12 . 2_765 58.8(3) ?
    Cs7 O4W O3W . . 146.6(5) ?
    Cs7 O4W O5W . . 90.1(4) ?
    Cs7 O4W O12 . 2_765 51.9(3) ?
    Na1 O4W Cs5 . . 90.4(5) ?
    Na1 O4W Cs7 . . 125.4(5) ?
    Na1 O4W O3W . . 43.2(3) ?
    Na1 O4W O4 . . 151.8(7) ?
    Na1 O4W O5W . . 43.3(4) ?
    Na1 O4W O6W . . 47.6(4) ?
    Na1 O4W O8 . . 48.2(3) ?
    Na1 O4W O9 . . 144.0(6) ?
    Na1 O4W O11 . . 87.5(5) ?
    Na1 O4W O12 . 2_765 86.7(5) ?
    Na1 O4W O23 . . 96.1(5) ?
    O3W O4W O5W . . 61.4(4) ?
    O3W O4W O12 . 2_765 95.0(4) ?
    O4 O4W Cs5 . . 61.8(4) ?
    O4 O4W Cs7 . . 57.7(3) ?
    O4 O4W O3W . . 116.1(5) ?
    O4 O4W O5W . . 114.3(5) ?
    O4 O4W O6W . . 142.4(6) ?
    O4 O4W O8 . . 157.2(6) ?
    O4 O4W O9 . . 53.1(3) ?
    O4 O4W O11 . . 119.8(5) ?
    O4 O4W O12 . 2_765 75.2(4) ?
    O5W O4W O12 . 2_765 43.5(3) ?
    O6W O4W Cs5 . . 121.0(5) ?
    O6W O4W Cs7 . . 85.2(4) ?
    O6W O4W O3W . . 90.8(5) ?
    O6W O4W O5W . . 54.4(4) ?
    O6W O4W O8 . . 52.8(4) ?
    O6W O4W O9 . . 140.5(6) ?
    O6W O4W O11 . . 54.6(4) ?
    O6W O4W O12 . 2_765 76.7(4) ?
    O8 O4W Cs7 . . 127.7(5) ?
    O8 O4W O3W . . 72.2(4) ?
    O8 O4W O5W . . 88.4(4) ?
    O8 O4W O12 . 2_765 126.7(5) ?
    O9 O4W Cs7 . . 88.9(4) ?
    O9 O4W O3W . . 113.8(5) ?
    O9 O4W O5W . . 164.8(6) ?
    O9 O4W O8 . . 104.1(4) ?
    O9 O4W O11 . . 86.0(4) ?
    O9 O4W O12 . 2_765 127.6(5) ?
    O11 O4W Cs7 . . 83.3(4) ?
    O11 O4W O3W . . 120.7(5) ?
    O11 O4W O5W . . 109.0(5) ?
    O11 O4W O8 . . 48.5(3) ?
    O11 O4W O12 . 2_765 116.6(5) ?
    O23 O4W Cs5 . . 132.0(5) ?
    O23 O4W Cs7 . . 118.8(5) ?
    O23 O4W O3W . . 94.6(5) ?
    O23 O4W O4 . . 105.9(5) ?
    O23 O4W O5W . . 139.0(6) ?
    O23 O4W O6W . . 97.0(5) ?
    O23 O4W O8 . . 51.3(3) ?
    O23 O4W O9 . . 52.9(3) ?
    O23 O4W O11 . . 52.7(3) ?
    O23 O4W O12 . 2_765 168.6(6) ?
    W1 O5 W2 . . 103.5(4) ?
    W1 O5 W3 . . 104.3(4) ?
    W1 O5 Cs5 . . 92.7(3) ?
    W1 O5 O4W . . 141.6(4) ?
    W2 O5 Cs5 . . 97.6(3) ?
    W2 O5 O4W . . 72.1(3) ?
    W3 O5 W2 . . 146.3(5) ?
    W3 O5 Cs5 . . 99.8(3) ?
    W3 O5 O4W . . 96.8(3) ?
    Cs5 O5 O4W . . 51.8(2) ?
    W3 O5W Cs5 12_656 . 85.4(3) ?
    Na1 O5W W3 . 12_656 104.6(5) ?
    Na1 O5W Cs5 . . 78.9(5) ?
    Na1 O5W O2 . 12_656 84.6(5) ?
    Na1 O5W O3W . . 42.0(4) ?
    Na1 O5W O4W . . 41.7(4) ?
    Na1 O5W O6W . . 49.0(4) ?
    Na1 O5W O7W . . 42.6(4) ?
    Na1 O5W O7W . 3_665 95.3(6) ?
    Na1 O5W O8 . 3_665 100.9(5) ?
    Na1 O5W O10 . 12_656 130.9(6) ?
    Na1 O5W O12 . 2_765 116.0(7) ?
    O2 O5W W3 12_656 12_656 28.7(2) ?
    O2 O5W Cs5 12_656 . 101.6(5) ?
    O2 O5W O3W 12_656 . 62.5(4) ?
    O2 O5W O4W 12_656 . 119.9(6) ?
    O2 O5W O7W 12_656 . 50.5(4) ?
    O2 O5W O8 12_656 3_665 121.4(6) ?
    O3W O5W W3 . 12_656 69.2(3) ?
    O3W O5W Cs5 . . 55.0(3) ?
    O3W O5W O8 . 3_665 142.6(5) ?
    O4W O5W W3 . 12_656 126.1(5) ?
    O4W O5W Cs5 . . 53.6(3) ?
    O4W O5W O3W . . 59.1(4) ?
    O4W O5W O8 . 3_665 97.9(4) ?
    O6W O5W W3 . 12_656 141.3(5) ?
    O6W O5W Cs5 . . 110.8(5) ?
    O6W O5W O2 . 12_656 112.7(5) ?
    O6W O5W O3W . . 91.0(5) ?
    O6W O5W O4W . . 57.2(4) ?
    O6W O5W O7W . . 63.3(4) ?
    O6W O5W O8 . 3_665 52.2(4) ?
    O7W O5W W3 3_665 12_656 82.8(4) ?
    O7W O5W W3 . 12_656 78.2(4) ?
    O7W O5W Cs5 3_665 . 165.1(5) ?
    O7W O5W Cs5 . . 109.5(5) ?
    O7W O5W O2 3_665 12_656 64.0(4) ?
    O7W O5W O3W 3_665 . 111.8(5) ?
    O7W O5W O3W . . 55.0(4) ?
    O7W O5W O4W 3_665 . 128.9(6) ?
    O7W O5W O4W . . 84.3(5) ?
    O7W O5W O6W 3_665 . 74.0(5) ?
    O7W O5W O7W 3_665 . 59.1(6) ?
    O7W O5W O8 3_665 3_665 57.5(4) ?
    O7W O5W O8 . 3_665 96.8(5) ?
    O8 O5W W3 3_665 12_656 134.3(5) ?
    O8 O5W Cs5 3_665 . 136.9(4) ?
    O10 O5W W3 12_656 12_656 27.4(2) ?
    O10 O5W Cs5 12_656 . 85.2(5) ?
    O10 O5W O2 12_656 12_656 53.6(4) ?
    O10 O5W O3W 12_656 . 91.6(5) ?
    O10 O5W O4W 12_656 . 137.7(7) ?
    O10 O5W O6W 12_656 . 161.9(7) ?
    O10 O5W O7W 12_656 . 104.1(5) ?
    O10 O5W O7W 12_656 3_665 88.4(6) ?
    O10 O5W O8 12_656 3_665 121.4(6) ?
    O12 O5W W3 2_765 12_656 120.8(5) ?
    O12 O5W Cs5 2_765 . 63.8(5) ?
    O12 O5W O2 2_765 12_656 149.5(6) ?
    O12 O5W O3W 2_765 . 117.1(7) ?
    O12 O5W O4W 2_765 . 74.6(5) ?
    O12 O5W O6W 2_765 . 97.7(5) ?
    O12 O5W O7W 2_765 . 157.4(6) ?
    O12 O5W O7W 2_765 3_665 130.5(7) ?
    O12 O5W O8 2_765 3_665 78.6(5) ?
    O12 O5W O10 2_765 12_656 97.0(5) ?
    W1 O6 Cs5 . 11_566 111.3(6) ?
    W1 O6 Cs5 . 3_675 105.5(6) ?
    W1 O6 Cs5 . . 98.8(5) ?
    W1 O6 Cs6 . . 98.1(5) ?
    Cs5 O6 Cs5 11_566 3_675 97.1(3) ?
    Cs5 O6 Cs5 11_566 . 91.7(3) ?
    Cs5 O6 Cs5 3_675 . 149.0(4) ?
    Cs5 O6 Cs6 11_566 . 149.8(4) ?
    Cs5 O6 Cs6 3_675 . 80.5(3) ?
    Cs5 O6 Cs6 . . 77.1(3) ?
    Na1 O6W Cs8 . . 146.3(5) ?
    Na1 O6W Na2 . . 89.2(5) ?
    Na1 O6W O4W . . 47.4(4) ?
    Na1 O6W O5W . . 50.9(4) ?
    Na1 O6W O6W . 3_665 133.0(4) ?
    Na1 O6W O6W . 2_655 97.3(5) ?
    Na1 O6W O7W . . 43.0(4) ?
    Na1 O6W O8 . 3_665 124.1(6) ?
    Na1 O6W O8 . . 56.1(4) ?
    Na1 O6W O11 . . 95.9(5) ?
    Na1 O6W O22 . 3_665 133.7(6) ?
    Na2 O6W Cs8 . . 91.4(5) ?
    Na2 O6W O4W . . 136.3(6) ?
    Na2 O6W O5W . . 89.5(6) ?
    Na2 O6W O6W . 3_665 44.9(3) ?
    Na2 O6W O6W . 2_655 44.9(3) ?
    Na2 O6W O7W . . 46.3(4) ?
    Na2 O6W O8 . . 85.0(4) ?
    Na2 O6W O8 . 3_665 83.7(4) ?
    Na2 O6W O11 . . 125.6(6) ?
    Na2 O6W O22 . 3_665 132.0(6) ?
    O4W O6W Cs8 . . 120.7(5) ?
    O4W O6W O6W . 2_655 123.6(6) ?
    O4W O6W O6W . 3_665 176.3(6) ?
    O4W O6W O7W . . 90.0(5) ?
    O5W O6W Cs8 . . 162.8(5) ?
    O5W O6W O4W . . 68.4(5) ?
    O5W O6W O6W . 2_655 128.1(4) ?
    O5W O6W O6W . 3_665 108.8(5) ?
    O5W O6W O7W . . 64.4(4) ?
    O6W O6W Cs8 2_655 . 61.33(18) ?
    O6W O6W Cs8 3_665 . 61.33(18) ?
    O6W O6W O6W 2_655 3_665 60.000(3) ?
    O6W O6W O7W 2_655 . 65.4(4) ?
    O6W O6W O7W 3_665 . 90.8(3) ?
    O7W O6W Cs8 . . 126.7(5) ?
    O8 O6W Cs8 3_665 . 89.5(4) ?
    O8 O6W Cs8 . . 90.4(4) ?
    O8 O6W O4W 3_665 . 121.8(5) ?
    O8 O6W O4W . . 67.5(4) ?
    O8 O6W O5W 3_665 . 73.6(5) ?
    O8 O6W O5W . . 106.8(5) ?
    O8 O6W O6W . 3_665 116.0(5) ?
    O8 O6W O6W . 2_655 56.1(5) ?
    O8 O6W O6W 3_665 2_655 114.4(5) ?
    O8 O6W O6W 3_665 3_665 54.5(5) ?
    O8 O6W O7W 3_665 . 111.1(5) ?
    O8 O6W O7W . . 60.5(4) ?
    O8 O6W O8 . 3_665 168.7(6) ?
    O8 O6W O11 . . 55.7(3) ?
    O11 O6W Cs8 . . 57.2(3) ?
    O11 O6W O4W . . 65.3(4) ?
    O11 O6W O5W . . 133.7(6) ?
    O11 O6W O6W . 3_665 117.4(3) ?
    O11 O6W O6W . 2_655 80.9(4) ?
    O11 O6W O7W . . 116.2(5) ?
    O11 O6W O8 . 3_665 132.2(5) ?
    O22 O6W Cs8 3_665 . 65.2(4) ?
    O22 O6W O4W 3_665 . 90.5(5) ?
    O22 O6W O5W 3_665 . 101.9(5) ?
    O22 O6W O6W 3_665 2_655 125.9(4) ?
    O22 O6W O6W 3_665 3_665 87.7(5) ?
    O22 O6W O7W 3_665 . 164.9(6) ?
    O22 O6W O8 3_665 3_665 56.4(4) ?
    O22 O6W O8 3_665 . 133.1(6) ?
    O22 O6W O11 3_665 . 77.6(4) ?
    W4 O7 Cs1 3_565 . 92.1(3) ?
    W4 O7 Cs2 3_565 . 104.9(3) ?
    W8 O7 W4 . 3_565 140.7(5) ?
    W8 O7 Cs1 . . 96.6(3) ?
    W8 O7 Cs2 . . 114.4(3) ?
    Cs2 O7 Cs1 . . 74.17(18) ?
    Na1 O7W Na2 . . 85.8(5) ?
    Na1 O7W O2 . 12_656 93.8(5) ?
    Na1 O7W O2 . 10_666 172.9(7) ?
    Na1 O7W O3W . . 47.2(4) ?
    Na1 O7W O5W . . 43.6(4) ?
    Na1 O7W O5W . 2_655 120.2(7) ?
    Na1 O7W O6W . . 42.6(4) ?
    Na1 O7W O6W . 2_655 88.8(5) ?
    Na1 O7W O7W . 2_655 135.2(5) ?
    Na1 O7W O7W . 3_665 91.3(7) ?
    Na1 O7W O8 . . 50.7(4) ?
    Na2 O7W O2 . 12_656 114.9(6) ?
    Na2 O7W O2 . 10_666 101.2(5) ?
    Na2 O7W O3W . . 132.6(6) ?
    Na2 O7W O5W . . 78.3(5) ?
    Na2 O7W O5W . 2_655 87.4(5) ?
    Na2 O7W O6W . 2_655 39.6(4) ?
    Na2 O7W O6W . . 43.3(4) ?
    Na2 O7W O7W . 3_665 49.5(3) ?
    Na2 O7W O7W . 2_655 49.5(3) ?
    Na2 O7W O8 . . 76.3(5) ?
    O2 O7W O2 12_656 10_666 83.5(5) ?
    O2 O7W O3W 12_656 . 70.0(4) ?
    O2 O7W O5W 12_656 2_655 141.3(6) ?
    O2 O7W O5W 12_656 . 60.0(4) ?
    O2 O7W O5W 10_666 . 137.6(6) ?
    O2 O7W O6W 10_666 2_655 96.5(4) ?
    O2 O7W O6W 12_656 2_655 154.2(6) ?
    O2 O7W O6W 12_656 . 111.2(5) ?
    O2 O7W O6W 10_666 . 144.4(6) ?
    O2 O7W O7W 12_656 3_665 65.5(5) ?
    O2 O7W O7W 12_656 2_655 102.7(4) ?
    O2 O7W O8 12_656 . 143.2(6) ?
    O3W O7W O2 . 10_666 125.8(5) ?
    O3W O7W O5W . . 63.8(4) ?
    O3W O7W O6W . 2_655 127.2(5) ?
    O3W O7W O6W . . 89.8(4) ?
    O5W O7W O2 2_655 10_666 60.5(4) ?
    O5W O7W O3W 2_655 . 118.6(6) ?
    O5W O7W O5W 2_655 . 158.6(7) ?
    O5W O7W O6W 2_655 . 106.6(6) ?
    O5W O7W O6W . 2_655 107.3(5) ?
    O5W O7W O6W 2_655 2_655 53.1(4) ?
    O5W O7W O7W 2_655 3_665 125.8(6) ?
    O5W O7W O7W 2_655 2_655 67.1(6) ?
    O5W O7W O8 2_655 . 70.0(5) ?
    O6W O7W O5W . . 52.3(4) ?
    O6W O7W O6W . 2_655 56.1(5) ?
    O7W O7W O2 2_655 10_666 51.8(4) ?
    O7W O7W O2 3_665 10_666 93.4(4) ?
    O7W O7W O3W 3_665 . 115.1(7) ?
    O7W O7W O3W 2_655 . 172.7(5) ?
    O7W O7W O5W 2_655 . 112.8(6) ?
    O7W O7W O5W 3_665 . 53.8(6) ?
    O7W O7W O6W 2_655 . 92.8(3) ?
    O7W O7W O6W 2_655 2_655 59.5(3) ?
    O7W O7W O6W 3_665 . 66.5(4) ?
    O7W O7W O6W 3_665 2_655 88.7(3) ?
    O7W O7W O7W 3_665 2_655 60.000(6) ?
    O8 O7W O2 . 10_666 130.6(5) ?
    O8 O7W O3W . . 77.0(4) ?
    O8 O7W O5W . . 91.0(5) ?
    O8 O7W O6W . . 51.6(3) ?
    O8 O7W O6W . 2_655 50.4(3) ?
    O8 O7W O7W . 2_655 109.8(4) ?
    O8 O7W O7W . 3_665 117.2(4) ?
    W7 O8 Cs3 . . 103.1(4) ?
    W7 O8 Na1 . . 139.4(6) ?
    W7 O8 Na2 . . 127.0(5) ?
    W7 O8 O4W . . 97.0(5) ?
    W7 O8 O5W . 2_655 121.6(5) ?
    W7 O8 O6W . 2_655 95.9(5) ?
    W7 O8 O6W . . 107.4(5) ?
    W7 O8 O7W . . 168.3(6) ?
    Cs3 O8 Na2 . . 129.1(4) ?
    Cs3 O8 O4W . . 86.7(4) ?
    Cs3 O8 O5W . 2_655 83.2(3) ?
    Cs3 O8 O7W . . 86.8(4) ?
    Na1 O8 Cs3 . . 86.4(3) ?
    Na1 O8 Na2 . . 62.6(3) ?
    Na1 O8 O4W . . 43.6(3) ?
    Na1 O8 O5W . 2_655 98.5(4) ?
    Na1 O8 O6W . . 50.4(3) ?
    Na1 O8 O6W . 2_655 103.5(4) ?
    Na1 O8 O7W . . 46.3(3) ?
    Na2 O8 O5W . 2_655 64.6(3) ?
    O4W O8 Na2 . . 94.8(3) ?
    O4W O8 O5W . 2_655 141.3(5) ?
    O6W O8 Cs3 2_655 . 137.1(4) ?
    O6W O8 Cs3 . . 136.4(4) ?
    O6W O8 Na2 2_655 . 40.9(3) ?
    O6W O8 Na2 . . 41.0(3) ?
    O6W O8 O4W . . 59.6(4) ?
    O6W O8 O4W 2_655 . 129.0(5) ?
    O6W O8 O5W 2_655 2_655 54.3(4) ?
    O6W O8 O5W . 2_655 105.5(4) ?
    O6W O8 O6W . 2_655 69.4(6) ?
    O6W O8 O7W 2_655 . 72.4(4) ?
    O6W O8 O7W . . 67.9(4) ?
    O7W O8 Na2 . . 42.4(4) ?
    O7W O8 O4W . . 89.9(4) ?
    O7W O8 O5W . 2_655 52.5(4) ?
    W2 O9 W4 . . 156.8(5) ?
    W2 O9 Cs4 . . 96.3(3) ?
    W2 O9 O4W . . 92.5(4) ?
    W4 O9 Cs4 . . 100.5(3) ?
    W4 O9 O4W . . 92.8(4) ?
    O4W O9 Cs4 . . 120.1(4) ?
    W3 O10 Cs3 . . 91.7(4) ?
    W3 O10 Cs5 . . 116.1(4) ?
    W3 O10 O3W . . 146.2(6) ?
    W3 O10 O5W . 11_566 106.7(5) ?
    Cs5 O10 Cs3 . . 115.3(3) ?
    O3W O10 Cs3 . . 59.8(3) ?
    O3W O10 Cs5 . . 67.9(3) ?
    O3W O10 O5W . 11_566 98.9(5) ?
    O5W O10 Cs3 11_566 . 106.0(5) ?
    O5W O10 Cs5 11_566 . 117.7(5) ?
    W5 O11 W7 . . 109.6(4) ?
    W5 O11 Cs8 . . 102.5(3) ?
    W5 O11 O4W . . 113.9(5) ?
    W5 O11 O6W . . 151.2(5) ?
    W7 O11 Cs8 . . 107.4(4) ?
    W7 O11 O4W . . 94.5(4) ?
    W7 O11 O6W . . 99.1(4) ?
    Cs8 O11 O4W . . 127.8(4) ?
    O6W O11 Cs8 . . 69.8(3) ?
    O6W O11 O4W . . 60.1(4) ?
    W1 O12 Cs5 . 3_675 94.0(6) ?
    W1 O12 Cs7 . 3_675 104.5(5) ?
    W1 O12 O4W . 3_675 135.5(7) ?
    W1 O12 O5W . 3_675 142.2(8) ?
    Cs5 O12 O4W 3_675 3_675 52.6(3) ?
    Cs7 O12 Cs5 3_675 3_675 93.5(4) ?
    Cs7 O12 O4W 3_675 3_675 57.1(3) ?
    O5W O12 Cs5 3_675 3_675 71.9(5) ?
    O5W O12 Cs7 3_675 3_675 111.1(5) ?
    O5W O12 O4W 3_675 3_675 61.9(5) ?
    W7 O13 W8 . . 156.6(5) ?
    W7 O13 Cs3 . . 94.1(3) ?
    W7 O13 Cs7 . 2_655 90.6(3) ?
    W8 O13 Cs3 . . 95.1(3) ?
    W8 O13 Cs7 . 2_655 101.6(3) ?
    Cs3 O13 Cs7 . 2_655 125.0(3) ?
    W5 O14 W6 . . 110.7(4) ?
    W5 O14 Cs4 . . 102.4(4) ?
    W5 O14 Cs9 . 17 102.8(4) ?
    W6 O14 Cs4 . . 112.4(4) ?
    W6 O14 Cs9 . 17 121.4(4) ?
    Cs9 O14 Cs4 17 . 105.2(3) ?
    W3 O15 W4 . . 152.3(5) ?
    W3 O15 Cs1 . . 95.4(3) ?
    W3 O15 Cs3 . . 109.4(3) ?
    W4 O15 Cs1 . . 95.8(3) ?
    W4 O15 Cs3 . . 96.3(3) ?
    Cs3 O15 Cs1 . . 87.9(2) ?
    W5 O16 Cs4 . . 103.7(5) ?
    W5 O16 Cs7 . . 137.7(5) ?
    W5 O16 Cs9 . 3_665 97.3(5) ?
    W5 O16 O4W . . 95.4(5) ?
    Cs4 O16 Cs7 . . 114.3(3) ?
    Cs4 O16 Cs9 . 3_665 124.9(4) ?
    Cs4 O16 O4W . . 110.2(4) ?
    Cs7 O16 O4W . . 55.4(3) ?
    Cs9 O16 Cs7 3_665 . 76.0(2) ?
    Cs9 O16 O4W 3_665 . 117.8(4) ?
    W4 O17 W6 . . 137.1(5) ?
    W4 O17 Cs2 . . 91.0(3) ?
    W4 O17 Cs4 . . 116.9(4) ?
    W6 O17 Cs2 . . 86.7(3) ?
    W6 O17 Cs4 . . 103.2(3) ?
    Cs4 O17 Cs2 . . 113.0(3) ?
    W2 O18 Cs4 . . 108.7(4) ?
    W2 O18 Na3 . . 150.2(8) ?
    W2 O18 O1W . 16_665 159.9(6) ?
    W2 O18 O2W . . 117.7(5) ?
    Cs4 O18 O1W . 16_665 51.2(4) ?
    Na3 O18 Cs4 . . 91.4(6) ?
    Na3 O18 O1W . 16_665 45.3(7) ?
    Na3 O18 O2W . . 89.8(7) ?
    O2W O18 Cs4 . . 68.3(4) ?
    O2W O18 O1W . 16_665 58.6(5) ?
    W4 O19 W8 . . 141.3(5) ?
    W4 O19 Cs1 . . 113.8(4) ?
    W4 O19 Cs2 . . 99.5(3) ?
    W4 O19 Cs3 . . 91.1(3) ?
    W8 O19 Cs1 . . 104.6(3) ?
    W8 O19 Cs2 . . 95.1(3) ?
    W8 O19 Cs3 . . 85.6(3) ?
    Cs1 O19 Cs2 . . 75.56(19) ?
    Cs1 O19 Cs3 . . 86.5(2) ?
    Cs2 O19 Cs3 . . 161.6(3) ?
    W5 O20 Cs8 . . 104.0(4) ?
    W5 O20 Cs9 . . 96.9(4) ?
    W5 O20 Cs9 . 17 99.4(4) ?
    W5 O20 Cs9 . 3_665 102.1(5) ?
    Cs8 O20 Cs9 . . 81.4(3) ?
    Cs8 O20 Cs9 . 17 154.6(3) ?
    Cs9 O20 Cs8 3_665 . 89.6(3) ?
    Cs9 O20 Cs9 3_665 17 95.1(3) ?
    Cs9 O20 Cs9 3_665 . 160.4(3) ?
    Cs9 O20 Cs9 17 . 86.2(2) ?
    W2 O21 Cs7 3_565 2_655 94.8(3) ?
    W2 O21 O2W 3_565 3_565 104.9(5) ?
    W8 O21 W2 . 3_565 135.2(5) ?
    W8 O21 Cs7 . 2_655 122.6(4) ?
    W8 O21 O2W . 3_565 111.3(5) ?
    O2W O21 Cs7 3_565 2_655 67.8(4) ?
    W7 O22 Cs7 . 2_655 122.0(5) ?
    W7 O22 Cs8 . . 103.1(5) ?
    W7 O22 Cs9 . . 115.3(5) ?
    W7 O22 O6W . 2_655 103.8(5) ?
    Cs7 O22 Cs8 2_655 . 134.8(3) ?
    Cs7 O22 Cs9 2_655 . 77.9(3) ?
    Cs9 O22 Cs8 . . 81.7(2) ?
    O6W O22 Cs7 2_655 2_655 100.5(4) ?
    O6W O22 Cs8 2_655 . 67.7(4) ?
    O6W O22 Cs9 2_655 . 134.8(4) ?
    W4 O23 W7 . . 136.2(5) ?
    W4 O23 Cs3 . . 100.0(4) ?
    W4 O23 O4W . . 118.0(5) ?
    W7 O23 Cs3 . . 85.9(3) ?
    W7 O23 O4W . . 104.6(4) ?
    O4W O23 Cs3 . . 94.0(4) ?
    W3 O24 Cs1 3_565 . 83.5(3) ?
    W3 O24 Cs3 3_565 . 106.8(3) ?
    W8 O24 W3 . 3_565 141.0(5) ?
    W8 O24 Cs1 . . 95.1(4) ?
    W8 O24 Cs3 . . 112.1(4) ?
    Cs3 O24 Cs1 . . 87.6(2) ?
    W1 O25 W3 . . 109.4(4) ?
    W1 O25 Cs3 . 2_665 113.9(4) ?
    W1 O25 Cs5 . 11_566 93.4(3) ?
    W1 O25 O3W . 11_566 131.2(5) ?
    W1 O25 O5W . 11_566 142.8(5) ?
    W3 O25 Cs3 . 2_665 91.5(3) ?
    W3 O25 Cs5 . 11_566 127.3(4) ?
    W3 O25 O3W . 11_566 118.8(5) ?
    W3 O25 O5W . 11_566 72.6(4) ?
    Cs3 O25 O5W 2_665 11_566 103.0(3) ?
    Cs5 O25 Cs3 11_566 2_665 122.3(3) ?
    Cs5 O25 O5W 11_566 11_566 61.8(3) ?
    O3W O25 Cs3 11_566 2_665 59.7(3) ?
    O3W O25 Cs5 11_566 11_566 64.0(3) ?
    O3W O25 O5W 11_566 11_566 65.0(4) ?
    W1 O26 W2 . . 111.1(4) ?
    W1 O26 Cs6 . . 113.5(4) ?
    W1 O26 Cs7 . 3_675 107.4(4) ?
    W2 O26 Cs6 . . 102.8(4) ?
    W2 O26 Cs7 . 3_675 115.4(4) ?
    Cs7 O26 Cs6 3_675 . 106.7(3) ?
    W6 O27 Cs4 . 18_545 138.2(5) ?
    W6 O27 Cs9 . . 118.5(5) ?
    W6 O27 O1W . 3_565 84.5(6) ?
    W6 O27 O2W . 3_565 108.6(5) ?
    Cs4 O27 O1W 18_545 3_565 54.1(4) ?
    Cs9 O27 Cs4 . 18_545 101.5(3) ?
    Cs9 O27 O1W . 3_565 145.7(5) ?
    O2W O27 Cs4 3_565 18_545 71.3(4) ?
    O2W O27 Cs9 3_565 . 71.6(5) ?
    O2W O27 O1W 3_565 3_565 77.2(6) ?
    W6 O28 Cs2 . . 107.5(4) ?
    W6 O28 O1W . 3_565 102.8(6) ?
    W6 O28 O1W . . 144.1(7) ?
    O1W O28 Cs2 3_565 . 76.2(5) ?
    O1W O28 Cs2 . . 79.6(6) ?
    O1W O28 O1W . 3_565 113.0(10) ?
_shelx_space_group_comment
;
The symmetry employed for this shelxl refinement is uniquely defined
by the following loop, which should always be used as a source of
symmetry information in preference to the above space-group names.
They are only intended as comments.
;
_shelx_estimated_absorpt_T_min     0.668
_shelx_estimated_absorpt_T_max     0.759
_shelx_hkl_file
;
   0   0 -12 2498.05 104.647   2
   0   0 -15 27466.1 929.184   2
   0   0 -18 999999. 32849.8   2
   0   0  21 87503.3 2732.26   4
   0   0 -21 82647.0 2697.72   2
   0   0 -24 150247. 4920.29   2
   0   0 -24 144120. 4923.62   3
   0   0  24 155389. 4952.86   4
   0   0 -27 5434.42 222.726   3
   0   0 -27 5717.22 219.708   2
   0   0 -30 38640.0 1291.49   2
   0   0 -30 36801.3 1292.89   3
   0   0  30 40590.9 1319.13   4
   0   0 -33 43961.7 1527.65   3
   0   0 -33 46839.8 1525.24   2
   0   0 -36 53923.2 1749.56   2
   0   0 -36 50512.8 1750.57   3
   0   0 -39 70021.7 2329.40   2
   0   0 -39 69797.3 2331.82   3
   0   0 -42 28179.9 940.481   3
   0   0 -42 26891.9 936.899   2
   0   0 -45 1813.61 93.0865   3
   0   0 -48 27926.3 953.933   3
   0   0 -51 2817.16 125.953   3
   0   0 -51 2650.12 125.148   2
   0   0 -54 1375.68 83.1537   3
   0   0 -54 1614.88 85.7490   2
   0   0  57 20186.2 703.995   4
   0   0 -57 20501.2 698.433   3
   0   0 -57 19508.9 697.586   2
   0   0  60 263.884 42.6560   4
   0   0 -60 224.763 39.4552   3
   0   0 -60 242.447 40.4004   2
   0   0  63 4447.78 187.146   4
   0   0 -63 4504.63 183.881   3
   0   0 -63 4334.81 186.273   2
   0   0  66 4052.93 175.523   4
   0   0 -66 4131.86 174.515   3
   0   0 -66 4262.03 179.994   2
   0   0  69 96.1347 31.2926   4
   0   0 -69 173.662 38.0008   2
   0   0  72 1008.04 67.5741   4
   0   0  75 3931.06 167.529   4
   0   0  78 821.081 60.9682   4
   1  -1  77 1426.64 79.6965   4
  -1   1 -77 1384.64 84.9148   2
   0   1  77 1263.73 78.3670   4
  -1   0  77 1190.89 76.9061   4
   1  -1  74 701.862 54.4743   4
   0   1  74 679.308 56.7673   4
  -1   0  74 646.209 54.6070   4
  -1   1 -74 635.520 57.8117   2
  -1   1 -71 70.9425 30.4257   2
   1  -1  71 21.8741 26.9249   4
   0   1  71 28.4768 28.4299   4
   0  -1 -71 43.5725 30.3897   2
  -1   0  71 52.8639 26.4231   4
  -1   1 -68 424.670 47.1828   3
   0   1  68 446.774 47.8678   4
   1   0 -68 393.895 43.3978   3
   0  -1 -68 476.915 49.9269   2
   0  -1 -68 531.812 51.0579   3
   1  -1  68 406.744 44.3036   4
  -1   1 -68 492.080 47.9267   2
  -1   0  68 434.619 46.6460   4
   0  -1 -65 318.332 41.5748   3
   1  -1  65 255.464 38.3169   4
   1   0 -65 269.740 38.3457   3
   0   1  65 282.317 40.5363   4
  -1   1 -65 216.512 38.5529   3
  -1   1 -65 255.128 37.1982   2
  -1   0  65 239.550 39.6738   4
   0  -1 -65 261.936 41.4388   2
   1   0 -65 274.989 46.6075   2
   0   1  62 1519.13 90.7284   4
  -1   0  62 1554.65 90.9445   4
  -1   1 -62 1628.11 90.9421   3
   1  -1  62 1677.03 91.8940   4
   1   0 -62 1614.71 98.3988   2
  -1   1 -62 1759.46 90.4224   2
   1   0 -62 1735.32 88.3944   3
   0  -1 -62 1593.46 89.6235   3
   0  -1 -62 1595.47 89.1333   2
   0  -1 -59 6487.22 251.280   2
   0   1  59 6552.39 259.049   4
  -1   0  59 6425.58 257.743   4
   1   0 -59 6460.27 249.413   3
  -1   1 -59 6450.15 253.175   3
   1  -1  59 6566.02 255.850   4
   1   0 -59 6705.68 264.088   2
  -1   1 -59 6631.95 251.550   2
   0  -1 -59 6371.81 252.300   3
   1   0 -56 3.04825 32.7632   2
   0  -1 -56-4.74295 29.4582   3
  -1   1 -56 12.1215 28.5206   3
   0   1  56 32.2724 34.6429   4
  -1   1 -56 6.61689 25.9853   2
   1   0 -56-2.15872 26.0687   3
   0  -1 -56 15.2024 28.7286   2
   1  -1  56 23.7136 28.3576   4
  -1   1 -53 197.525 36.6463   3
  -1   1 -53 192.628 32.9047   2
   0   1  53 153.976 39.8411   4
   1   0 -53 231.352 34.2554   3
   0  -1 -53 193.965 35.5864   2
   1  -1  53 185.052 38.0018   4
   0  -1 -53 197.294 35.5198   3
   1   0 -53 252.338 43.1666   2
   1   0 -50 8369.44 308.693   2
   0  -1 -50 7920.91 297.559   3
  -1   1 -50 7943.55 298.950   3
   0  -1 -50 7719.93 291.904   2
   1   0 -50 7698.66 292.932   3
   1   0 -47 447.782 44.1765   3
   0  -1 -47 539.708 50.1466   3
  -1   1 -47 520.774 50.2474   3
   1   0 -44 3303.51 144.160   3
  -1   1 -44 3256.86 147.457   3
   0  -1 -44 3420.28 147.907   3
  -1   1 -44 3624.07 145.362   2
   0  -1 -41 6267.67 244.551   3
   1   0 -41 6776.17 254.935   2
  -1   1 -41 6407.67 241.159   2
   1   0 -41 6005.55 240.464   3
  -1   1 -41 6336.15 245.629   3
   0  -1 -38 11040.3 418.526   3
   1   0 -38 12530.7 431.721   2
   1   0 -38 11786.6 418.805   3
  -1   1 -38 12122.1 417.241   2
   0  -1 -38 11451.7 411.659   2
  -1   1 -38 11538.1 422.546   3
   1   0 -35 7265.21 278.345   2
  -1   1 -35 7324.06 265.091   2
  -1   1 -35 6912.96 269.712   3
   0  -1 -35 6823.67 267.235   3
   0  -1 -35 7148.71 260.992   2
  -1   0  32 27.4131 21.4647   2
  -1   1 -32 63.1777 29.9819   2
   1  -1  32 24.2713 44.8887   4
   0  -1 -32 30.8864 25.4993   2
  -1   1 -32 13.7034 29.1811   3
   1   0 -32 31.8648 37.9943   2
   0   1  32 52.8890 45.7496   4
   0  -1 -32 40.9172 35.9409   3
   1   0 -29 1147.11 79.1231   2
  -1   1 -29 917.193 66.2502   2
  -1   1 -29 1107.37 72.4497   3
  -1   0  29 1175.35 62.5003   2
   0  -1 -29 1096.05 69.9836   3
   1  -1  29 1234.00 85.4191   4
   0  -1 -29 1192.66 62.8982   2
  -1   0  26 3411.27 132.146   2
   1   0 -26 3760.25 154.177   2
   1  -1  26 3199.86 154.423   4
   0  -1 -26 3063.28 139.300   3
  -1   1 -26 3469.60 136.376   2
   0  -1 -23 415.572 47.3866   3
  -1   0  23 395.297 40.8306   2
   0  -1 -23 460.652 39.1206   2
  -1   1 -23 519.833 52.0193   3
   1   0 -23 402.301 57.8883   2
   1  -1  23 366.034 57.3291   4
  -1   1 -23 539.025 45.9515   2
  -1   0  20 26517.2 844.638   2
   0  -1 -20 23028.6 845.942   3
   0  -1 -20 24281.4 832.802   2
   1  -1  20 25474.3 864.983   4
   1   0 -20 25060.6 860.631   2
  -1   1 -20 25016.8 841.894   2
   1   0 -17 3527.43 154.667   2
   0  -1 -17 3021.32 122.275   2
   1  -1  17 3432.73 152.418   4
  -1   1 -17 3038.13 131.957   2
   0  -1 -17 3259.81 139.035   3
  -1   0  17 3537.06 139.091   2
  -1   1 -17 3101.19 154.228   4
  -1   1 -14 11469.7 411.885   2
  -1   0  14 12302.2 421.059   2
  -1   1 -14 11449.6 419.807   3
   1   0 -14 12225.2 437.729   2
   1  -1  14 11859.9 427.522   4
   1  -1  11 1879.81 92.4502   4
  -1   1 -11 1637.14 88.0482   3
   1   0 -11 1715.20 108.752   2
  -1   0  11 1856.19 93.3855   2
  -1   1 -11 1796.96 97.2523   4
   0   1 -10 6187.20 234.779   2
   0   1 -10 6639.32 244.318   4
   0  -1  10 6009.52 230.387   2
  -1   0 -13 2466.82 122.402   3
   0   1 -13 2317.78 111.968   2
   0   1 -16 533.382 73.2841   4
  -1   0 -16 89.0186 43.1106   3
   0  -1  16 87.3471 31.1920   2
   1   0  16 114.834 35.2384   3
   0   1 -16 67.1177 38.1699   2
   1  -1 -16 428.355 52.2659   2
   1   0  19 8281.14 335.948   4
   0   1 -19 8599.25 322.545   2
   1  -1 -19 9000.72 321.699   2
   0  -1  19 8140.27 313.382   2
  -1   1  19 9028.93 305.938   2
   0   1 -19 9149.79 344.433   4
  -1   0 -19 8735.58 327.167   3
   0  -1  22 36121.9 1232.30   2
  -1   0 -22 35980.8 1243.62   3
   0   1 -22 37304.9 1242.48   2
  -1   0 -22 36636.3 1226.30   2
   1   0  22 37246.6 1260.30   4
   1  -1 -22 36961.3 1238.57   2
   1   0  25 51.1607 49.8105   4
  -1   1  25 83.1982 23.2903   2
  -1   0 -25 62.4245 23.6531   2
   0   1 -25 39.9712 37.4228   2
   1  -1 -25 42.4911 36.3664   2
   0  -1  25 97.3267 29.5578   2
   0  -1  25 57.3237 40.9034   4
  -1   0 -25 83.3298 37.8797   3
  -1   0 -28 4853.79 191.621   2
  -1   0 -28 4669.70 203.750   3
   0   1 -28 5083.93 204.095   2
   1   0  28 5477.41 224.460   4
   1  -1 -28 5390.81 204.749   2
   0  -1  28 5265.96 217.705   4
  -1   0 -31 2830.31 138.591   3
   1  -1 -31 3164.87 138.882   2
   1   0  31 3331.83 158.062   4
   0   1 -31 3245.34 140.146   2
   0  -1  31 3104.04 150.735   4
  -1   0 -31 2999.30 127.048   2
   0   1 -31 3222.91 139.886   3
   1  -1 -34 15106.3 490.626   2
   1  -1 -34 13599.2 482.660   3
   0   1 -34 13571.9 484.768   3
  -1   0 -34 12757.8 476.640   2
  -1   0 -34 13606.1 489.322   3
   0   1 -34 13897.6 488.622   2
   0   1 -37 7430.18 279.068   2
   1  -1 -37 7746.41 280.536   2
  -1   0 -37 7260.62 280.754   3
   0   1 -37 7063.48 275.237   3
  -1   0 -37 7108.14 267.145   2
   1  -1 -37 7543.40 275.572   3
   1  -1 -40 8645.28 321.735   3
   1  -1 -40 9321.02 329.710   2
   0   1 -40 8295.54 322.276   3
  -1   0 -40 8733.67 328.301   3
   0   1 -40 9303.97 327.699   2
  -1   0 -40 8583.31 315.741   2
   0   1 -43 48.8244 33.2045   2
   0   1 -43 28.0656 27.9984   3
   1  -1 -43 49.5384 27.8657   3
  -1   0 -43 33.3726 31.4011   3
   1  -1 -46 2133.86 103.164   3
   0   1 -46 2227.64 106.053   3
  -1   0 -46 2106.39 107.354   3
  -1   0 -49 317.418 41.4304   3
   0   1 -49 257.387 38.7349   3
   1  -1 -49 275.919 38.1700   3
   1  -1 -49 312.606 45.7913   2
  -1   0 -49 198.115 32.3464   2
   1  -1 -52 859.844 59.0604   3
   1  -1 -52 888.332 66.6684   2
  -1   0 -52 813.523 62.4892   3
   0   1 -52 767.222 57.2495   3
   0   1 -52 893.052 65.0581   2
   1   0  52 919.304 69.4380   4
  -1   0 -52 880.617 56.5041   2
   1  -1 -55 3280.11 147.234   2
   1  -1 -55 3071.40 136.431   3
  -1   0 -55 3078.01 132.682   2
   0   1 -55 3178.42 138.079   3
   1   0  55 2996.68 143.565   4
  -1   0 -55 3168.23 141.496   3
   0   1 -55 3113.68 143.348   2
   1  -1 -58 6002.78 236.193   3
   1   0  58 6104.61 242.664   4
   0  -1  58 5926.30 241.060   4
  -1   0 -58 5781.63 238.194   3
   0   1 -58 6058.93 242.901   2
   0   1 -58 6097.97 236.627   3
  -1   0 -58 6275.29 233.926   2
   1  -1 -58 6374.31 247.475   2
  -1   1  58 6156.01 245.391   4
  -1   0 -61 4963.82 193.216   2
  -1   0 -61 4635.40 197.350   3
  -1   1  61 4792.32 201.641   4
   1   0  61 4700.75 199.112   4
   0  -1  61 5081.97 200.315   4
   1  -1 -61 4754.72 195.423   3
   0   1 -61 4604.43 195.466   3
   0   1 -61 4897.06 203.106   2
   1  -1 -61 4975.24 204.524   2
   0   1 -64 26.4286 29.6116   2
   0   1 -64 40.6324 27.4266   3
   1  -1 -64 35.5268 34.9551   2
  -1   0 -64 80.6846 28.9480   2
  -1   0 -64 118.560 33.3967   3
  -1   1  64 59.2015 31.4137   4
   0  -1  64 99.1720 33.1808   4
   1  -1 -64 52.4783 28.5408   3
   1   0  64 54.3370 31.2466   4
   1   0  67 286.992 39.2434   4
   1  -1 -67 246.713 38.5971   3
   0   1 -67 229.173 36.1587   3
  -1   0 -67 239.105 41.9767   3
   0   1 -67 321.808 44.4022   2
  -1   1  67 233.849 38.5490   4
   0  -1  67 276.714 40.2403   4
  -1   0 -67 238.968 37.8828   2
   1   0  70 127.010 30.7340   4
   0   1 -70 180.804 38.7324   2
  -1   1  70 151.787 33.8944   4
   0  -1  70 133.180 32.4736   4
  -1   0 -70 124.436 34.2785   2
   1   0  73 388.452 42.9664   4
   0  -1  73 406.399 43.2138   4
   0   1 -73 335.507 47.5902   2
  -1   0 -73 328.550 42.3859   2
  -1   1  73 342.417 42.8006   4
   0  -1  76 532.317 48.3488   4
   1   0  76 557.143 48.7062   4
  -1   0 -76 449.531 48.8981   2
  -1   1  76 460.678 48.5942   4
   0   1 -76 457.088 52.9934   2
  -2   1 -78 243.310 38.9581   2
   2  -1  78 229.179 36.1761   4
  -1   2  78 163.338 35.4417   4
  -1   2  75 720.490 59.9933   4
  -1  -1  75 779.145 59.3341   4
   2  -1  75 828.229 58.7634   4
  -2   1 -75 754.722 58.7553   2
  -2   1 -72 35.5746 27.9226   2
   2  -1  72 66.9321 29.0547   4
  -1   2  72 45.0813 30.2272   4
  -1  -1  72 96.0960 31.3979   4
  -2   1 -69 25.2080 25.5037   2
   1  -2 -69 33.7933 29.1002   3
   2  -1  69 24.3438 27.9049   4
  -1  -1  69 52.2730 27.3749   4
   1   1 -69 27.6388 34.5520   2
  -1   2  69 21.7994 29.7013   4
  -1  -1  66 392.303 45.3668   4
  -2   1 -66 405.685 47.5676   3
   1   1 -66 406.345 53.1734   2
   2  -1  66 309.202 41.4546   4
  -1   2  66 262.384 41.6817   4
  -2   1 -66 347.006 39.2877   2
   1  -2 -66 280.006 41.0759   3
   1   1 -66 292.821 38.0666   3
  -1  -1  63 112.603 31.8790   4
   1   1 -63 198.360 33.0239   3
   1  -2 -63 161.763 33.7546   3
   2  -1  63 144.204 34.0128   4
  -2   1 -63 116.948 29.5903   2
  -2   1 -63 150.551 37.5591   3
   1   1 -63 129.043 38.4732   2
  -1   2  63 136.191 37.5829   4
  -2   1 -60 16.0371 30.4746   3
  -1  -1  60 5.16892 30.0840   4
   1  -2 -60 14.1820 27.7084   3
   1   1 -60 63.7473 35.0876   2
  -2   1 -60 5.98733 24.1356   2
   1  -2 -60-7.84974 31.6642   2
   2  -1  60 42.8227 30.9990   4
  -1   2  60 34.4166 30.7853   4
  -2   1 -57 611.867 55.8074   3
   1  -2 -57 687.094 58.1586   2
   2  -1  57 635.801 55.4289   4
   1   1 -57 601.050 50.1618   3
  -1   2  57 580.262 57.5039   4
   1  -2 -57 647.766 54.6296   3
  -1  -1  57 700.194 59.9999   4
   1   1 -57 727.375 65.6282   2
  -2   1 -57 655.490 50.3430   2
  -2   1 -54 2058.41 110.118   3
   1  -2 -54 2352.70 113.631   2
   1   1 -54 2405.04 107.917   3
   1  -2 -54 2296.37 110.297   3
   2  -1  54 2121.62 111.991   4
  -2   1 -54 2264.60 104.079   2
   1   1 -54 2300.85 121.308   2
   1  -2 -51 28.7019 33.9856   2
   1   1 -51-8.17753 26.0894   3
  -2   1 -51 2.54450 29.2330   3
  -2   1 -51 12.9550 24.1045   2
   1  -2 -51-10.9557 27.0391   3
   1  -2 -48 143.673 38.1765   2
   1  -2 -48 70.4345 29.0027   3
   1   1 -48 108.100 30.4796   3
  -2   1 -48 146.610 37.6816   3
   1   1 -45 2.05188 28.1173   3
  -2   1 -45-27.4832 30.6226   3
   1  -2 -45-2.10321 27.8207   3
   1   1 -42 4347.11 184.082   2
   1  -2 -42 3911.66 166.549   3
  -2   1 -42 4028.40 162.387   2
  -2   1 -42 4047.16 172.393   3
   1  -2 -39 2246.64 110.927   3
   1   1 -39 2663.38 129.214   2
  -2   1 -39 2171.53 116.206   3
  -1  -1  39 2523.75 104.244   2
   2  -1  39 2570.68 126.000   4
  -2   1 -39 2414.28 107.204   2
   1  -2 -36 79.9281 34.2883   2
   1   1 -36 27.1995 38.0275   2
  -2   1 -36 18.5877 25.8690   2
   2  -1  36 11.6536 40.1491   4
   1  -2 -36-2.02203 28.0084   3
  -2   1 -36 57.7564 35.6455   3
  -1  -1  36 4.82412 22.2869   2
  -2   1 -33 66.4025 27.0098   2
   1  -2 -33 62.9828 29.2331   3
  -1  -1  33 66.7748 25.6757   2
   1   1 -33 73.6177 45.7208   2
   1  -2 -33 64.0898 33.0406   2
  -2   1 -33 66.0657 38.7907   3
   2  -1  33 76.9171 41.0884   4
   1  -2 -30 3696.20 155.653   3
   2  -1  30 4299.00 177.577   4
  -2   1 -30 3515.52 164.367   3
   1   1 -30 3821.49 174.353   2
   1  -2 -30 4018.43 154.962   2
  -2   1 -30 3746.65 152.565   2
  -1  -1  30 3846.12 153.791   2
   1   1 -30 3739.25 129.199   1
   1   1 -27 100.490 11.5401   1
   1  -2 -27 34.4901 30.0301   2
   1   1 -27 103.211 50.3515   2
   1  -2 -27 45.3438 31.3595   3
  -2   1 -27 15.7627 38.0912   3
  -1  -1  27 61.7591 30.1344   2
   2  -1  27 32.3230 40.3054   4
  -2   1 -27 56.1730 28.2049   2
  -1  -1  24 5901.72 212.571   2
   2  -1  24 4902.97 220.663   4
   1  -2 -24 4941.34 204.954   3
   1  -2 -24 5733.20 203.953   2
  -2   1 -24 4946.09 219.239   3
   1   1 -24 5619.67 230.402   2
   1   1 -21 17400.8 648.212   2
   1   1 -21 17295.4 647.249   4
   1  -2 -21 18440.0 621.338   3
  -1  -1  21 18399.8 627.902   2
   2  -1  21 18839.7 639.420   4
   1  -2 -21 18802.6 615.690   2
   1  -2 -18 7841.13 264.023   2
  -2   1 -18 7996.30 293.974   3
   1   1 -18 8287.02 304.285   2
   1   1 -18 8635.60 304.344   4
   2  -1  18 8246.16 289.271   4
   1   1 -15 488.659 65.0558   4
   2  -1  15 737.027 59.1067   4
  -1  -1  15 774.898 62.7770   2
  -2   1 -15 597.888 68.4778   3
   1   1 -15 635.180 75.6848   2
   1   1 -12 1127.09 81.1630   2
  -2   1 -12 1105.87 67.7908   4
   2  -1  12 1054.03 59.9028   4
  -1  -1  12 1014.20 73.3791   2
   1   1  -9 2482.90 125.132   4
  -2   1  -9 2934.64 122.274   4
   1   1  -9 2801.02 154.223   2
  -2   1  -9 3042.60 154.581   3
  -1   2  -9 4653.43 179.183   2
   2  -1  -9 4633.17 165.023   1
   1   1   9 4423.25 197.130   3
   1   1  12 1295.23 81.4707   3
  -1   2 -12 1277.05 75.5074   4
  -1   2 -12 1107.06 66.5519   3
  -1   2 -12 1096.04 66.9940   2
  -2   1  12 1345.18 102.941   2
   2  -1 -12 1208.71 53.5005   1
  -1   2 -15 4477.06 185.933   4
   2  -1 -15 4193.46 152.487   1
  -1   2 -15 4137.92 170.522   2
  -1  -1 -15 4792.74 193.673   3
  -1   2 -15 3957.83 172.983   3
  -2   1  15 4496.09 187.793   2
  -2   1  18 191852. 6192.85   2
   1   1  18 204273. 6201.30   3
  -1  -1 -18 174400. 6201.99   3
  -1   2 -18 191657. 6191.33   2
  -1   2 -18 190051. 6191.32   3
  -1   2 -18 169510. 6202.48   4
  -1   2 -21 5437.55 230.105   3
  -1   2 -21 6115.96 252.228   4
   2  -1 -21 6250.41 208.351   1
  -2   1  21 6181.40 231.188   2
   1   1  21 5653.47 233.638   3
  -1  -1 -21 5932.32 241.503   3
   1  -2  21 5933.45 238.829   4
  -1   2 -24 14211.1 510.206   3
  -1   2 -24 13466.8 510.838   2
   2  -1 -24 14713.9 537.633   2
   1  -2  24 14584.4 517.812   4
  -1  -1 -24 14154.2 517.015   3
  -2   1  27 1311.55 67.6014   2
  -1  -1 -27 1333.52 84.2850   3
  -1   2 -27 1334.09 97.4095   4
   1  -2  27 1286.14 84.8560   4
   2  -1 -27 1397.55 99.8023   2
  -1   2 -27 1100.86 73.5381   2
  -1   2 -27 1371.98 79.8947   3
  -1  -1 -27 1204.06 61.9353   2
  -1  -1 -30 2665.90 129.175   3
   1  -2  30 2765.45 133.323   4
  -1   2 -30 2622.57 125.500   3
  -1  -1 -30 2809.66 111.972   2
  -1   2 -30 2863.06 125.518   2
   2  -1 -30 2588.18 144.673   2
  -2   1  30 2752.04 113.987   2
   2  -1 -33 803.234 75.7875   2
  -2   1  33 749.301 45.2291   2
  -1  -1 -33 598.085 59.4408   3
  -1  -1 -33 636.689 43.5079   2
  -1   2 -33 686.756 54.1532   2
  -1   2 -33 620.826 54.3126   3
   2  -1 -36 582.606 69.8160   2
  -1  -1 -36 564.400 40.2053   2
  -1  -1 -36 484.583 50.9689   3
  -1   2 -36 569.965 49.9083   2
  -2   1  36 552.860 38.4149   2
   1   1  36 561.754 63.7438   4
  -1  -1 -39 1778.52 98.9161   3
   1   1  39 1891.26 113.784   4
  -1   2 -39 2021.18 99.4706   2
   2  -1 -39 2061.77 117.052   2
  -2   1  39 1982.21 84.7357   2
  -1  -1 -39 2029.90 88.1886   2
  -1   2 -42 5676.81 216.718   2
  -1   2 -42 5331.79 216.486   3
  -1  -1 -42 5431.35 218.857   3
   2  -1 -45 251.216 35.6411   3
  -1   2 -45 233.863 37.9104   3
  -1   2 -45 186.973 33.7709   2
  -1  -1 -45 235.871 40.8204   3
   2  -1 -48 746.339 55.3311   3
   2  -1 -48 825.207 71.4751   2
  -1  -1 -48 770.928 49.4633   2
  -1  -1 -48 842.261 62.5236   3
  -1   2 -48 847.007 59.9105   3
   2  -1 -51 300.617 37.8689   3
   2  -1 -51 275.156 49.3629   2
  -1   2 -51 290.356 41.2236   3
  -1  -1 -51 319.054 33.6845   2
  -1  -1 -51 321.968 42.6323   3
  -1  -1 -54 774.123 51.5891   2
   1  -2  54 795.025 61.7343   4
   1   1  54 823.615 65.1830   4
  -1   2 -54 792.231 58.2850   2
   2  -1 -54 830.110 55.3801   3
  -1   2 -54 820.360 59.7297   3
  -1  -1 -54 826.363 61.2252   3
   2  -1 -57 23.1042 25.9906   3
   1  -2  57 50.6071 29.0563   4
   1   1  57 28.4361 31.9772   4
  -1   2 -57 40.1569 28.6314   2
  -1  -1 -57 12.5291 24.3091   2
  -1  -1 -57 46.2769 30.5765   3
  -1   2 -57 31.4338 30.0122   3
   1   1  60 27.6618 29.7480   4
   1  -2  60 87.3319 30.0019   4
  -1  -1 -60 79.5044 27.6045   2
  -1   2 -60 72.9280 31.2408   3
   2  -1 -60 64.1078 28.3418   3
  -1   2 -60 66.8358 28.6941   2
  -1  -1 -60 52.8517 31.0300   3
  -2   1  60 25.0023 31.0945   4
   1  -2  63 61.5263 28.8085   4
  -1   2 -63 39.7692 30.4274   2
   2  -1 -63-13.0489 26.7376   3
  -2   1  63 13.5462 28.7508   4
  -1  -1 -63 22.0298 25.8445   2
   1   1  63 21.4760 29.6674   4
  -1  -1 -63 46.3582 33.6369   3
  -1   2 -63 26.9122 29.9655   3
   2  -1 -66 1529.20 83.9437   3
  -1  -1 -66 1631.29 93.9718   3
  -1  -1 -66 1684.38 85.0268   2
   1   1  66 1481.46 88.1490   4
   1  -2  66 1622.34 88.6391   4
  -1   2 -66 1546.84 90.7851   2
  -2   1  66 1547.62 90.5428   4
  -1  -1 -69 99.8700 32.0614   2
   1   1  69 90.3712 31.3912   4
  -1  -1 -69 102.165 36.1380   3
  -2   1  69 110.407 31.7302   4
   1  -2  69 137.701 32.7531   4
  -1   2 -69 106.625 34.0357   2
  -1  -1 -72 33.8130 32.0483   2
   1   1  72 10.1671 26.2240   4
  -1   2 -72 11.9492 30.7874   2
  -2   1  72 12.9532 28.9959   4
  -2   1  75-22.9665 26.8708   4
   1   1  75 15.0164 27.1957   4
  -1   2 -75-21.5848 33.1083   2
  -1  -1 -75-10.0317 30.8265   2
  -2   1  78 217.293 36.4933   4
  -1  -1 -78 210.598 38.8347   2
  -1   2 -78 217.600 41.9514   2
   1   1  78 138.232 33.2153   4
   0   2  76 2171.70 111.104   4
  -2   2 -76 2146.15 111.960   2
  -2   0  76 2298.49 111.019   4
   0   2  73 159.528 35.8763   4
  -2   0  73 166.329 35.5481   4
  -2   2 -73 152.426 35.6554   2
  -2   0  70 220.883 36.2531   4
   0   2  70 139.742 34.5596   4
  -2   2 -70 202.236 34.8176   2
   2  -2  70 258.674 37.1336   4
  -2   2 -67 750.402 60.6129   3
   0   2  67 677.327 59.8770   4
   0  -2 -67 762.980 62.3155   3
  -2   0  67 739.333 58.2321   4
   0  -2 -67 762.270 58.7291   2
   2   0 -67 788.908 55.6384   3
  -2   2 -67 731.742 56.4349   2
   2  -2  67 777.030 57.5696   4
   0  -2 -64 682.728 54.9121   2
  -2   0  64 621.270 54.6022   4
  -2   2 -64 685.837 56.8058   3
  -2   2 -64 661.116 53.4578   2
   0   2  64 640.347 57.0237   4
   2   0 -64 617.229 50.0706   3
   2  -2  64 639.754 54.2908   4
   0  -2 -64 609.799 55.5830   3
   2   0 -61 680.413 50.7545   3
  -2   2 -61 584.824 49.9955   2
   0   2  61 552.051 55.3513   4
   0  -2 -61 703.624 53.4732   2
  -2   2 -61 602.279 54.5464   3
   2  -2  61 659.007 54.9337   4
  -2   0  61 594.689 54.6091   4
   0  -2 -61 681.422 56.9612   3
   2   0 -58 5466.86 215.324   3
   0   2  58 5316.94 227.572   4
  -2   0  58 5685.65 227.930   4
  -2   2 -58 5411.89 217.501   2
   2  -2  58 5769.42 224.667   4
  -2   2 -58 5478.40 223.546   3
   0  -2 -58 6141.86 219.400   2
   0  -2 -58 5361.71 221.231   3
   2   0 -55 9.96339 23.9903   3
  -2   2 -55 27.5129 25.7851   2
   0  -2 -55 21.0908 27.2389   2
   0  -2 -55 9.73152 30.1370   3
   2   0 -55 25.1413 40.1820   2
   0   2  55-8.97201 32.9370   4
  -2   2 -55-2.52606 29.8473   3
   2  -2  55 37.7143 31.0395   4
   0  -2 -52 1526.78 86.9074   3
   2  -2  52 1537.16 89.2050   4
   2   0 -52 1691.24 105.436   2
   2   0 -52 1547.57 81.0657   3
   0   2  52 1609.31 98.5403   4
   0  -2 -52 1628.47 81.0556   2
  -2   2 -52 1616.54 88.7094   3
   0  -2 -49 1795.19 93.1993   3
   0  -2 -49 1815.13 85.7873   2
   2   0 -49 1703.14 88.2092   3
  -2   2 -49 1710.86 95.0560   3
  -2   2 -46 7899.97 300.975   3
   0  -2 -46 7732.13 298.368   3
   0  -2 -46 7880.03 287.969   2
  -2   2 -46 8351.34 295.554   2
  -2   2 -43 2994.83 137.450   3
   0  -2 -43 2960.64 135.079   3
  -2   2 -43 2946.89 130.257   2
  -2   0  43 3104.69 122.052   2
   2   0 -40 22112.3 748.268   2
  -2   2 -40 19515.0 723.775   3
  -2   2 -40 21588.7 717.861   2
   2  -2  40 21203.0 728.756   4
  -2   0  40 20588.3 708.272   2
   0  -2 -40 20541.2 721.740   3
  -2   2 -37 9.97799 35.2875   3
   2   0 -37-14.8988 48.2629   2
  -2   2 -37 9.73527 27.0316   2
  -2   0  37 12.2332 21.2930   2
   2  -2  37-13.0781 38.6258   4
   0  -2 -37 14.6927 22.3410   2
   0  -2 -37 11.3264 29.4329   3
   0  -2 -34 4040.20 153.961   2
   2  -2  34 4074.38 175.616   4
  -2   2 -34 3989.21 164.475   2
   0  -2 -34 4077.71 170.539   3
  -2   2 -34 4034.95 173.581   3
   2   0 -34 4424.58 197.575   2
  -2   0  34 3909.55 159.086   2
   2   0 -31 1150.39 95.6664   2
   2   0 -31 1024.36 42.3982   1
  -2   0  31 1135.48 64.9489   2
   2  -2  31 1069.70 76.5427   4
  -2   2 -31 1145.90 66.3431   2
  -2   2 -31 1115.08 41.5024   1
   0  -2 -31 1091.98 55.2111   2
   0  -2 -31 1110.62 71.4579   3
  -2   2 -31 1112.95 75.3010   3
   0  -2 -28 21090.6 648.228   3
   2  -2  28 21538.3 655.070   4
   2   0 -28 21989.4 684.126   2
  -2   2 -28 20602.3 651.276   3
  -2   0  28 21344.1 641.910   2
  -2   2 -28 20359.2 639.048   2
   2   0 -28 19790.5 612.392   1
  -2   2 -25 2448.53 102.408   4
  -2   2 -25 2304.55 89.5154   3
  -2   2 -25 2213.77 75.6793   2
   2   0 -25 2345.50 124.413   2
   2   0 -25 2307.59 39.2186   1
  -2   0  25 2526.01 88.1550   2
   0  -2 -25 2247.12 84.3159   3
   2  -2  25 2231.70 88.0082   4
   0  -2 -25 2363.37 54.5809   2
  -2   0  22 39315.8 1268.83   2
   0  -2 -22 37720.8 1265.14   3
   2   0 -22 36578.3 1236.88   1
   0  -2 -22 33762.9 1240.36   2
  -2   2 -22 37441.1 1259.12   2
   2   0 -22 40610.2 1308.85   2
  -2   2 -22 37287.1 1270.46   3
   2  -2  22 36163.9 1267.17   4
  -2   2 -22 39687.7 1237.77   1
  -2   2 -22 42406.0 1288.86   4
  -2   0  19 127.100 45.7072   4
  -2   2 -19 171.445 47.2901   4
   2  -2  19 221.616 43.7456   4
  -2   0  19 154.470 44.3406   2
  -2   2 -19 239.523 56.7709   3
   0  -2 -19 250.307 47.1527   3
  -2   2 -19 210.152 19.8272   1
   0  -2 -19 151.401 19.8367   2
   2   0 -19 186.389 19.4207   1
   2   0 -19 111.554 81.0312   2
   0  -2 -16 3622.33 160.179   3
  -2   0  16 3573.79 174.329   2
  -2   2 -16 3914.73 139.102   1
   0   2  16 3861.88 155.450   3
  -2   2 -16 4264.78 173.591   4
  -2   0  16 3866.76 171.274   4
  -2   2 -16 3661.33 166.785   3
   2   0 -16 3705.15 136.274   1
   0   2  13 319.142 42.6899   3
  -2   2 -13 354.015 53.2433   3
  -2   2 -13 320.679 47.8481   4
  -2   2 -13 353.479 27.3551   1
  -2   0  13 451.491 82.1031   2
   2   0 -13 353.128 25.0741   1
  -2   0  13 279.504 54.8687   4
   0  -2 -13 274.478 50.1965   3
   0  -2 -10 3248.43 140.723   3
  -2   2 -10 3069.21 142.220   3
   2   0 -10 2797.65 144.413   4
  -2   2 -10 3359.59 134.217   4
   0   2  10 3260.67 131.000   3
  -2   0  10 3092.93 138.965   4
   2  -2  10 3291.17 141.988   3
  -2   2 -10 3162.10 120.382   1
   2   0 -10 2952.17 115.654   1
   2  -2   7 157.929 43.1687   3
  -2   2  -7 75.0083 43.3037   3
   2   0  -7 107.203 44.0761   4
   2   0   8 17069.3 574.955   1
  -2   2  11 3121.87 118.191   1
  -2   0 -11 2751.25 175.984   3
   2   0  11 2946.92 112.745   1
   0   2 -11 3055.85 140.497   2
   0   2 -14 68653.4 2328.09   4
   2   0  14 68309.7 2298.02   1
  -2   0 -14 70135.3 2352.51   3
   0   2 -14 72611.9 2330.95   2
   0  -2  14 71578.6 2323.61   2
   0  -2  17 5283.90 208.317   2
  -2   0 -17 5065.16 232.383   3
   0   2 -17 5345.96 216.478   2
   2   0  17 5320.79 223.057   3
   0   2 -17 5028.78 218.643   4
  -2   0 -20 102848. 3439.31   3
   2   0  20 107162. 3433.89   3
   0   2 -20 106255. 3441.07   4
  -2   2  20 109570. 3405.66   2
   2   0  23 219.422 48.6506   3
   0  -2  23 211.903 35.5992   2
   0   2 -23 258.855 61.3324   4
   2   0  23 186.968 51.2331   4
  -2   2  23 272.674 29.6709   2
  -2   0 -23 220.918 51.2658   3
   0   2 -23 202.209 50.0732   2
  -2   2  26 285.002 28.8491   2
   0   2 -26 384.057 50.8530   2
   0  -2  26 433.759 42.7636   2
   2   0  26 421.695 63.7949   4
   2   0  26 328.031 48.8815   3
   0   2 -26 355.237 58.3664   4
  -2   0 -26 355.277 60.5285   3
   0  -2  29 19993.9 685.293   2
  -2   2  29 20406.8 672.058   2
   0   2 -29 20039.0 716.969   4
   0   2 -29 19345.6 695.837   2
   2  -2 -29 20454.0 703.962   2
  -2   0 -29 18428.9 698.327   3
   2   0  29 21317.9 711.911   4
   0  -2  29 19032.0 697.685   4
  -2   0 -32 3534.68 138.509   2
   2  -2 -32 3366.59 160.816   2
   2   0  32 3560.93 164.301   4
  -2   0 -32 3143.84 154.549   3
   0   2 -32 3391.26 154.969   2
   0  -2  32 3492.70 141.476   2
  -2   2  32 3413.54 129.932   2
   2   0  35 877.154 75.7048   4
  -2   0 -35 1000.45 56.3348   2
  -2   0 -35 892.649 70.4520   3
   2  -2 -35 948.989 76.0405   2
   0   2 -35 815.638 68.0006   2
   2  -2 -38 29208.4 981.711   3
  -2   0 -38 27452.0 991.351   3
   0   2 -38 28883.8 984.868   3
   0   2 -38 28864.8 991.443   2
   2   0  38 29223.6 1000.55   4
  -2   0 -38 29004.3 973.966   2
   2  -2 -38 29588.8 998.258   2
   2   0  41 6989.01 262.922   4
   2  -2 -41 6384.42 243.259   3
  -2   0 -41 6146.75 252.076   3
  -2   0 -41 6727.11 238.149   2
   0   2 -41 6536.59 254.169   2
   0   2 -41 5944.92 247.038   3
  -2   0 -44 7312.00 289.199   3
   0   2 -44 7827.74 292.288   2
   2  -2 -44 7662.40 280.541   3
   0   2 -44 7328.94 281.820   3
   0   2 -47 2730.32 123.803   3
  -2   0 -47 2696.81 130.105   3
   2  -2 -47 2822.40 136.384   2
   2  -2 -47 2781.53 122.973   3
   0   2 -50-13.0847 26.0627   3
   2  -2 -50 39.1005 25.8540   3
  -2   0 -50 9.63442 21.1951   2
  -2   0 -50 18.2683 31.9961   3
  -2   0 -53 2268.45 115.484   3
   0   2 -53 2222.99 109.140   3
   2   0  53 2337.84 118.028   4
  -2   0 -53 2278.99 102.100   2
   2  -2 -53 2482.88 111.011   3
   2  -2 -56 1803.08 91.6117   3
   0   2 -56 1836.76 101.709   2
   0  -2  56 1723.97 97.1278   4
  -2   0 -56 1693.55 97.1156   3
  -2   0 -56 1893.01 87.1533   2
   2   0  56 1885.52 99.8217   4
   0   2 -56 1707.39 90.9344   3
   0   2 -59 4625.06 193.477   3
   0   2 -59 4895.52 206.352   2
  -2   2  59 4561.43 203.808   4
   2  -2 -59 5014.60 195.056   3
   0  -2  59 5103.42 201.207   4
  -2   0 -59 4777.13 202.562   3
  -2   0 -59 5025.39 188.768   2
   2   0  59 4855.63 201.548   4
   2  -2 -62 179.216 33.4053   3
   0  -2  62 336.003 41.7867   4
  -2   2  62 262.081 42.4777   4
   0   2 -62 203.707 42.5216   2
  -2   0 -62 288.400 43.5925   3
   0   2 -62 193.846 33.8235   3
  -2   0 -62 277.010 34.6539   2
  -2   0 -65 1232.20 67.1658   2
   0   2 -65 1260.94 81.9273   2
   2   0  65 1146.65 73.4461   4
   0  -2  65 1052.72 71.9080   4
  -2   2  65 964.312 73.7337   4
   0   2 -65 1153.13 71.7255   3
  -2   0 -65 1200.84 78.3086   3
   2  -2 -65 1170.49 71.7299   3
   0  -2  68 137.352 33.6853   4
   0   2 -68 190.270 41.2682   2
   2  -2 -68 168.057 34.7215   3
  -2   2  68 156.782 33.6497   4
  -2   0 -68 136.410 40.0996   3
   2   0  68 154.030 31.8185   4
  -2   0 -68 150.845 31.3625   2
   0   2 -71 294.552 45.9054   2
  -2   2  71 351.412 42.4831   4
   2   0  71 312.462 40.6971   4
  -2   0 -71 326.537 39.6122   2
  -2   0 -74 54.9689 30.5803   2
   0   2 -74 30.1325 36.6595   2
   2   0  74 28.9284 28.4728   4
  -2   2  74 80.3959 31.8865   4
   2   0  77 2088.51 105.500   4
  -2   2  77 2119.28 108.684   4
  -2   0 -77 2185.42 106.899   2
   0   2 -77 2271.03 120.405   2
  -2   3  76 844.638 65.9850   4
   3  -1  76 864.377 61.4464   4
  -2   3  73 2002.04 106.158   4
   3  -1  73 2106.29 101.787   4
  -3   1 -73 1876.02 96.4304   2
   2  -3 -70 960.819 65.9484   3
   3  -1  70 820.865 60.7238   4
  -2   3  70 854.825 67.7951   4
  -3   1 -70 905.330 57.6271   2
   1   2 -70 982.313 78.3745   2
  -3   1 -67 371.999 38.4338   2
   1   2 -67 359.958 51.8162   2
  -3   1 -67 320.914 48.5905   3
   3  -1  67 356.823 42.5907   4
  -2   3  67 376.931 47.3927   4
   2  -3 -67 295.819 41.4584   3
   3  -1  64 164.008 34.1418   4
   1   2 -64 21.7709 35.7310   2
  -2   3  64-17.3922 31.7421   4
  -1  -2  64 10.0071 28.1219   4
  -3   1 -64 214.062 43.2780   3
   2  -3 -64-16.6570 29.0328   3
   1   2 -64-8.61459 24.7623   3
  -3   1 -64 134.302 26.7609   2
  -1  -2  61 152.904 34.8652   4
   2  -3 -61 156.315 33.0955   3
  -2   3  61 161.049 38.1394   4
   1   2 -61 141.205 30.9461   3
  -3   1 -61 148.582 28.1240   2
   1   2 -61 144.150 40.0467   2
   3  -1  61 178.190 35.0627   4
  -1  -2  58 2315.71 111.122   4
   3  -1  58 2116.64 109.763   4
   2  -3 -58 2238.07 108.077   3
  -3   1 -58 2300.27 101.090   2
  -3   1 -58 2063.46 112.518   3
   1   2 -58 2122.41 120.966   2
  -2   3  58 2187.03 117.524   4
   1   2 -58 2133.99 103.347   3
   1   2 -55 8878.18 343.313   2
   3  -1  55 8281.64 326.852   4
  -3   1 -55 9124.25 316.441   2
   1   2 -55 8503.61 318.856   3
   2  -3 -55 8763.43 321.626   3
  -3   1 -55 8693.04 331.639   3
  -3   1 -52 364.349 49.5093   3
   1   2 -52 298.119 38.3422   3
   2  -3 -52 335.355 39.9919   3
   1   2 -49 38.9689 27.0265   3
   2  -3 -49 82.4184 29.4795   3
  -3   1 -46 19605.2 718.589   3
   2  -3 -46 20939.3 709.144   3
   1   2 -46 21120.6 731.888   2
   2  -3 -43 773.706 56.4219   3
  -3   1 -43 941.776 56.1775   2
   1   2 -43 837.823 71.5926   2
  -1  -2  43 865.601 52.5753   2
  -3   1 -40 10315.6 344.575   2
  -3   1 -40 9087.19 358.629   3
   3  -1  40 9650.94 359.955   4
   1   2 -40 8755.62 365.665   2
  -1  -2  40 9622.40 341.976   2
   2  -3 -40 9406.62 344.763   3
  -3   1 -37 21322.5 792.390   3
   2  -3 -37 22213.3 777.751   3
  -1  -2  37 21912.4 775.956   2
  -1  -2  34 81990.5 2518.24   2
  -2   3  34 75346.2 2490.83   1
   1   2 -34 74029.7 2490.09   1
  -3   1 -34 76854.5 2535.05   3
   2  -3 -34 75859.8 2516.60   3
   1   2 -34 82175.4 2546.30   2
   3  -1  34 75351.1 2534.07   4
  -3   1 -31 124.121 50.1534   3
   1   2 -31 212.460 57.7280   4
   3  -1  31 196.983 18.0542   1
   3  -1  31 184.402 47.4889   4
   2  -3 -31 188.248 34.4564   3
  -2   3  31 161.429 16.7584   1
  -1  -2  31 228.092 34.9598   2
   1   2 -31 244.011 58.2006   2
  -1  -2  28 44225.8 1459.50   2
   3  -1  28 44114.0 1470.14   4
   1   2 -28 45296.4 1484.26   4
   3  -1  28 43000.8 1432.03   1
   3  -1  28 44475.6 1470.29   3
  -3   1 -28 40698.4 1473.68   3
   1   2 -28 44486.3 1483.32   2
  -2   3  28 42933.8 1433.32   1
  -1  -2  25 2364.88 108.116   2
   3  -1  25 2162.77 112.397   4
   1   2 -25 1958.56 120.662   4
   3  -1  25 1994.36 79.0702   1
   1   2 -25 1917.19 121.356   2
  -3   1 -25 2091.97 123.606   3
  -2   3  25 2080.85 83.6049   1
  -3   1 -22 3536.41 133.076   1
   1   2 -22 3992.78 176.365   4
   3  -1  22 3699.00 164.382   4
  -3   1 -22 3293.33 184.769   3
  -1  -2  22 3830.13 162.194   2
   1   2 -22 3952.41 182.882   2
   3  -1  22 3868.62 135.252   1
   1   2 -19 21165.7 718.620   2
   3  -1  19 20284.4 690.604   4
  -1  -2  19 20292.9 698.297   2
   3  -1  19 19966.7 664.655   1
   1   2 -19 20444.8 705.221   4
  -3   1 -19 19466.3 663.812   1
  -3   1 -16 150556. 4905.17   1
  -3   1 -16 157111. 4973.24   3
   3  -1  16 154694. 4926.21   4
   1   2 -16 161084. 4963.17   2
  -3   1 -13 332.994 29.1908   1
   3  -1  13 382.991 43.8390   4
   1   2 -13 288.676 51.4841   4
   1   2 -13 253.628 68.5142   2
  -1  -2  13 299.177 60.9392   2
   3  -1  13 364.907 31.2695   1
   1   2 -10 158.047 75.5656   2
   3  -1  10 121.322 25.6199   1
  -3   1 -10 156.072 23.6039   1
   3  -1   7 843.126 49.8105   1
   1   2  -7 841.371 118.835   2
   3  -1   4 6897.27 247.422   1
   3  -1  -2 8514.99 309.692   1
  -2   3  -2 9251.33 321.009   3
   3  -1  -5 101.668 25.1442   1
  -3   1   5 127.204 23.3773   1
  -2   3  -5 134.878 38.1334   3
  -2   3  -8 8678.78 323.515   3
   2  -3   8 8708.83 319.152   3
   3  -1  -8 9280.45 313.804   1
   1   2  11 3554.14 161.604   3
   3  -1 -11 3172.71 126.660   1
  -2   3 -11 3351.66 138.998   2
  -2   3 -11 3334.53 141.217   3
  -3   1  14 146910. 4824.70   1
  -2   3 -14 141306. 4839.83   2
  -1  -2 -14 153587. 4874.01   3
   3  -1 -14 149166. 4825.17   1
  -2   3 -14 138209. 4840.85   3
   1   2  14 152432. 4855.21   3
  -3   1  17 6569.48 226.647   1
  -2   3 -17 5727.66 254.131   4
   3  -1 -17 6637.07 228.275   1
  -3   1  17 6809.39 289.637   2
  -2   3 -17 6241.04 246.974   3
  -2   3 -17 5947.55 242.661   2
  -1  -2 -17 6555.85 271.758   3
   1   2  17 7248.97 260.385   3
   1   2  20 11625.4 427.108   3
  -2   3 -20 10569.2 416.971   2
  -1  -2 -20 12671.3 442.051   3
  -2   3 -20 11527.8 421.297   3
  -3   1  20 12240.1 397.713   1
  -3   1  20 10593.5 435.592   4
   3  -1 -20 11435.3 397.922   1
  -3   1  20 12321.4 443.168   2
  -2   3 -20 12402.7 432.570   4
  -1  -2 -23 92.0937 55.1331   3
   1   2  23 41.3340 37.6894   3
  -3   1  23 47.5380 48.1501   4
  -3   1  23 13.4315 41.3796   2
  -2   3 -23 15.6501 39.9674   4
  -2   3 -23 85.2905 36.7338   3
  -2   3 -23 101.195 34.7379   2
   3  -1 -23 56.2405 16.6096   1
   1   2  26 41183.7 1317.76   3
  -2   3 -26 39116.0 1330.95   4
  -3   1  26 37701.6 1333.25   4
   3  -1 -26 36880.7 1287.82   1
  -2   3 -26 40690.3 1290.41   1
  -1  -2 -26 37752.4 1324.04   3
  -3   1  26 39995.0 1315.66   2
  -1  -2 -29 65.8484 40.6510   3
  -2   3 -29 100.708 37.8709   3
  -3   1  29 137.448 33.5395   2
   3  -1 -29 81.2637 16.8415   1
  -2   3 -29 104.430 33.6824   2
  -3   1  29 94.5332 48.7079   4
  -2   3 -29 120.329 46.0774   4
  -2   3 -29 158.471 17.2694   1
  -2   3 -32 2332.18 107.241   3
   2  -3  32 1870.42 104.088   4
  -2   3 -32 2150.86 120.821   4
  -2   3 -32 2056.90 74.7554   1
  -1  -2 -32 1810.64 105.844   3
   3  -1 -32 1959.21 76.3380   1
  -1  -2 -32 2058.59 83.8732   2
  -2   3 -32 1854.53 98.7889   2
  -3   1  32 2004.44 95.8180   2
  -3   1  35 125.314 26.6537   2
  -2   3 -35 70.3773 29.3391   2
  -2   3 -35 102.962 46.5384   4
  -1  -2 -35 54.2268 20.4729   2
  -1  -2 -35 101.204 37.4680   3
  -2   3 -35 59.0450 33.9246   3
   1   2  35 52.4387 9.43858   1
  -2   3 -35 41.5365 9.40138   1
  -2   3 -38 1428.28 81.4726   2
  -2   3 -38 1591.01 87.3657   3
  -1  -2 -38 1527.05 88.9056   3
  -3   1  38 1586.96 75.2866   2
  -1  -2 -41 1551.81 92.9224   3
  -3   1  41 1729.96 77.0990   2
  -2   3 -41 1681.78 88.0985   2
  -2   3 -41 1596.71 89.7677   3
  -3   1  44 162.067 25.3680   2
  -1  -2 -44 136.805 37.4232   3
  -2   3 -44 106.858 34.8164   3
  -2   3 -44 150.154 32.7170   2
  -1  -2 -47 2402.26 118.693   3
  -1  -2 -47 2447.85 101.196   2
  -2   3 -47 2469.96 116.139   2
  -2   3 -47 2381.10 118.291   3
  -1  -2 -50 9580.31 366.929   3
  -1  -2 -50 10248.7 349.453   2
  -2   3 -50 9748.88 367.266   3
  -2   3 -53 287.390 40.5707   3
   3  -1 -53 304.249 35.0495   3
  -1  -2 -53 220.524 40.5966   3
   2  -3  53 304.757 42.1821   4
   1   2  53 325.083 48.2026   4
  -1  -2 -53 301.314 31.9047   2
  -1  -2 -56 93.7769 33.6384   3
  -2   3 -56 111.909 30.9191   3
  -2   3 -56 113.539 30.5422   2
  -1  -2 -56 111.345 24.2283   2
   3  -1 -56 87.6965 26.4469   3
   1   2  56 52.5758 34.0825   4
  -2   3 -59 515.786 48.7711   2
  -1  -2 -59 575.389 42.2520   2
   3  -1 -59 473.885 44.1129   3
  -1  -2 -59 592.214 55.6053   3
   1   2  59 559.169 55.4819   4
  -3   1  59 473.070 52.3178   4
  -2   3 -59 562.873 51.6310   3
  -2   3 -62 5287.97 215.503   2
  -1  -2 -62 5451.07 220.561   3
   3  -1 -62 5394.07 208.850   3
   1   2  62 5078.39 218.374   4
  -1  -2 -62 5459.89 205.728   2
  -2   3 -62 5575.78 218.055   3
  -3   1  62 5366.88 219.484   4
  -1  -2 -65 969.025 71.5772   3
  -3   1  65 1122.93 72.7556   4
  -2   3 -65 1022.19 69.0534   3
  -1  -2 -65 922.423 59.9519   2
  -2   3 -65 1133.70 71.3757   2
   1   2  65 961.945 71.3977   4
   3  -1 -65 954.370 61.9433   3
   3  -1 -68 4561.03 183.376   3
  -2   3 -68 4644.06 193.160   2
  -1  -2 -68 4500.60 183.400   2
   1   2  68 4480.98 191.281   4
  -1  -2 -68 4659.05 197.111   3
  -3   1  68 4652.28 192.036   4
  -1  -2 -71 692.766 54.8711   2
   1   2  71 610.566 55.7584   4
  -2   3 -71 639.807 57.3281   2
  -3   1  71 672.124 54.9938   4
   1   2  74 2722.66 133.424   4
  -2   3 -74 2887.10 138.991   2
  -1  -2 -74 3067.30 132.817   2
  -3   1  74 3098.63 137.657   4
  -3   1  77 78.8819 28.8358   4
  -2   3 -77 63.3096 30.5516   2
   1   2  77 59.2679 31.0059   4
  -1   3  77 420.743 48.4230   4
  -3   2 -77 508.359 47.4260   2
  -1   3  74 1007.76 71.0869   4
  -3   2 -74 1104.27 69.2735   2
  -2  -1  74 1111.44 69.9274   4
  -2  -1  71 9.86416 25.0832   4
  -3   2 -71 20.7197 25.5057   2
  -1   3  71-5.70284 29.8654   4
  -2  -1  68 1199.05 74.2806   4
   1  -3 -68 1063.83 73.4898   3
  -1   3  68 1083.18 74.5653   4
   3  -2  68 1100.84 69.8794   4
  -3   2 -68 1103.22 66.4297   2
  -1   3  65 768.722 61.7368   4
   2   1 -65 668.547 51.9168   3
  -3   2 -65 713.283 51.4379   2
   1  -3 -65 769.443 60.0810   3
   3  -2  65 690.695 54.5969   4
  -2  -1  65 707.062 57.6309   4
   2   1 -62 365.791 40.0687   3
  -3   2 -62 411.288 50.2678   3
  -3   2 -62 361.251 38.5594   2
   3  -2  62 290.548 39.4213   4
  -2  -1  62 383.375 43.5276   4
   1  -3 -62 371.288 44.7692   3
  -1   3  62 357.049 45.5188   4
   2   1 -59 1047.29 84.1155   2
  -3   2 -59 1009.96 62.6462   2
  -2  -1  59 1145.67 71.0617   4
   1  -3 -59 994.297 67.9041   3
   2   1 -59 945.953 60.4757   3
   3  -2  59 1025.71 67.2664   4
  -3   2 -59 948.050 70.1663   3
  -1   3  59 1012.85 74.4227   4
   2   1 -56 3729.63 171.974   2
   3  -2  56 3372.85 150.036   4
  -3   2 -56 3188.33 153.033   3
   1  -3 -56 3486.10 147.800   2
   1  -3 -56 3380.83 147.734   3
  -3   2 -56 3578.39 144.790   2
  -1   3  56 3293.95 160.228   4
   2   1 -56 3368.13 142.832   3
   1  -3 -53 84.6609 33.2367   2
   3  -2  53 102.814 32.7128   4
  -3   2 -53 130.076 37.3248   3
   2   1 -53 65.1319 42.2558   2
   1  -3 -53 65.9111 31.8715   3
   2   1 -53 79.6082 26.3037   3
  -3   2 -53 67.5958 26.9204   2
   1  -3 -50 9454.01 336.892   2
  -3   2 -50 8771.13 342.945   3
   1  -3 -50 9242.45 338.810   3
   1  -3 -47 6477.89 255.093   3
  -2  -1  47 6692.52 243.945   2
   1  -3 -47 6806.50 252.584   2
  -2  -1  44 6524.08 230.043   2
  -3   2 -44 6222.26 234.174   2
   2   1 -44 6493.68 267.355   2
   1  -3 -44 5850.67 234.200   2
  -3   2 -44 5558.92 242.916   3
   1  -3 -44 6427.84 239.869   3
   2   1 -41 8325.70 326.409   2
  -3   2 -41 7669.86 303.135   3
   1  -3 -41 7605.07 294.093   3
   3  -2  41 7895.28 301.220   4
  -2  -1  41 7375.93 288.172   2
   2   1 -38 28.3934 49.2967   2
  -3   2 -38 99.4964 41.0119   3
   1  -3 -38 65.2103 32.3630   3
  -3   2 -38 74.1460 29.9765   2
   3  -2  38 50.1052 32.8172   4
  -3   2 -35 19.1138 38.3334   3
   1  -3 -35 1.47894 24.9921   2
  -1   3  35-1.92112 10.8966   1
   2   1 -35 29.0754 52.0747   2
   3  -2  35-24.9805 32.4849   4
   1  -3 -35-10.0138 30.9920   3
  -3   2 -35 38.8055 28.6000   2
  -2  -1  35 34.0368 26.3442   2
   1  -3 -32 85727.1 2941.57   3
  -3   2 -32 87069.4 2915.01   1
   3  -2  32 87582.0 2949.80   4
  -3   2 -32 83894.2 2953.18   3
  -2  -1  32 94891.3 2945.53   2
  -3   2 -32 95668.9 2942.99   2
   2   1 -32 88233.3 2915.68   1
   2   1 -32 93946.6 2988.72   2
   1  -3 -32 89468.4 2931.96   2
   1  -3 -29 752.795 47.0197   2
  -3   2 -29 716.289 32.5953   1
  -3   2 -29 594.530 67.8348   3
   3  -2  29 724.453 62.0083   4
   2   1 -29 667.464 33.1294   1
  -2  -1  29 797.561 58.0317   2
   2   1 -29 782.053 94.6695   2
  -2  -1  26 219.986 43.0566   2
   1  -3 -26 203.061 30.1263   2
   2   1 -26 314.815 71.6044   2
   2   1 -26 210.025 18.5516   1
  -3   2 -26 237.118 17.9899   1
   1  -3 -26 253.099 36.5899   3
   3  -2  26 268.973 43.4628   4
  -3   2 -26 170.275 52.8011   3
   3  -2  23 2162.89 106.188   4
   2   1 -23 2024.41 79.2610   1
   1  -3 -23 2057.94 98.4304   3
  -3   2 -23 2132.14 121.609   3
  -3   2 -23 2177.50 114.645   4
   2   1 -23 2346.19 151.923   2
   2   1 -23 2131.69 125.397   4
  -2  -1  23 2105.75 112.404   4
   1  -3 -23 2025.98 85.7649   2
  -2  -1  23 2091.93 111.951   2
  -3   2 -23 2142.10 81.3644   1
  -3   2 -20 25424.1 886.711   4
  -2  -1  20 25945.2 883.374   4
   3  -2  20 23910.1 869.246   4
   2   1 -20 26730.2 925.413   2
  -3   2 -20 25515.2 850.544   1
   2   1 -20 25618.0 894.058   4
  -3   2 -20 25295.2 894.185   3
   3  -2  20 26909.3 855.046   1
  -2  -1  20 24100.8 884.147   2
   1  -3 -20 24757.1 865.236   3
  -3   2 -17 948.665 92.9988   3
   3  -2  17 903.422 50.8684   1
  -3   2 -17 938.670 75.6735   4
   1  -3 -17 884.704 59.5019   3
  -2  -1  17 943.381 83.9466   2
   3  -2  17 954.537 63.2340   4
   2   1 -17 887.420 102.115   2
  -3   2 -17 962.195 45.8446   1
  -2  -1  17 924.443 72.0536   4
   2   1 -17 964.352 87.5694   4
   1  -3 -14 7208.11 262.769   3
  -3   2 -14 7183.70 303.904   3
  -2  -1  14 6943.57 303.923   2
  -2  -1  14 6588.07 274.654   4
  -3   2 -14 7391.73 254.297   1
  -3   2 -14 7838.87 279.695   4
  -2  -1  11 3962.46 212.616   2
  -3   2 -11 4370.09 209.453   3
   3  -2  11 3634.33 147.012   1
  -2  -1  11 4048.59 165.414   4
   2   1 -11 3895.39 168.474   4
  -3   2 -11 3851.04 158.084   4
  -3   2 -11 3981.38 146.287   1
  -3   2  -8 4973.26 174.768   1
   2   1  -8 4767.55 185.567   4
   3  -2   8 4868.29 223.488   3
   3  -2   8 4323.65 173.544   1
  -3   2  -5 9090.57 313.813   1
   3  -2   5 8684.06 314.226   1
   3  -2   2 3326.36 132.901   1
   3  -2  -4 407.417 36.7697   1
  -1   3  -4 439.874 48.8128   2
  -3   2   7 27.8253 20.9813   1
   3  -2  -7 25.2273 26.6840   1
  -1   3  -7 43.5503 36.2967   2
   2   1  10 18577.9 712.632   3
   3  -2 -10 19638.2 653.961   1
  -3   2  10 19125.1 651.761   1
   3  -2 -13 19127.9 650.890   1
  -1   3 -13 19431.9 672.786   2
   1  -3  16 91626.2 3030.16   2
  -3   2  16 92597.4 3009.99   1
  -1   3 -16 96495.2 3038.88   4
  -2  -1 -16 86713.6 3074.73   3
   2   1  16 93974.8 3051.58   3
  -1   3 -16 83196.2 3032.52   2
   2   1  19 6610.53 267.006   3
  -2  -1 -19 6695.78 284.566   3
  -1   3 -19 6152.71 260.275   4
   3  -2 -19 6705.40 232.925   1
  -1   3 -19 6324.43 251.392   2
  -3   2  19 6840.96 268.540   2
  -3   2  19 6376.18 227.589   1
  -3   2  22 4521.13 186.172   2
  -2  -1 -22 4450.62 208.974   3
  -1   3 -22 4318.81 196.727   4
   2   1  22 4655.74 195.635   3
  -1   3 -22 4369.96 185.449   2
   3  -2 -22 4516.75 165.299   1
  -3   2  22 4561.74 160.589   1
  -1   3 -25 59.4827 35.3311   2
  -3   2  25 30.8724 29.6385   2
  -2  -1 -25 64.7058 55.3380   3
   2   1  25 21.5283 13.3155   1
  -1   3 -25-29.4945 45.2833   4
  -3   2  25 37.6335 13.9481   1
   2   1  25-8.03722 38.0607   3
  -1   3 -28 2127.54 120.491   4
  -3   2  28 2073.77 76.1642   1
   2   1  28 2011.71 75.8320   1
   2   1  28 2087.43 107.849   3
  -1   3 -28 1971.95 101.834   3
  -2  -1 -28 1926.30 115.272   3
  -1   3 -28 1914.33 103.025   2
  -3   2  28 1893.92 92.1781   2
  -2  -1 -31 1026.85 81.5494   3
   2   1  31 1139.97 44.9323   1
  -3   2  31 1221.61 61.7246   2
   2   1  31 1269.44 78.5046   3
  -1   3 -31 1340.51 94.6600   4
  -3   2  31 1028.38 44.1755   1
  -1   3 -31 1091.20 70.9879   3
  -1   3 -31 1179.03 75.6035   2
  -1   3 -34 14935.3 528.216   2
  -1   3 -34 14650.5 524.429   3
  -2  -1 -34 14273.3 535.163   3
  -3   2  34 14969.2 510.227   2
   2   1  34 14795.5 494.381   1
  -1   3 -34 15484.6 549.158   4
  -2  -1 -34 15125.0 510.558   2
   2   1  37 2762.75 139.650   4
  -1   3 -37 2738.60 126.293   3
  -3   2  37 2897.62 111.732   2
  -1   3 -37 2878.24 131.337   2
  -2  -1 -37 2744.40 136.257   3
  -2  -1 -37 2612.53 112.482   2
  -1   3 -40 3957.08 165.188   2
   2   1  40 4155.68 178.540   4
  -1   3 -40 3792.82 160.784   3
  -3   2  40 3753.91 144.528   2
  -2  -1 -40 3639.73 168.963   3
  -2  -1 -43 421.655 51.0305   3
  -3   2  43 493.364 33.4060   2
  -1   3 -43 485.264 47.2421   3
  -1   3 -43 477.738 49.3005   2
  -1   3 -46 8037.01 303.675   3
  -1   3 -46 8298.37 306.879   2
  -2  -1 -46 7990.85 310.285   3
  -2  -1 -49 183.343 40.6421   3
  -2  -1 -49 185.290 26.0945   2
  -1   3 -49 154.052 33.7377   3
   3  -2 -49 228.590 32.9363   3
  -2  -1 -52 1081.65 75.8522   3
   3  -2 -52 1182.20 67.5476   3
  -1   3 -52 1036.68 70.2248   3
  -2  -1 -52 1207.79 60.7221   2
  -1   3 -55 309.952 40.4041   3
  -2  -1 -55 303.234 32.2185   2
  -2  -1 -55 332.239 46.5848   3
  -1   3 -55 361.747 43.9663   2
   3  -2 -55 314.563 36.0503   3
   2   1  55 344.456 47.9570   4
   2   1  58 206.489 39.0154   4
  -1   3 -58 239.708 36.3353   3
  -3   2  58 206.530 43.2952   4
  -2  -1 -58 186.188 27.0644   2
  -1   3 -58 215.549 37.7534   2
  -2  -1 -58 140.883 38.3285   3
   3  -2 -58 193.839 31.4217   3
  -1   3 -61 8.52662 29.3763   2
   2   1  61-2.68860 30.6259   4
  -2  -1 -61 2.87940 33.3015   3
  -3   2  61 2.90230 30.6788   4
  -1   3 -61-9.72250 25.3326   3
   3  -2 -61 14.7161 25.7003   3
  -2  -1 -61 12.7968 20.6639   2
   2   1  64 5061.13 212.095   4
  -3   2  64 5138.81 216.208   4
   3  -2 -64 5347.48 206.295   3
  -1   3 -64 5446.20 218.438   2
  -2  -1 -64 5079.13 216.505   3
  -2  -1 -64 5309.51 199.626   2
  -1   3 -64 5205.74 210.065   3
  -1   3 -67 1362.75 85.2194   2
   3  -2 -67 1434.99 77.1429   3
  -2  -1 -67 1315.29 71.9445   2
  -2  -1 -67 1244.19 84.7335   3
  -3   2  67 1356.84 83.2129   4
   2   1  67 1229.72 77.4215   4
   2   1  70 580.569 52.0917   4
  -3   2  70 781.158 59.6242   4
  -2  -1 -70 717.734 52.2266   2
  -1   3 -70 672.042 60.8685   2
  -3   2  73 244.445 39.2324   4
  -2  -1 -73 309.459 37.6560   2
   2   1  73 280.795 37.6717   4
  -1   3 -73 344.949 49.0222   2
  -3   2  76 94.9327 31.1597   4
  -2  -1 -76 115.583 33.4003   2
  -1   3 -76 53.2657 35.9195   2
   2   1  76 95.7005 31.0724   4
   0   3  75-10.8665 29.6282   4
  -3   0  75 22.3145 25.9683   4
  -3   3 -75 37.0973 28.0363   2
   0   3  72 302.921 42.3994   4
  -3   0  72 248.452 37.0327   4
  -3   3 -72 300.171 40.2480   2
  -3   3 -69 117.788 30.8124   2
  -3   0  69 114.205 33.3127   4
   0  -3 -69 102.373 37.6471   3
   0   3  69 144.144 36.5875   4
   0  -3 -66 796.815 57.5496   2
  -3   3 -66 833.988 58.1688   2
  -3   0  66 724.547 58.6471   4
  -3   3 -66 891.795 66.1845   3
   0   3  66 750.547 62.2067   4
   3   0 -66 796.079 54.2726   3
   0  -3 -66 779.245 63.8015   3
  -3   3 -63 1075.78 73.2722   3
   3   0 -63 1038.41 62.8647   3
   0  -3 -63 1150.47 75.1930   3
   0   3  63 1035.66 73.2716   4
  -3   3 -63 1031.90 66.8910   2
  -3   0  63 1020.52 72.4416   4
   0  -3 -63 1112.91 66.7176   2
  -3   0  60 661.511 55.9522   4
   0  -3 -60 667.614 57.8508   3
   0   3  60 525.724 58.0115   4
   3   0 -60 589.203 47.7962   3
  -3   3 -60 648.731 50.8488   2
  -3   3 -60 634.651 56.5747   3
   0  -3 -60 687.423 51.2664   2
   0   3  57 93.2852 37.5859   4
   0  -3 -57 81.8008 32.3360   3
  -3   3 -57 63.8752 25.9152   2
  -3   3 -57 101.971 34.0305   3
   3   0 -57 48.5494 25.0913   3
   0  -3 -57 101.035 28.6804   2
   0  -3 -54 1521.05 87.9243   3
  -3   3 -54 1543.39 89.0178   3
   3  -3  54 1678.33 89.6694   4
   0   3  54 1501.83 97.4062   4
   0  -3 -54 1569.10 78.2461   2
   0   3  51 989.960 77.4365   4
   0  -3 -51 922.567 66.4486   3
   0  -3 -51 1018.64 58.0048   2
  -3   3 -51 1002.21 70.5930   3
   0  -3 -48 81.3203 32.8872   3
   0  -3 -48 113.641 26.6179   2
  -3   3 -48 109.646 35.2361   3
  -3   0  48 112.088 22.4589   2
  -3   3 -45 2075.90 107.930   3
   0  -3 -45 2137.22 105.816   3
  -3   3 -45 2232.71 102.221   2
   0  -3 -45 2023.19 89.5600   2
  -3   0  45 2006.64 93.9045   2
  -3   3 -42 9757.57 367.003   3
   0  -3 -42 9168.59 361.883   3
  -3   0  42 10145.3 352.800   2
  -3   3 -42 10410.7 360.471   2
  -3   0  39 727.804 49.1306   2
  -3   3 -39 731.521 52.6145   2
   0  -3 -39 673.014 56.5674   3
  -3   3 -39 683.108 60.7392   3
   3  -3  39 693.000 57.5612   4
  -3   0  36 108.221 29.7862   2
   3  -3  36 108.366 34.5256   4
  -3   3 -36 65.7045 31.7292   2
   0  -3 -36 95.8691 37.1805   3
   3   0 -33 679.151 32.0126   1
   0  -3 -33 559.146 36.2558   2
  -3   0  33 764.617 54.3318   2
  -3   3 -33 753.846 54.1101   2
   0  -3 -33 612.637 56.2120   3
   3  -3  33 588.555 55.3538   4
  -3   3 -33 692.798 31.3581   1
  -3   3 -33 545.649 58.1010   3
  -3   3 -30 38725.8 1210.18   2
   3  -3  30 36282.9 1214.49   4
   0  -3 -30 35208.1 1214.19   3
   0  -3 -30 33556.6 1188.26   2
  -3   0  30 37183.1 1216.50   2
  -3   3 -30 34064.5 1184.07   1
   3   0 -30 37666.0 1185.11   1
  -3   3 -30 39407.4 1238.52   4
  -3   3 -30 35177.1 1217.89   3
  -3   0  27 1955.89 109.889   4
  -3   3 -27 1659.64 67.8337   1
   3   0 -27 1822.05 69.1972   1
   0  -3 -27 1709.55 95.4955   3
   0  -3 -27 1495.66 68.3638   2
  -3   3 -27 2008.84 92.9735   2
  -3   3 -27 1710.00 99.9720   3
  -3   3 -27 2045.43 109.470   4
  -3   0  27 1765.62 99.4634   2
   0  -3 -24 22406.0 775.660   2
  -3   3 -24 22951.4 811.206   3
  -3   3 -24 23135.3 779.333   1
  -3   0  24 24283.5 819.066   4
   0  -3 -24 22276.0 806.721   3
  -3   3 -24 25167.9 821.316   4
   3   0 -24 24740.4 780.058   1
  -3   0  24 22925.1 815.504   2
  -3   0  21 2419.13 125.870   4
  -3   3 -21 2476.37 95.1883   1
  -3   3 -21 2354.33 124.027   3
   3  -3  21 2499.06 122.688   3
   3   0 -21 2358.54 93.1752   1
  -3   0  21 2329.13 135.288   2
   0  -3 -21 2202.93 118.165   3
  -3   3 -21 2656.47 127.555   4
  -3   3 -18 116548. 3924.28   4
  -3   3 -18 114459. 3930.01   3
  -3   3 -18 123409. 3900.27   1
   0   3  18 117602. 3912.17   3
   0  -3 -18 120395. 3925.31   3
   3   0 -18 112090. 3896.08   1
  -3   0  18 119158. 3959.32   2
   3  -3  18 125308. 3926.95   3
  -3   0  18 121534. 3931.43   4
  -3   0  15 8032.38 350.738   2
  -3   3 -15 7286.44 301.498   3
  -3   0  15 7787.11 296.114   4
  -3   3 -15 7375.61 271.580   1
  -3   3 -15 8385.01 290.834   4
   0  -3 -15 7439.47 294.430   3
   3   0 -12 23227.5 808.915   1
  -3   0  12 22384.9 829.427   4
  -3   3 -12 24756.0 847.777   3
   0   3  12 25400.0 824.404   3
   3  -3  12 26309.8 839.969   3
   3  -3   9 6232.07 249.958   3
   3   0  -9 5870.55 242.419   4
   0   3   9 6333.68 240.290   3
  -3   3  -9 6562.10 267.410   3
  -3   3  -9 6391.00 233.131   1
  -3   3  -6 37876.3 1015.03   1
   3  -3   6 35462.9 1031.45   3
  -3   0   6 39168.2 1010.70   4
   3   0  -6 38637.1 1013.39   4
   3   0  -3 648.714 43.0209   1
   0  -3  -3 551.028 56.4706   2
   0   3   0 109364. 3742.84   2
   3   0   0 113584. 3710.41   1
   0  -3   3 2537.37 130.805   2
   0   3  -3 2738.70 140.392   2
   3   0   3 2599.69 107.966   1
   3   0   6 433.172 35.6491   1
   0   3  -6 211.184 68.2572   2
   0   3  -9 6150.70 271.291   2
   3   0   9 6697.83 239.976   1
  -3   3   9 7028.44 248.604   1
   3   0  12 96040.2 3170.99   1
   0  -3  15 23103.3 796.261   2
   3   0  15 22136.2 820.955   3
   3   0  15 23915.2 769.737   1
   0   3 -18 104032. 3630.31   4
   3   0  18 104296. 3647.52   3
   3   0  18 114102. 3603.68   1
  -3   0 -18 102700. 3672.88   3
   0   3 -18 103745. 3636.62   2
   0  -3  18 107430. 3629.02   2
  -3   3  18 112015. 3606.18   1
   3   0  21 1189.69 94.8435   3
  -3   0 -21 1249.63 116.829   3
   3   0  21 1371.63 59.7955   1
   0   3 -21 1214.69 88.4856   4
  -3   3  21 1502.51 76.8310   2
   0   3 -21 1333.02 86.1510   2
   0  -3  21 1398.25 83.4258   2
   0  -3  24 17097.6 579.841   2
  -3   3  24 16547.5 563.128   2
   3   0  24 16537.4 554.438   1
  -3   3  24 16512.6 554.891   1
   0   3 -24 15927.0 589.363   2
  -3   0 -24 16132.3 608.981   3
   0   3 -24 16733.4 595.438   4
   3   0  24 15498.5 584.601   4
   3   0  24 17125.9 598.138   3
   0   3 -27 787.676 76.2274   4
   3   0  27 953.375 74.7050   3
   3   0  27 925.673 74.5867   4
  -3   3  27 820.698 47.1875   2
  -3   3  27 879.114 40.7729   1
   0   3 -27 875.540 72.9336   2
   3   0  27 885.514 41.1094   1
  -3   0 -27 819.776 87.1984   3
   0  -3  27 857.342 60.8564   2
   3   0  30 27892.6 952.855   4
   0   3 -30 27280.9 950.277   2
  -3   3  30 27989.2 911.184   1
  -3   3  30 28096.9 918.421   2
   3   0  30 27242.0 910.632   1
  -3   0 -30 26043.2 956.526   3
   0   3 -30 28244.4 960.683   4
   3   0  30 24082.3 946.174   3
   0  -3  30 27827.1 936.094   2
   0   3 -33 9994.85 382.576   2
  -3   3  33 10109.1 351.431   2
  -3   3  33 10087.7 344.372   1
   0   3 -33 10662.8 395.872   4
   3   0  33 10251.5 343.874   1
   3   0  33 10723.3 389.296   4
  -3   0 -33 9894.98 388.697   3
   0  -3  33 10675.4 370.543   2
  -3   3  36 16904.5 554.540   2
   3   0  36 16691.7 546.539   1
   3   0  36 16520.9 588.145   4
  -3   3  36 16390.8 545.826   1
   0   3 -36 16204.2 585.920   2
   0  -3  36 14885.2 568.813   2
   0   3 -36 16914.1 598.385   4
  -3   0 -36 15433.1 588.908   3
   3   0  39 5947.88 236.342   4
  -3   0 -39 6481.62 216.544   2
  -3   3  39 5303.27 200.752   2
  -3   0 -39 5207.76 235.018   3
   0   3 -39 5977.65 235.816   2
  -3   0 -42 1296.22 85.4882   3
   0   3 -42 1316.16 47.6710   1
   0   3 -42 1443.79 90.9159   2
   0   3 -42 1570.40 80.1934   3
   3   0  42 1368.55 86.2372   4
  -3   0 -45 151.380 41.0554   3
   0   3 -45 149.045 32.3796   3
   0   3 -45 133.517 40.0078   2
   3  -3 -45 153.311 31.4988   3
   0   3 -48 1419.22 88.9256   2
   3  -3 -48 1469.89 76.8557   3
  -3   0 -48 1388.14 69.8179   2
  -3   0 -48 1233.52 84.2286   3
   0   3 -48 1452.04 77.5615   3
  -3   0 -51 1397.40 69.2430   2
  -3   0 -51 1195.95 82.5652   3
   0   3 -51 1247.78 75.2090   3
  -3   0 -54 4733.62 177.974   2
  -3   0 -54 4282.62 195.791   3
   3  -3 -54 4833.39 186.085   3
   3   0  54 4543.91 193.626   4
   0   3 -54 4663.61 187.748   3
   3   0  57 5699.94 230.977   4
  -3   0 -57 5430.87 233.599   3
  -3   0 -57 5659.88 215.470   2
   0   3 -57 5808.91 225.778   3
   0   3 -57 5995.51 241.529   2
   3  -3 -57 6263.90 226.740   3
   3  -3 -60 3334.09 137.663   3
  -3   0 -60 2985.29 146.601   3
   0   3 -60 3255.25 152.788   2
   0   3 -60 3187.80 137.417   3
  -3   3  60 3085.98 147.972   4
   3   0  60 3187.53 143.195   4
  -3   0 -60 2956.76 127.649   2
   3  -3 -63 52.3072 27.9536   3
  -3   0 -63 83.6313 37.0007   3
  -3   3  63 75.4613 35.8180   4
   3   0  63 57.8114 28.9091   4
   0   3 -63 69.3005 26.5843   3
  -3   0 -63 98.1840 25.7848   2
   0   3 -63 70.4937 35.6942   2
   0   3 -66 62.3380 36.1750   2
   3   0  66 56.3721 28.3361   4
   3  -3 -66 84.2768 30.7894   3
  -3   0 -66 58.3126 36.2938   3
  -3   0 -66 87.1506 25.7335   2
  -3   3  66 70.9354 33.6060   4
   0   3 -66 57.1239 26.0431   3
   0   3 -69 144.567 41.3068   2
  -3   3  69 124.056 35.0059   4
  -3   0 -69 130.225 26.9870   2
   3   0  69 106.292 32.3748   4
   3  -3 -69 203.331 35.4577   3
  -3   0 -72 691.764 49.0626   2
   0   3 -72 529.251 60.3818   2
   3   0  72 582.379 50.9076   4
  -3   3  72 570.051 54.7262   4
  -3   3  75 3561.72 157.134   4
   0   3 -75 3585.12 168.702   2
   3   0  75 3460.37 152.043   4
  -3   0 -75 3506.47 147.229   2
  -3   4  77 100.503 34.6290   4
  -4   1 -77 116.554 30.3472   2
  -4   1 -74 262.916 33.8856   2
  -3   4  74 296.850 44.8054   4
  -3   4  71 103.507 37.1491   4
   1   3 -71 147.056 44.4415   2
   4  -1  71 146.698 31.7190   4
  -4   1 -71 147.476 28.6136   2
  -3   4  68 208.642 42.9609   4
   1   3 -68 231.802 46.2850   2
  -4   1 -68 243.683 31.1050   2
   4  -1  68 211.142 33.6644   4
  -3   4  65 1299.57 86.8094   4
   4  -1  65 1261.91 75.1723   4
   1   3 -65 1421.31 94.9627   2
   1   3 -65 1287.53 74.9969   3
   3  -4 -65 1480.52 80.1297   3
  -4   1 -65 1138.10 83.5758   3
  -4   1 -65 1377.91 71.1221   2
   3  -4 -62 1420.59 80.2269   3
  -4   1 -62 1368.73 88.8062   3
   1   3 -62 1451.86 98.6253   2
   4  -1  62 1373.46 78.8746   4
  -4   1 -62 1511.77 73.5528   2
   1   3 -62 1422.12 78.2806   3
  -3   4  62 1273.05 88.3679   4
   4  -1  59 243.146 37.2186   4
   1   3 -59 243.483 47.7248   2
   3  -4 -59 218.552 34.9733   3
   1   3 -59 210.111 32.8123   3
  -3   4  59 241.671 45.5207   4
  -4   1 -59 245.381 45.2765   3
  -4   1 -59 257.366 31.7655   2
   4  -1  56 446.808 46.5180   4
   3  -4 -56 494.563 45.4261   3
   1   3 -56 408.001 55.7831   2
  -4   1 -56 448.782 39.3968   2
   1   3 -56 391.780 40.8482   3
  -4   1 -56 423.159 51.7501   3
   3  -4 -53 1146.73 68.1552   3
  -4   1 -53 1231.64 64.0813   2
   1   3 -53 1061.75 65.9596   3
   1   3 -50 14.7199 25.1230   3
  -4   1 -50-17.2170 25.1593   2
  -4   1 -50 47.9779 39.8557   3
   1   3 -47 223.309 48.7019   2
   1   3 -47 243.658 12.3156   1
  -4   1 -47 290.309 49.3767   3
   3  -4 -47 261.308 35.5850   3
  -1  -3  44 8050.98 296.200   2
   1   3 -44 8251.50 271.288   1
   1   3 -44 8613.26 326.620   2
   3  -4 -44 8003.16 296.481   3
   3  -4 -41 1136.36 62.7035   3
  -4   1 -41 902.634 76.4096   3
  -4   1 -41 1240.62 64.6893   2
   1   3 -41 1123.26 83.9101   2
  -1  -3  41 1159.99 63.5584   2
   4  -1  41 993.682 70.0376   4
   1   3 -41 902.013 39.1030   1
  -1  -3  38 1161.43 68.8701   2
   1   3 -38 1218.79 91.0579   2
  -4   1 -38 1046.22 85.9691   3
  -3   4  38 1233.49 48.8851   1
   4  -1  38 1171.09 77.9246   4
   3  -4 -38 1304.76 68.9274   3
   1   3 -38 1204.79 90.0831   4
  -1  -3  35 739.923 54.5503   2
   1   3 -35 716.176 74.9571   4
  -3   4  35 786.462 35.4128   1
   4  -1  35 615.130 61.5743   4
  -4   1 -35 587.428 72.6654   3
   1   3 -35 848.660 79.2275   2
   4  -1  35 724.028 35.2275   1
   4  -1  32 7232.86 270.541   4
   4  -1  32 6875.76 237.563   1
  -4   1 -32 6598.92 285.011   3
   1   3 -32 7154.81 287.474   2
  -3   4  32 6659.41 238.354   1
   1   3 -32 7286.98 285.193   4
  -1  -3  32 7077.51 262.606   2
  -4   1 -29 974.517 97.1651   3
   1   3 -29 1134.79 92.1955   2
  -1  -3  29 1270.34 75.8911   2
   4  -1  29 1053.79 49.1697   1
  -3   4  29 1096.82 46.5388   2
   4  -1  29 976.405 73.2191   4
   1   3 -29 1207.86 86.9348   4
  -3   4  29 1158.94 51.7577   1
   4  -1  26 2408.68 118.952   4
  -3   4  26 2578.37 98.4281   1
   1   3 -26 2207.56 133.167   4
   4  -1  26 2374.02 93.8417   1
  -4   1 -26 2392.68 152.980   3
  -1  -3  26 2531.16 121.785   2
   1   3 -26 2221.71 133.726   2
  -4   1 -23 106.465 75.1305   3
   1   3 -23 121.154 49.1862   4
   1   3 -23 177.928 49.2822   2
  -1  -3  23 210.466 45.5770   2
  -3   4  23 178.604 28.8895   1
   4  -1  23 199.497 41.4455   4
   4  -1  23 213.156 23.6606   1
   1   3 -20 507.814 74.3211   2
   1   3 -20 606.065 61.2442   4
  -4   1 -20 508.589 32.7220   1
  -1  -3  20 493.846 62.6083   2
   4  -1  20 598.227 37.1175   1
   4  -1  17 21498.9 717.204   4
   4  -1  17 22112.2 705.659   1
  -1  -3  17 22555.4 742.297   2
   1   3 -17 21428.1 728.968   4
   1   3 -14 38028.1 1437.76   2
   4  -1  14 38777.8 1386.25   4
   1   3 -11 153.779 86.1764   2
  -4   1 -11 115.558 23.8958   1
   4  -1  11 92.7343 28.0675   1
  -4   1  -8 1581.55 75.2473   1
   4  -1   8 1669.90 78.0036   1
   1   3  -8 1506.03 141.203   2
  -4   1  -5 4632.24 176.814   1
   1   3  -5 4375.95 238.922   2
   4  -1   5 4797.56 179.624   1
  -1  -3   2 3510.80 188.499   2
   4  -1   2 3296.88 134.991   1
   4  -1  -1 6620.34 243.532   1
   3  -4   4 149029. 4945.23   3
   4  -1  -4 152497. 4941.64   1
  -4   1   4 147838. 4939.79   1
   4  -1  -7 1572.87 75.7659   1
  -4   1   7 1523.60 71.7892   1
  -3   4  -7 1435.13 97.4053   3
  -4   1   7 1494.74 81.5487   4
   4  -1 -10 3390.21 138.217   1
   3  -4  10 3614.74 149.514   3
  -4   1  10 3508.05 136.252   1
  -4   1  10 3554.17 154.279   4
   1   3  13 5611.53 230.056   3
  -3   4 -13 5755.18 220.040   3
   3  -4  13 5060.86 209.819   3
  -4   1  13 5116.55 220.188   4
  -4   1  13 5367.96 196.396   1
  -4   1  16 21096.8 705.369   1
   4  -1 -16 20890.6 707.156   1
   3  -4  16 21315.8 724.992   3
  -4   1  16 20439.5 733.869   4
  -3   4 -16 20691.0 727.358   3
   1   3  16 20791.4 733.254   3
  -3   4 -19 93.9288 30.1844   2
  -4   1  19 126.391 49.0803   4
   1   3  19 104.830 38.3331   3
  -3   4 -19 103.781 34.9734   4
  -3   4 -19 116.879 34.2920   3
  -4   1  19 113.031 22.4996   1
  -1  -3 -19 116.166 66.6300   3
   4  -1 -19 123.134 23.9066   1
  -1  -3 -22 55385.6 1850.08   3
  -3   4 -22 56523.0 1809.11   1
  -3   4 -22 55462.9 1831.60   4
   4  -1 -22 53962.6 1802.78   1
  -4   1  22 52791.8 1838.74   4
  -4   1  22 54303.6 1862.83   2
  -3   4 -22 53000.0 1827.90   3
   1   3  22 54247.7 1827.48   3
  -3   4 -22 53331.6 1821.28   2
  -3   4 -25 2165.61 110.027   4
   1   3  25 2030.60 104.930   3
  -3   4 -25 1968.98 84.0408   1
  -1  -3 -25 1917.74 119.368   3
   4  -1 -25 1965.95 80.8930   1
  -3   4 -25 2051.43 106.232   3
  -4   1  25 1956.90 120.791   2
  -3   4 -25 2161.78 100.587   2
  -4   1  25 1876.21 115.235   4
  -1  -3 -28 5638.18 242.851   3
   1   3  28 6251.00 231.867   3
  -3   4 -28 5778.31 208.858   1
  -3   4 -28 5873.03 227.149   2
  -4   1  28 5637.86 241.228   2
  -4   1  28 6153.29 246.741   4
  -3   4 -28 5580.95 232.781   3
   4  -1 -28 5716.93 206.403   1
  -3   4 -31 4371.19 157.655   1
  -1  -3 -31 4399.21 195.423   3
  -3   4 -31 4294.19 185.526   3
  -3   4 -31 4872.80 197.974   4
  -3   4 -31 4512.43 179.443   2
  -4   1  31 4495.72 185.733   2
   4  -1 -31 4302.63 156.918   1
   4  -1 -34 1291.19 54.4641   1
  -1  -3 -34 1146.73 85.6310   3
  -3   4 -34 1317.44 82.6688   3
  -3   4 -34 1275.31 53.8187   1
  -1  -3 -34 1352.99 58.3067   2
  -3   4 -34 1486.40 92.3609   4
  -3   4 -34 1299.10 76.2181   2
  -4   1  34 1273.70 76.6775   2
  -4   1  37 1692.08 82.9353   2
  -3   4 -37 1405.44 88.0403   3
  -3   4 -37 1601.73 99.5761   4
  -3   4 -37 1429.30 82.3969   2
  -1  -3 -37 1577.89 94.1000   3
  -3   4 -40 2971.80 135.468   3
  -3   4 -40 2967.95 131.613   2
  -3   4 -40 2833.68 144.309   4
  -4   1  40 2960.72 124.466   2
  -1  -3 -40 2844.68 138.087   3
  -3   4 -43 4043.94 175.957   3
  -4   1  43 4591.06 165.402   2
  -3   4 -43 4132.13 142.621   1
  -1  -3 -43 3896.98 152.845   2
  -3   4 -43 4511.12 175.299   2
  -1  -3 -43 4214.03 179.989   3
  -1  -3 -46 34.2828 17.9563   2
  -4   1  46 11.8652 19.8659   2
  -3   4 -46 30.4574 31.0595   3
  -3   4 -46 20.0310 28.3030   2
  -1  -3 -46-13.4937 32.9187   3
  -3   4 -49 493.188 48.9270   3
  -1  -3 -49 480.933 34.3183   2
  -3   4 -49 512.707 47.6760   2
  -1  -3 -49 446.634 51.1684   3
  -1  -3 -52 324.879 45.0015   3
  -3   4 -52 334.740 42.7324   3
  -1  -3 -52 362.890 30.0440   2
   1   3  52 320.573 49.3847   4
  -3   4 -55 145.391 35.2547   3
  -1  -3 -55 123.982 22.7246   2
   1   3  55 109.154 38.5782   4
  -1  -3 -55 135.746 37.0477   3
  -4   1  55 146.226 22.5821   2
  -3   4 -58 16.9922 26.8364   2
  -1  -3 -58 35.5005 21.3244   2
  -4   1  58 40.6806 28.8759   4
   1   3  58 33.5796 32.9453   4
  -1  -3 -58 48.0338 35.0080   3
  -3   4 -58 66.7487 30.8433   3
  -3   4 -61-2.48244 24.6061   2
  -1  -3 -61 15.4235 23.4334   2
   4  -1 -61 3.81780 22.9026   3
  -4   1  61-8.11724 30.6840   4
  -1  -3 -61 11.5421 33.9967   3
   1   3  61 2.96388 32.9019   4
  -3   4 -61-8.14494 29.8570   3
  -1  -3 -64 1071.56 74.0184   3
  -3   4 -64 915.204 68.6365   3
  -4   1  64 984.912 68.7958   4
  -1  -3 -64 1000.45 59.6652   2
   4  -1 -64 977.782 60.9423   3
  -3   4 -64 1077.72 68.7486   2
   1   3  64 857.160 67.6830   4
  -1  -3 -67 1026.33 62.3128   2
  -4   1  67 965.721 68.4501   4
  -1  -3 -67 1026.86 75.0456   3
   4  -1 -67 993.193 60.6482   3
   1   3  67 906.985 68.2111   4
  -3   4 -67 1028.61 69.3969   2
   1   3  70 240.188 41.0915   4
  -3   4 -70 372.747 44.6064   2
  -4   1  70 275.162 41.1871   4
  -1  -3 -70 333.429 39.8254   2
   1   3  73 13.7316 29.4770   4
  -3   4 -73-17.1876 27.5023   2
  -4   1  73 20.3905 27.7335   4
  -3   4 -76 203.477 37.3325   2
  -4   1  76 165.175 35.2892   4
   1   3  76 168.213 35.4994   4
  -2   4  75 551.789 54.9404   4
  -4   2 -75 486.741 45.7612   2
  -4   2 -72 39.4800 27.0395   2
  -2   4  72 38.2229 30.3255   4
  -4   2 -69 1444.76 76.8407   2
   4  -2  69 1422.76 79.9645   4
  -2   4  69 1441.81 87.5019   4
  -2   4  66 238.577 43.3447   4
   4  -2  66 173.899 32.7318   4
   2   2 -66 161.546 30.6898   3
  -4   2 -66 145.430 39.1730   3
  -4   2 -66 194.743 31.7370   2
  -4   2 -63 254.506 33.0658   2
   2  -4 -63 275.812 40.6853   3
  -2   4  63 308.987 46.2820   4
   4  -2  63 253.118 36.2925   4
  -4   2 -63 249.925 44.0262   3
   2   2 -63 197.760 32.0157   3
  -4   2 -60 610.955 59.3812   3
   4  -2  60 631.346 51.4494   4
   2  -4 -60 600.033 52.9666   3
  -2  -2  60 632.564 54.5027   4
   2   2 -60 587.437 47.4457   3
   2   2 -60 665.692 67.6233   2
  -4   2 -60 731.109 49.6354   2
  -2   4  60 574.471 61.7441   4
   4  -2  57 23.3892 26.6200   4
  -4   2 -57 20.8803 32.6803   3
   2   2 -57 20.3975 38.6324   2
  -4   2 -57 34.1141 26.7806   2
   2  -4 -57 70.3044 30.0924   3
  -2   4  57 86.8799 39.8628   4
   2   2 -57 28.3484 22.6823   3
   2  -4 -54 68.8702 28.9991   3
   2   2 -54 154.712 45.8825   2
   4  -2  54 129.137 32.1336   4
  -4   2 -54 127.080 38.8766   3
  -4   2 -54 151.071 29.5958   2
   2  -4 -51 4306.85 171.441   3
  -4   2 -51 3833.24 176.729   3
  -4   2 -48 5677.92 244.645   3
  -2  -2  48 6531.80 230.054   2
   2  -4 -48 6001.60 234.625   3
   2  -4 -45 1799.54 89.2363   3
  -4   2 -45 1708.37 99.4759   3
   2   2 -45 1878.73 119.193   2
   2   2 -45 1673.31 61.1406   1
  -2  -2  45 1740.06 84.7185   2
  -4   2 -45 2040.57 90.6362   2
   2   2 -42 5691.66 196.347   1
   2  -4 -42 5691.04 222.556   3
   4  -2  42 5840.43 228.376   4
  -4   2 -42 5308.35 235.510   3
   2   2 -42 5985.84 258.931   2
  -2  -2  42 5885.47 220.978   2
   4  -2  39 1457.59 83.7131   4
  -2  -2  39 1346.40 76.0219   2
  -4   2 -39 1381.06 93.1621   3
   2   2 -39 1420.95 105.978   2
   2  -4 -39 1421.44 77.3102   3
  -4   2 -39 1704.71 82.5198   2
   4  -2  36 12212.1 447.265   4
  -2   4  36 12561.4 419.454   1
  -2  -2  36 13138.8 444.689   2
   2   2 -36 13172.9 484.138   2
   2  -4 -36 12215.3 439.689   3
  -4   2 -33 1688.43 116.351   3
   2  -4 -33 1913.42 93.4390   3
   4  -2  33 1920.61 99.5228   4
   2   2 -33 1876.42 73.4436   1
   2   2 -33 1741.40 112.888   4
   2   2 -33 1952.79 130.428   2
  -2   4  33 2137.19 79.8981   1
  -2  -2  33 2298.49 103.786   2
  -2  -2  30 28061.2 926.789   2
  -4   2 -30 26002.0 941.355   3
   2   2 -30 27519.4 965.219   2
   2   2 -30 26065.4 942.735   4
   4  -2  30 26576.4 922.282   4
   4  -2  30 28130.9 899.713   1
   2  -4 -30 26222.2 912.585   3
  -4   2 -30 26465.3 895.010   1
   2   2 -27 1922.73 134.615   2
   4  -2  27 1816.97 75.3780   1
   2   2 -27 1888.09 115.246   4
   2  -4 -27 1611.04 85.8268   3
  -4   2 -27 1832.97 72.0006   1
  -2  -2  27 1757.51 97.8036   4
  -4   2 -27 1775.55 118.052   3
   4  -2  27 1752.04 92.1731   4
  -2  -2  27 2062.30 104.068   2
  -4   2 -24 167.218 58.7118   3
   4  -2  24 237.614 24.7055   1
  -2  -2  24 293.231 49.5766   2
  -2  -2  24 211.222 47.0934   4
   2   2 -24 268.151 65.0537   2
   4  -2  24 242.406 38.7885   4
   2  -4 -24 263.091 35.3484   3
  -4   2 -24 198.251 21.4706   1
   2   2 -24 249.390 54.0772   4
  -4   2 -21 4245.02 212.588   3
   2   2 -21 4483.15 218.307   2
  -2  -2  21 4229.98 186.190   2
   2   2 -21 4538.68 187.895   4
  -4   2 -21 3774.07 147.599   1
   2  -4 -21 4013.20 156.479   3
   4  -2  21 3783.22 161.783   4
   4  -2  21 4092.56 149.436   1
  -4   2 -18 13075.0 466.919   4
  -2  -2  18 12219.0 484.581   2
   2  -4 -18 11808.4 446.678   3
   4  -2  18 12162.7 453.328   4
   2   2 -18 13043.4 519.918   2
   2   2 -18 13275.0 474.720   4
  -4   2 -18 14078.6 444.702   1
   4  -2  18 13286.9 444.162   1
  -4   2 -18 13821.5 516.477   3
  -4   2 -15 894.395 47.8136   1
  -2  -2  15 569.656 85.3593   2
   2  -4 -15 731.860 46.6429   3
   2   2 -15 872.925 70.9764   4
   2   2 -15 600.868 108.546   2
   4  -2  15 818.833 48.4026   1
  -4   2 -15 1011.34 69.1495   4
  -4   2 -12 49515.1 1630.11   1
  -2  -2  12 51610.2 1694.71   2
   2   2 -12 47620.3 1644.23   4
   4  -2  12 50441.6 1629.34   1
  -4   2 -12 50972.7 1638.18   4
   2  -4 -12 46781.9 1623.00   3
  -4   2  -9 1532.51 68.5994   4
  -4   2  -9 1444.86 69.3105   1
   4  -2   6 1107.26 60.2766   1
  -4   2  -6 1087.69 59.8752   1
   4  -2   3 322.452 37.3900   1
  -2   4   3 339.712 34.3745   2
   4  -2   0 47664.6 1575.67   1
  -2   4   0 46849.4 1574.31   2
  -2   4  -3 126.806 31.8491   2
  -2   4  -3 125.460 27.6060   3
   4  -2  -3 148.608 31.7517   1
  -2   4  -6 2056.54 93.5207   3
   4  -2  -6 2357.99 97.3797   1
  -4   2   9 92.2323 24.0238   1
  -2   4  -9 92.8661 33.7547   2
   4  -2  -9 122.068 27.7841   1
  -2   4  -9 59.1960 30.7996   3
  -2   4 -12 362.024 46.0327   2
   2   2  12 408.193 97.2986   3
  -2   4 -12 345.749 43.2853   3
   4  -2 -12 496.855 37.5990   1
  -4   2  12 474.902 36.4211   1
  -2   4 -15 3660.59 153.464   2
   2   2  15 3478.55 180.437   3
  -4   2  15 3740.90 136.675   1
   4  -2 -15 3319.15 136.284   1
  -4   2  18 10375.8 347.042   1
   4  -2 -18 10177.1 348.406   1
   2   2  18 10923.6 388.936   3
  -2   4 -18 9644.15 362.516   3
  -2   4 -18 8997.53 362.668   2
  -4   2  21 129.592 71.6252   2
   4  -2 -21 178.807 24.4839   1
  -2  -2 -21 135.443 69.2352   3
  -2   4 -21 127.027 31.0144   2
  -4   2  21 181.422 21.2866   1
   2   2  21 222.113 48.0554   3
  -2   4 -21 150.665 43.3070   4
  -2   4 -21 133.259 33.8110   3
   4  -2 -24 4964.98 178.498   1
  -2   4 -24 4731.94 195.332   3
  -4   2  24 4781.76 216.984   2
  -2  -2 -24 5115.08 229.247   3
   2   2  24 5085.67 209.346   3
  -2   4 -24 4568.57 196.307   2
  -4   2  24 4947.78 175.573   1
  -2   4 -24 5059.37 208.482   4
  -2   4 -27 3901.15 167.032   3
  -2   4 -27 3993.79 169.182   2
  -2  -2 -27 3950.94 193.453   3
  -4   2  27 3978.52 143.367   1
   4  -2 -27 3916.19 146.363   1
  -4   2  27 4011.42 173.889   2
   2   2  27 4103.38 174.199   3
  -2   4 -27 4160.83 180.761   4
  -4   2  30 740.225 59.5481   2
  -2   4 -30 863.272 62.8192   2
  -4   2  30 869.508 39.0451   1
   4  -2 -30 802.964 43.0708   1
  -2   4 -30 850.525 75.5959   4
  -2  -2 -30 762.632 73.9676   3
  -2   4 -30 906.893 63.8670   3
   2   2  30 884.013 63.7329   3
  -2   4 -33 985.151 79.9020   4
  -4   2  33 922.243 57.9376   2
   2   2  33 909.113 63.7435   3
  -2   4 -33 741.306 59.7243   2
  -2   4 -33 720.286 59.4829   3
  -2  -2 -33 836.193 77.0338   3
   2   2  33 779.350 36.1847   1
  -2   4 -36 315.743 58.7818   4
  -4   2  36 347.017 36.3973   2
  -2   4 -36 280.976 42.8156   2
  -2  -2 -36 314.750 52.6526   3
  -2   4 -36 301.429 41.9400   3
  -2   4 -39 577.102 52.0696   3
  -2   4 -39 600.248 52.3504   2
  -2   4 -39 473.402 63.5179   4
  -4   2  39 508.681 39.6890   2
  -2  -2 -39 463.682 55.3934   3
  -2   4 -42 332.055 43.4949   3
  -2   4 -42 342.204 18.3776   1
  -4   2  42 320.525 31.7358   2
  -2  -2 -42 335.068 50.4561   3
  -2   4 -42 327.032 43.8372   2
  -2   4 -45 3206.17 143.118   3
  -2   4 -45 3233.18 144.177   2
  -2  -2 -45 3074.96 149.866   3
  -2  -2 -45 3268.76 124.769   2
  -2  -2 -48 3948.59 176.718   3
  -2  -2 -48 3991.10 150.806   2
  -2   4 -48 4136.36 171.398   2
  -2   4 -48 3937.25 168.691   3
  -2  -2 -51 1324.61 62.8214   2
  -4   2  51 1354.34 62.5521   2
  -2   4 -51 1343.86 79.1575   3
  -2  -2 -51 1247.43 82.6202   3
   2   2  54 96.9817 37.5012   4
  -2   4 -54 74.9636 30.4127   3
  -2  -2 -54 88.2026 20.7510   2
  -2  -2 -54 71.5354 36.2667   3
  -2   4 -57 612.129 52.6258   2
   2   2  57 576.201 56.6110   4
   4  -2 -57 567.307 45.5956   3
  -2   4 -57 575.109 50.4705   3
  -2  -2 -57 518.613 37.8931   2
  -2  -2 -57 520.678 54.0194   3
   4  -2 -60 1498.81 76.2147   3
  -2   4 -60 1534.33 85.8669   2
   2   2  60 1451.52 86.8257   4
  -2   4 -60 1419.99 82.1145   3
  -2  -2 -60 1261.49 84.8639   3
  -4   2  60 1364.97 85.5281   4
  -2  -2 -60 1417.76 68.4642   2
  -2  -2 -63 114.685 24.1996   2
  -2   4 -63 124.682 33.9783   2
  -2   4 -63 142.349 32.5173   3
   2   2  63 134.279 34.6636   4
  -4   2  63 156.277 36.3542   4
  -2  -2 -63 117.240 38.0125   3
   4  -2 -63 123.579 28.3759   3
   2   2  66 1783.49 98.4707   4
  -2  -2 -66 1801.36 102.380   3
   4  -2 -66 1785.08 88.6502   3
  -2  -2 -66 1726.98 82.9146   2
  -2   4 -66 1755.26 99.6150   2
  -4   2  66 1767.27 98.8128   4
   2   2  69 2126.64 109.779   4
  -4   2  69 2143.71 111.074   4
  -2   4 -69 2153.36 113.863   2
  -2  -2 -69 2191.53 98.5709   2
  -2  -2 -72 86.2867 29.1397   2
  -4   2  72 18.6751 22.8799   4
   2   2  72 123.921 33.1712   4
  -2   4 -72 83.5827 34.2583   2
  -4   2  75 50.0714 29.4131   4
   2   2  75 47.9955 27.7148   4
  -2   4 -75 68.0003 33.8111   2
  -2  -2 -75 72.7971 29.4652   2
  -4   3 -76-9.82345 25.6797   2
  -1   4  76-11.6539 31.0164   4
  -4   3 -73 59.5026 26.5093   2
  -1   4  73 23.2282 29.7663   4
  -3  -1  70 881.852 65.3918   4
  -4   3 -70 1067.87 65.3684   2
  -1   4  70 939.448 70.1876   4
  -1   4  67 1531.38 93.4666   4
  -4   3 -67 1532.68 82.4706   2
  -3  -1  67 1522.45 86.4630   4
  -3  -1  64 2667.31 127.187   4
   3   1 -64 2653.14 120.391   3
  -4   3 -64 2747.77 135.545   3
   1  -4 -64 2785.00 130.683   3
  -1   4  64 2774.56 136.175   4
  -4   3 -64 2929.92 125.628   2
   3   1 -61 112.398 29.3500   3
  -4   3 -61 142.226 28.4666   2
  -4   3 -61 89.3939 35.6796   3
   1  -4 -61 127.338 36.1575   3
  -1   4  61 96.5060 39.9685   4
  -3  -1  61 100.396 32.6374   4
  -4   3 -58 450.426 42.5793   2
   1  -4 -58 472.400 48.1315   3
  -1   4  58 406.278 54.4327   4
   1  -4 -55 1761.56 94.6478   3
  -1   4  55 1754.61 104.370   4
  -4   3 -55 1743.64 100.006   3
  -4   3 -55 2026.00 93.7690   2
   4  -3  55 1709.09 93.4240   4
  -4   3 -52 192.861 42.2293   3
   1  -4 -52 172.018 36.4873   3
  -3  -1  49 4272.17 163.000   2
   1  -4 -49 4225.60 162.902   2
   1  -4 -49 3989.88 170.787   3
  -4   3 -49 3856.10 179.731   3
   1  -4 -46 14858.8 525.044   3
   1  -4 -46 14748.0 513.531   2
  -3  -1  46 15123.8 517.431   2
  -4   3 -46 14174.1 533.479   3
  -4   3 -46 16277.7 525.338   2
   3   1 -46 14748.4 493.096   1
   1  -4 -43 3735.43 164.947   3
  -4   3 -43 4493.91 166.163   2
  -4   3 -43 3809.39 174.151   3
  -3  -1  43 4256.50 162.434   2
   1  -4 -43 4041.02 155.718   2
   3   1 -43 3882.72 137.108   1
   1  -4 -40 3370.74 154.137   3
  -4   3 -40 3922.08 156.165   2
  -3  -1  40 3993.36 154.948   2
  -4   3 -40 3508.43 165.470   3
   4  -3  40 3650.18 156.254   4
   4  -3  37 569.428 48.6743   4
  -3  -1  37 570.635 49.4228   2
  -4   3 -37 483.099 58.5866   3
   1  -4 -37 601.037 51.7277   3
  -4   3 -37 686.740 53.2446   2
  -4   3 -34 625.557 50.2361   2
   4  -3  34 400.572 48.3985   4
   1  -4 -34 539.461 48.0923   3
   3   1 -34 466.679 26.5194   1
  -4   3 -34 443.957 25.1414   1
  -3  -1  34 515.734 48.3780   2
  -4   3 -34 422.913 56.6699   3
   1  -4 -31 680.026 57.1466   3
  -3  -1  31 634.678 59.9514   2
  -4   3 -31 748.392 72.4221   3
   1  -4 -31 814.132 43.9602   2
   3   1 -31 739.795 36.2205   1
  -4   3 -31 799.175 37.1960   1
   4  -3  31 650.676 54.6411   4
  -4   3 -28 11500.9 383.873   1
  -4   3 -28 12094.6 424.679   4
   3   1 -28 10680.6 381.993   1
  -3  -1  28 12137.4 419.790   2
  -3  -1  28 11120.9 415.408   4
  -4   3 -28 11193.9 423.667   3
   1  -4 -28 11534.3 404.722   3
   3   1 -25 596.931 33.5558   1
  -3  -1  25 506.945 60.8097   2
   3   1 -25 530.210 68.9940   4
  -4   3 -25 628.580 67.3824   4
   1  -4 -25 628.392 53.4022   3
  -4   3 -25 597.864 72.3285   3
  -4   3 -25 584.949 33.2043   1
  -3  -1  25 567.316 58.0521   4
  -4   3 -22 6018.66 203.644   1
   3   1 -22 5474.53 200.726   1
   3   1 -22 6006.53 243.451   4
  -3  -1  22 5551.21 229.635   4
   1  -4 -22 5070.65 218.365   3
  -4   3 -22 5702.63 247.473   3
  -3  -1  22 5480.03 245.404   2
  -4   3 -22 6286.11 237.387   4
   4  -3  22 5978.63 238.518   3
   4  -3  19 39.1573 26.7756   1
  -4   3 -19 67.5766 42.9760   4
   1  -4 -19 74.7433 38.5078   3
  -3  -1  19 39.5084 62.4190   2
  -4   3 -19 89.1608 20.9170   1
  -4   3 -19 107.966 59.7411   3
   4  -3  19 46.4574 44.0700   3
  -3  -1  19 45.3443 38.6685   4
   3   1 -19 51.7502 55.6183   4
  -3  -1  16 579.125 100.227   2
  -4   3 -16 1211.59 111.317   3
   3   1 -16 838.965 76.3840   4
  -4   3 -16 838.516 64.9586   4
  -3  -1  16 918.082 68.9146   4
   4  -3  16 1002.40 83.9955   3
   4  -3  16 1083.62 59.0480   1
  -4   3 -16 860.492 49.6614   1
   4  -3  13 15403.8 519.467   1
  -4   3 -13 14332.4 577.219   3
   3   1 -13 14443.7 534.829   4
  -4   3 -13 15076.6 522.921   4
   4  -3  13 15155.4 553.696   3
  -3  -1  13 15197.9 610.613   2
   4  -3  10 23122.7 793.840   1
   3   1 -10 23721.0 803.767   4
   4  -3   7 227.478 36.2048   1
   3   1  -7 202.239 37.3023   4
  -1   4   7 218.156 27.3992   3
   4  -3   4 1572.48 80.4697   1
   1  -4  -1 81.0927 30.1330   2
   4  -3   1 61.4467 32.4468   1
  -1   4   1 36.9383 38.3248   2
   4  -3  -2 6987.58 259.187   1
   1  -4   5 4029.33 167.890   2
   4  -3  -5 4060.81 162.170   1
  -1   4  -5 3964.51 172.612   2
   4  -3  -8 129707. 3970.25   1
  -4   3   8 125495. 3966.90   1
  -4   3  11 4324.53 167.241   1
   4  -3 -11 4664.99 173.504   1
  -1   4 -11 4057.73 187.562   2
   4  -3 -14 14913.2 500.676   1
   3   1  14 14500.1 562.626   3
  -4   3  14 14317.1 493.713   1
  -1   4 -14 13712.4 515.780   2
   1  -4  17 4.56943 33.2974   2
   4  -3 -17 59.5345 29.0435   1
  -4   3  17 35.9888 20.7985   1
   3   1  17 54.4751 64.4049   3
  -1   4 -17 125.845 43.7637   2
  -1   4 -20 2754.51 135.174   2
  -1   4 -20 2834.23 137.076   4
   3   1  20 2650.05 149.178   3
  -4   3  20 2928.96 111.139   1
   1  -4  20 2825.57 129.781   2
  -1   4 -23 74.9926 42.2097   4
  -4   3  23 21.7105 51.1738   2
   3   1  23 95.7983 46.7307   3
  -1   4 -23 51.1128 27.9289   2
  -4   3  23 86.9536 19.3377   1
   1  -4  23 80.9925 36.4737   2
  -3  -1 -23 64.8939 77.8946   3
   3   1  23 86.0864 19.2105   1
   1  -4  26 3961.97 167.421   2
   3   1  26 3984.91 145.817   1
  -1   4 -26 3794.18 172.863   2
   3   1  26 4056.54 182.388   3
  -4   3  26 4077.66 147.360   1
  -1   4 -26 4144.58 181.900   4
  -3  -1 -26 4158.80 205.547   3
  -4   3  26 4238.23 171.089   2
   3   1  29 1702.11 101.737   3
   3   1  29 1803.49 71.8596   1
  -3  -1 -29 1730.89 123.262   3
  -4   3  29 1811.27 88.6524   2
  -1   4 -29 1720.34 98.2129   2
  -1   4 -29 1839.37 110.720   4
  -4   3  29 1810.09 71.4932   1
   1  -4  29 1834.33 91.0699   2
   3   1  32 2586.29 129.747   3
  -1   4 -32 2642.62 136.052   4
  -1   4 -32 2689.17 128.302   2
  -4   3  32 2686.33 98.0601   1
   3   1  32 2646.47 97.5993   1
  -3  -1 -32 2506.49 144.664   3
  -4   3  32 2603.64 111.775   2
  -1   4 -35 622.329 67.6296   4
  -1   4 -35 558.299 55.0988   2
   3   1  35 562.876 28.2383   1
  -4   3  35 576.956 39.7309   2
  -3  -1 -35 450.035 62.6390   3
  -1   4 -35 585.116 51.6400   3
   3   1  35 426.156 52.3081   3
  -4   3  35 542.043 27.5870   1
   3   1  38 1826.24 106.512   4
  -1   4 -38 1898.28 98.4328   3
  -4   3  38 1996.56 84.1376   2
  -4   3  38 1955.75 71.6757   1
  -1   4 -38 1854.13 116.970   4
  -1   4 -38 1918.85 103.982   2
  -3  -1 -38 1916.25 112.868   3
  -1   4 -41 33.0591 28.8199   3
  -1   4 -41-13.8018 44.2614   4
  -4   3  41 3.20385 16.4518   2
   3   1  41 2.98531 36.2740   4
  -3  -1 -41-12.8346 40.4864   3
  -1   4 -41 10.6240 31.4169   2
  -1   4 -44 942.193 36.8877   1
   3   1  44 870.809 35.7982   1
  -1   4 -44 1021.08 64.1165   3
  -1   4 -44 909.023 67.9670   2
  -3  -1 -44 818.569 73.9345   3
  -3  -1 -47 4729.81 156.637   2
  -3  -1 -47 4184.74 181.027   3
  -1   4 -47 4376.87 169.721   3
  -1   4 -47 4459.75 176.991   2
  -3  -1 -50 4734.08 209.353   3
  -1   4 -50 5107.42 200.389   3
  -3  -1 -50 5056.35 185.960   2
  -1   4 -50 4945.89 207.386   2
  -1   4 -53 713.388 56.1836   3
   3   1  53 689.751 60.0100   4
  -3  -1 -53 794.815 46.1407   2
  -3  -1 -53 786.008 65.6082   3
   4  -3 -53 769.989 53.2321   3
  -3  -1 -56 152.195 24.3379   2
  -3  -1 -56 130.326 39.5103   3
  -1   4 -56 131.652 31.5289   3
   3   1  56 166.168 36.4454   4
   4  -3 -56 134.078 30.4232   3
   4  -3 -59 381.556 39.8255   3
  -3  -1 -59 435.970 52.8494   3
  -4   3  59 302.444 46.3997   4
  -3  -1 -59 384.782 33.2973   2
  -1   4 -59 412.792 42.7654   3
   3   1  59 405.123 46.6991   4
  -1   4 -59 350.047 46.6775   2
  -4   3  62 2182.36 120.352   4
   3   1  62 2355.20 117.377   4
  -1   4 -62 2397.17 114.893   3
  -1   4 -62 2471.11 125.882   2
   4  -3 -62 2592.96 112.702   3
  -3  -1 -62 2574.96 103.120   2
  -3  -1 -62 2141.87 122.074   3
   3   1  65 38.0318 28.0547   4
  -1   4 -65 16.0754 32.8915   2
  -4   3  65 5.92426 33.2091   4
  -1   4 -65 24.6217 27.4170   3
   4  -3 -65 19.0744 26.0463   3
  -3  -1 -65-3.20328 36.9905   3
  -1   4 -68 234.568 44.8341   2
  -4   3  68 229.599 40.3060   4
   4  -3 -68 237.813 36.3975   3
   3   1  68 230.400 38.2460   4
  -3  -1 -68 237.444 30.1401   2
  -1   4 -71 320.042 47.4942   2
   3   1  71 287.435 40.6842   4
  -3  -1 -71 372.134 35.9008   2
  -4   3  71 336.149 44.9299   4
  -3  -1 -74 41.5547 24.2162   2
  -4   3  74 10.9406 29.6084   4
  -1   4 -74 17.7208 34.8996   2
   3   1  74 34.0575 25.7350   4
  -3  -1 -77 7.71788 24.5218   2
  -4   3  77 32.7804 28.9163   4
  -1   4 -77 7.20699 35.6434   2
  -4   4 -74 2.64792 25.0876   2
   0   4  74 11.4062 30.6983   4
  -4   0  74 27.0658 26.1394   4
   0   4  71 1434.35 90.5385   4
  -4   0  71 1630.76 90.1298   4
  -4   4 -71 1748.19 90.7388   2
  -4   4 -68 101.631 31.2854   2
  -4   0  68 60.5195 33.0807   4
   0   4  68 74.3314 35.7357   4
   4   0 -65 2435.19 113.755   3
  -4   0  65 2779.03 124.751   4
  -4   4 -65 2380.72 129.323   3
   0   4  65 2505.01 129.570   4
  -4   4 -65 2859.57 123.847   2
  -4   4 -62 925.466 71.9308   3
   0  -4 -62 1071.48 74.0056   3
   4   0 -62 1024.87 61.5790   3
  -4   0  62 983.373 68.1632   4
  -4   4 -62 1101.42 68.5342   2
   0   4  62 903.178 72.9739   4
  -4   4 -59 368.462 47.7576   3
   0  -4 -59 402.803 37.8447   2
  -4   0  59 300.782 42.3939   4
  -4   4 -59 358.628 40.8567   2
   0   4  59 360.533 52.1116   4
   0  -4 -59 386.582 47.5617   3
   0  -4 -56-5.31480 30.0036   3
  -4   4 -56 22.8253 26.2032   2
   0   4  56-18.8550 32.8207   4
  -4   4 -56-2.88306 31.4371   3
   0  -4 -56-22.7690 25.2809   2
   0  -4 -53 1235.73 63.9237   2
   0  -4 -53 1220.08 78.6338   3
  -4   4 -53 1311.12 81.1752   3
   0  -4 -50 1521.69 69.6641   2
   0  -4 -50 1409.63 84.4090   3
  -4   4 -50 1419.51 87.1179   3
  -4   4 -47 4614.74 204.762   3
   0  -4 -47 4941.58 182.953   2
  -4   4 -47 5416.05 202.216   2
  -4   0  47 5106.32 192.053   2
   0  -4 -47 4857.92 204.655   3
   0  -4 -44 3835.70 161.913   3
  -4   4 -44 3697.91 163.651   3
   4   0 -44 3635.89 128.307   1
   0  -4 -44 3744.78 137.382   2
  -4   4 -44 3977.36 158.336   2
  -4   4 -44 3485.33 125.933   1
  -4   0  44 4084.46 152.527   2
   0  -4 -41 1390.60 59.9249   2
   0  -4 -41 1384.30 83.1769   3
  -4   0  41 1381.99 76.2191   2
  -4   4 -41 1446.36 77.7788   2
  -4   4 -41 1331.55 85.4986   3
  -4   4 -41 1320.27 52.2492   1
   4   0 -41 1320.45 53.5089   1
  -4   0  38 10143.1 364.050   2
   0  -4 -38 9673.62 369.355   3
  -4   4 -38 9179.62 369.806   3
  -4   4 -35 3212.26 135.162   2
  -4   0  35 3058.45 137.890   2
  -4   4 -35 2795.08 141.511   3
  -4   4 -35 3182.76 150.941   4
   0  -4 -35 2896.95 139.143   3
   0  -4 -32 7144.49 280.771   3
  -4   0  32 7408.46 283.287   2
   0  -4 -32 6884.87 247.544   2
  -4   4 -32 6985.48 284.253   3
  -4   4 -32 7076.94 250.369   1
  -4   4 -32 8196.80 296.722   4
  -4   4 -32 7626.62 275.665   2
   4   0 -32 7672.41 251.494   1
  -4   0  29 34965.4 1284.78   4
  -4   4 -29 36947.4 1250.91   1
  -4   4 -29 35878.3 1284.10   3
   4   0 -29 38396.2 1250.66   1
  -4   4 -29 41342.2 1291.91   4
   0  -4 -29 38641.4 1282.77   3
  -4   0  29 40123.5 1293.28   2
   0  -4 -29 36351.0 1244.64   2
  -4   4 -29 42670.7 1277.66   2
  -4   4 -26 9875.33 393.608   3
  -4   4 -26 10804.9 363.253   1
   4  -4  26 11406.3 392.956   3
   0  -4 -26 10206.6 391.726   3
   4   0 -26 10539.1 361.931   1
  -4   0  26 10445.9 405.992   2
  -4   0  26 9868.74 390.419   4
  -4   4 -26 10919.7 397.586   4
   4  -4  23 3088.35 145.331   3
  -4   4 -23 3303.18 155.191   3
  -4   4 -23 3234.54 148.139   4
   4   0 -23 3139.74 119.846   1
  -4   0  23 3285.00 149.108   4
   0  -4 -23 2933.09 147.603   3
  -4   4 -23 3216.97 122.423   1
   0   4  23 3337.05 135.625   3
  -4   0  20 2266.60 167.072   2
   0  -4 -20 2222.69 128.308   3
   4  -4  20 2587.01 125.559   3
   4   0 -20 2445.00 96.9456   1
  -4   0  20 2355.94 119.966   4
  -4   4 -20 2421.91 118.897   4
  -4   4 -20 2424.48 99.8207   1
  -4   4 -20 2277.66 127.414   3
  -4   0  17 2953.55 133.767   4
   0   4  17 2816.01 123.963   3
   4  -4  17 2639.52 133.846   3
   0  -4 -17 2861.33 148.067   3
  -4   4 -17 2984.35 149.266   3
   4   0 -17 2742.94 110.881   1
  -4   4 -17 2775.44 116.122   1
  -4   4 -14 61366.4 2020.20   3
   4  -4  14 62188.4 2002.41   3
   4   0 -14 57616.0 1972.83   1
   0   4  14 59836.0 1985.89   3
   4   0 -11 21778.0 758.401   1
   0   4  11 23029.8 774.926   3
  -4   4 -11 24344.8 814.936   3
   0  -4 -11 22450.8 776.930   2
   4   0 -11 21820.6 776.667   4
  -4   0  11 22854.5 773.180   4
   4   0  -8 39020.3 1306.49   4
   4  -4   8 37009.5 1322.95   3
  -4   0   8 39611.1 1302.67   4
  -4   4  -8 38828.7 1304.65   1
  -4   4  -5 2038.82 95.5983   1
   4   0  -5 1915.08 86.7403   1
   4  -4   5 1762.30 123.609   3
   4   0  -5 1733.45 86.1263   4
   0  -4  -5 1822.25 105.285   2
   0   4   2 4506.54 207.585   2
   4   0  -2 4222.07 164.702   1
   0  -4  -2 4255.64 185.823   2
   0   4  -1 11765.5 459.094   2
   4   0   1 12138.4 420.472   1
   4   0   4 142569. 4686.52   1
  -4   4   4 143272. 4696.90   1
   0  -4   4 139288. 4709.41   2
   0  -4   7 2490.49 128.974   2
  -4   4   7 2557.02 113.760   1
   4   0   7 2155.29 100.166   1
   0   4  -7 2376.26 139.951   2
  -4   4  10 231609. 7406.73   1
   4   0  10 220742. 7397.66   1
   0   4 -10 222034. 7435.59   2
  -4   4  13 820.604 55.9707   1
   4   0  13 880.956 50.5216   1
  -4   4  16 5545.00 203.313   1
   4   0  16 5426.35 268.660   3
   4   0  16 5298.92 198.379   1
   4   0  19 4773.15 179.325   1
  -4   4  19 4903.30 183.497   1
   4   0  19 4689.00 231.881   3
   0  -4  19 5441.29 207.985   2
   0   4 -22 19.5949 33.4373   2
   0  -4  22 27.8630 35.3053   2
   4   0  22 7.80338 52.4908   3
   0   4 -22 2.71647 43.5943   4
  -4   4  22 48.7096 20.1252   1
   4   0  22 42.2700 18.7899   1
   4   0  25 7441.60 320.308   3
  -4   4  25 8168.35 299.986   2
   0  -4  25 8316.51 309.254   2
  -4   4  25 8344.35 285.193   1
   4   0  25 8362.00 284.310   1
   0   4 -25 8356.85 315.742   4
   4   0  25 7462.45 306.336   4
   0   4 -25 8064.56 320.295   2
  -4   4  28 42074.1 1436.90   2
   4   0  28 43116.6 1429.89   1
   4   0  28 40664.6 1470.64   3
  -4   4  28 43517.7 1430.28   1
  -4   0 -28 44583.7 1501.49   3
   0   4 -28 43889.6 1467.65   4
   0  -4  28 44580.2 1455.38   2
   4   0  28 42984.9 1462.05   4
   0   4 -28 43268.9 1469.28   2
   4   0  31 6057.81 219.683   1
   0   4 -31 6721.28 262.375   4
  -4   4  31 6488.67 225.817   2
   4   0  31 6822.61 255.693   4
   0   4 -31 6206.05 258.262   2
  -4   4  31 6237.87 219.741   1
  -4   0 -31 6259.22 278.236   3
   0  -4  34 8569.74 328.103   2
   4   0  34 9693.69 345.080   4
  -4   0 -34 8963.61 361.966   3
   4   0  34 8873.72 306.220   1
  -4   4  34 9008.34 306.417   1
   0   4 -34 9064.31 347.668   4
   0   4 -34 8917.18 347.405   2
  -4   4  34 9114.59 311.009   2
  -4   0 -37 2705.90 157.751   3
  -4   4  37 3067.70 113.745   2
  -4   4  37 3256.87 110.564   1
   0   4 -37 2822.26 150.354   4
   0  -4  37 3167.26 133.355   2
   0   4 -37 3066.17 149.945   2
   4   0  37 2856.39 109.043   1
   4   0  37 3006.17 142.236   4
   4   0  40 2874.30 136.781   4
   0   4 -40 2978.67 144.570   2
   0   4 -40 2853.49 147.802   4
  -4   0 -40 2609.41 144.908   3
   0  -4  40 2987.37 125.667   2
  -4   0 -43 441.651 58.7432   3
   0   4 -43 504.500 57.3708   2
   4   0  43 416.249 48.7334   4
   0   4 -43 347.387 55.7894   4
  -4   0 -46 155.825 46.5542   3
   4   0  46 166.430 14.4295   1
   0   4 -46 142.407 42.0226   2
   0   4 -46 147.753 32.2212   3
  -4   4  46 167.969 11.7683   1
  -4   0 -49 980.371 47.7033   2
   0   4 -49 862.719 17.8059   1
   4  -4 -49 1026.20 53.7353   3
   0   4 -49 1001.41 55.9639   3
   0   4 -49 888.867 67.7784   2
  -4   0 -49 821.767 66.4973   3
   0   4 -52 3729.96 163.356   3
   4  -4 -52 4105.10 161.942   3
  -4   0 -52 3668.12 176.633   3
  -4   0 -52 4217.77 157.110   2
   0   4 -55 1799.31 92.5192   3
   4  -4 -55 2063.81 93.9198   3
   4   0  55 1797.37 97.0320   4
  -4   0 -55 1569.16 102.557   3
  -4   0 -55 1895.76 85.1193   2
  -4   4  58 419.977 55.5543   4
   0   4 -58 459.991 54.9761   2
  -4   0 -58 454.233 37.3383   2
   4   0  58 465.434 48.6049   4
   0   4 -58 378.198 41.7954   3
  -4   0 -58 485.697 56.7401   3
   4  -4 -58 411.361 42.0793   3
  -4   4  61 1472.16 93.2033   4
   4   0  61 1339.94 81.6792   4
  -4   0 -61 1439.13 71.0636   2
  -4   0 -61 1392.13 92.9959   3
   0   4 -61 1542.98 96.9015   2
   4  -4 -61 1530.66 81.4663   3
   0   4 -61 1485.51 81.5191   3
  -4   0 -64 546.281 41.4358   2
  -4   4  64 642.782 59.2605   4
  -4   0 -64 582.100 62.6549   3
   0   4 -64 686.984 66.4311   2
   0   4 -64 623.641 49.7586   3
   4  -4 -64 610.854 49.9669   3
   4   0  64 559.407 50.1881   4
  -4   0 -67 1006.73 56.6582   2
   0   4 -67 1032.24 81.1301   2
  -4   4  67 993.027 71.7374   4
   4   0  67 933.449 63.9581   4
   0   4 -70 11.3748 36.1454   2
   4   0  70-2.33580 25.4772   4
  -4   4  70 6.03228 29.5713   4
  -4   0 -73 294.015 33.1773   2
  -4   4  73 341.033 47.1356   4
   0   4 -73 262.472 47.2487   2
   0   4 -76-7.65001 35.4851   2
  -4   0 -76 29.1284 23.4369   2
  -4   4  76-2.87718 28.7559   4
  -4   5  75 2107.13 112.020   4
  -5   1 -72 869.668 53.2803   2
  -4   5  72 774.989 66.4549   4
  -5   1 -69 2178.28 95.8986   2
   1   4 -69 1948.64 121.196   2
  -4   5  69 2039.79 114.452   4
   1   4 -66 44.6413 38.6794   2
  -5   1 -66 53.6697 23.9103   2
  -4   5  66 39.6586 33.5938   4
   1   4 -63 1150.86 89.3113   2
  -5   1 -63 1150.76 84.3995   3
   1   4 -63 1129.57 69.0238   3
  -4   5  63 1066.03 81.6271   4
   5  -1  63 1075.82 68.4818   4
  -5   1 -63 1181.56 63.2126   2
  -4   5  60 183.795 46.5520   4
  -5   1 -60 223.011 30.8588   2
  -5   1 -60 277.067 48.4903   3
   1   4 -60 132.019 30.5584   3
   1   4 -60 154.050 45.8913   2
   5  -1  60 310.165 39.5413   4
   1   4 -57 5515.92 239.222   2
   4  -5 -57 5611.53 211.528   3
  -5   1 -57 5708.58 206.173   2
  -4   5  57 4760.61 225.957   4
   5  -1  57 5066.69 212.618   4
  -5   1 -57 4819.09 224.933   3
   1   4 -57 5913.13 214.505   3
   4  -5 -54 7684.65 290.430   3
   1   4 -54 7800.58 293.249   3
   4  -5 -51 5462.68 201.755   3
   1   4 -51 5033.39 172.146   1
  -5   1 -51 4876.85 219.203   3
  -4   5  51 5049.81 171.856   1
  -5   1 -48 8728.75 371.243   3
   1   4 -48 9718.52 382.208   2
  -4   5  48 10009.0 326.649   1
   1   4 -48 9597.22 326.057   1
   4  -5 -48 9959.87 351.997   3
   5  -1  45 1684.19 66.0936   1
   4  -5 -45 1661.03 83.1581   3
   1   4 -45 1463.04 105.833   2
  -5   1 -45 1624.67 106.757   3
  -4   5  45 1717.40 63.6738   1
   4  -5 -42 730.996 51.6274   3
  -5   1 -42 778.772 77.3506   3
   1   4 -42 876.534 74.8996   4
   5  -1  42 718.400 57.1329   4
   1   4 -42 670.465 71.0552   2
   1   4 -39 8328.10 324.843   2
  -5   1 -39 7480.94 321.341   3
  -1  -4  39 7820.59 295.436   2
   5  -1  39 8033.38 300.714   4
   1   4 -39 8099.68 319.160   4
   1   4 -36 18522.4 634.370   4
   5  -1  36 17538.0 619.225   4
  -4   5  36 18568.8 591.925   1
  -1  -4  36 18558.4 616.833   2
   5  -1  36 16335.6 590.455   1
  -5   1 -36 16941.0 649.689   3
   1   4 -36 18626.4 646.301   2
  -4   5  36 17585.4 587.031   2
  -4   5  33 12997.0 427.032   1
  -4   5  33 12357.2 419.990   2
   5  -1  33 12200.0 450.470   4
  -5   1 -33 12363.1 488.068   3
  -1  -4  33 12643.1 450.300   2
   1   4 -33 12493.3 476.502   2
   1   4 -33 12489.0 461.747   4
   5  -1  30 91956.9 3235.19   1
  -4   5  30 106181. 3239.41   1
  -1  -4  30 99919.4 3263.38   2
   5  -1  30 95644.3 3259.14   4
   1   4 -30 99528.1 3290.84   2
  -4   5  27 6425.33 221.398   1
   5  -1  27 5934.25 216.223   1
   5  -1  27 6069.60 237.479   4
  -1  -4  27 6688.53 246.724   2
   1   4 -27 6147.53 267.225   2
   1   4 -24 19493.5 668.470   2
   5  -1  24 18183.4 624.731   4
   1   4 -24 18143.7 637.508   4
  -4   5  24 19192.2 616.058   1
  -1  -4  24 18529.4 639.951   2
  -4   5  21 9680.96 308.608   1
   5  -1  21 8352.83 308.077   4
   1   4 -21 9057.06 322.979   4
   1   4 -21 9345.82 357.481   2
  -1  -4  21 9634.75 333.497   2
   5  -1  18 216.719 33.8913   4
  -4   5  18 216.544 34.5403   1
  -1  -4  18 179.297 49.2994   2
   5  -1  18 197.647 27.5732   1
   1   4 -18 260.896 78.6274   2
   5  -1  15 3061.94 119.033   4
  -5   1 -15 2854.87 116.112   1
   1   4 -15 3024.72 175.248   2
   5  -1  15 2713.49 119.148   1
  -5   1 -12 153670. 4541.74   1
   5  -1  12 122567. 4540.10   1
  -5   1  -9 509.278 40.1055   1
   5  -1   9 373.774 42.1791   1
  -1  -4   6 269629. 8747.67   2
   1   4  -6 273188. 8769.06   2
  -5   1  -6 281265. 8701.51   1
   5  -1   3 11260.4 398.040   1
  -1  -4   3 11164.8 442.060   2
  -1  -4   0 123904. 3461.83   2
   5  -1   0 96731.6 3394.57   1
   5  -1  -3 298.071 39.1542   1
  -5   1   3 225.937 26.9529   4
   4  -5   3 257.997 50.4449   3
  -1  -4  -3 238.767 85.9593   2
  -1  -4  -6 280957. 8229.69   2
  -5   1   6 252753. 8166.70   1
  -5   1   6 279856. 8167.41   4
   4  -5   6 262065. 8176.63   3
   4  -5   9 30116.8 969.866   3
  -5   1   9 29822.8 957.757   1
  -4   5  -9 30630.5 994.610   3
  -5   1   9 31624.1 966.545   4
   5  -1 -12 73456.1 2621.88   1
  -5   1  12 80151.7 2621.59   1
   4  -5  12 80811.0 2636.69   3
  -4   5 -12 84312.5 2653.14   3
  -5   1  12 79851.3 2636.43   4
   1   4  12 82192.1 2665.88   3
   4  -5  15 115.688 40.5537   3
  -5   1  15 89.4381 23.6995   1
  -4   5 -15 170.785 53.2693   3
   1   4  15 89.6114 48.9529   3
   5  -1 -15 128.199 26.5719   1
  -5   1  15 107.696 41.0475   4
  -4   5 -18 32153.5 1083.82   3
   4  -5  18 31253.4 1072.13   3
   1   4  18 33184.3 1079.66   3
   5  -1 -18 29380.1 1053.80   1
  -4   5 -18 33388.3 1063.42   1
  -5   1  18 31459.7 1078.44   4
  -4   5 -21 13.8440 37.1515   3
   5  -1 -21 34.2569 21.7857   1
  -5   1  21 13.5235 39.8526   4
  -4   5 -21 51.5551 24.5536   1
   1   4  21 35.6977 42.4270   3
  -4   5 -21 19.4720 30.9383   4
  -4   5 -24 66114.0 2199.23   4
  -5   1  24 66875.9 2204.35   4
  -4   5 -24 68738.2 2180.07   1
   5  -1 -24 60542.1 2173.14   1
  -4   5 -24 64726.6 2201.60   3
  -4   5 -24 68174.3 2194.33   2
  -1  -4 -24 68529.0 2223.90   3
   1   4  24 68606.7 2195.22   3
  -5   1  24 63416.5 2249.01   2
  -4   5 -27 25342.3 881.265   3
   1   4  27 27421.0 875.139   3
  -4   5 -27 27235.8 884.585   4
  -4   5 -27 25998.5 856.822   1
   5  -1 -27 23045.5 852.325   1
  -4   5 -27 27447.3 876.080   2
  -5   1  27 25311.0 884.654   4
  -1  -4 -27 25305.2 900.822   3
  -5   1  27 25521.4 911.014   2
   1   4  30 18626.0 625.104   3
  -5   1  30 18807.0 638.488   4
  -4   5 -30 18644.9 606.785   1
   5  -1 -30 16675.0 603.751   1
  -4   5 -30 18236.7 625.598   2
  -4   5 -30 19519.4 641.204   4
  -5   1  30 16767.7 644.522   2
  -1  -4 -30 17549.2 648.639   3
  -4   5 -30 17800.9 633.308   3
  -4   5 -33 14621.5 508.151   4
  -1  -4 -33 13525.9 510.069   3
  -4   5 -33 13339.3 497.642   3
  -5   1  33 14199.7 505.437   2
  -4   5 -33 14010.4 470.168   1
   5  -1 -33 13395.4 468.892   1
  -4   5 -33 14731.3 493.666   2
  -4   5 -36 18793.8 645.261   2
  -4   5 -36 19658.1 661.778   4
  -5   1  36 18759.1 650.113   2
  -4   5 -36 17559.0 650.296   3
  -1  -4 -36 17762.0 659.031   3
  -5   1  39 2177.78 107.873   2
  -4   5 -39 2143.98 119.635   4
  -4   5 -39 2402.52 109.938   2
  -4   5 -39 2122.77 112.468   3
  -1  -4 -39 2046.06 118.894   3
   5  -1 -42 22635.3 714.034   1
  -4   5 -42 21314.2 747.035   3
  -4   5 -42 22724.4 759.369   4
  -5   1  42 20541.6 736.091   2
  -1  -4 -42 20978.2 714.827   2
  -4   5 -42 20466.9 711.020   1
  -1  -4 -42 20618.0 750.920   3
  -4   5 -42 23456.8 743.322   2
  -4   5 -45 11468.1 424.387   3
  -4   5 -45 12830.1 422.450   2
  -5   1  45 12309.5 412.458   2
  -1  -4 -45 10962.8 425.160   3
   5  -1 -45 11956.3 391.235   1
  -4   5 -45 11197.6 388.027   1
  -1  -4 -45 11283.5 393.274   2
  -4   5 -48 2838.60 101.949   1
   1   4  48 2969.98 101.808   1
  -1  -4 -48 2825.85 139.677   3
  -1  -4 -48 2771.14 109.925   2
  -4   5 -48 3105.07 139.415   3
   1   4  51 5108.75 172.275   1
  -1  -4 -51 5076.68 185.396   2
  -4   5 -51 5669.15 214.493   3
  -1  -4 -51 5353.44 215.209   3
  -4   5 -51 4970.30 172.244   1
  -4   5 -54 116.961 35.7509   3
  -1  -4 -54 198.200 41.3710   3
  -1  -4 -54 244.948 24.4712   2
  -5   1  54 192.238 27.4101   2
  -4   5 -57 988.056 69.9702   3
   1   4  57 958.149 71.9509   4
  -5   1  57 899.934 66.6106   4
  -1  -4 -57 981.083 72.0120   3
  -1  -4 -57 890.862 49.5279   2
   1   4  60 1094.28 79.7698   4
  -4   5 -60 1065.35 76.6063   3
  -1  -4 -60 1173.85 58.7753   2
  -1  -4 -60 1081.49 77.5224   3
  -5   1  60 1054.72 73.2549   4
  -4   5 -60 1288.22 75.1326   2
  -1  -4 -63 5903.31 211.703   2
  -4   5 -63 6166.60 231.166   2
  -4   5 -63 5800.82 235.484   3
   1   4  63 5246.87 232.851   4
  -1  -4 -63 5424.84 233.193   3
  -5   1  63 5455.27 226.604   4
   5  -1 -66 1122.86 66.7505   3
  -4   5 -66 1373.45 80.0255   2
  -5   1  66 1094.96 74.5084   4
  -1  -4 -66 1142.16 63.5516   2
   1   4  66 1153.15 79.2295   4
   1   4  69 3524.99 165.466   4
  -5   1  69 3564.39 160.635   4
   1   4  72 47.9147 32.1512   4
  -4   5 -72 62.5712 28.6711   2
  -5   1  72 45.5927 28.6820   4
  -5   1  75 27.7488 27.5980   4
  -4   5 -75 50.8651 32.2672   2
   1   4  75 2.84995 27.1464   4
  -3   5  76 54.7207 34.2100   4
  -5   2 -76 19.9246 23.8624   2
  -3   5  73 12.2262 31.5940   4
  -5   2 -73 29.0705 24.2829   2
  -5   2 -70 3.83945 23.8413   2
  -3   5  70 12.6640 33.9275   4
   3  -5 -70-7.74910 30.0592   3
  -3   5  67 750.044 64.7033   4
  -5   2 -67 649.389 48.0682   2
   5  -2  67 580.881 49.4753   4
  -5   2 -64 2413.52 107.722   2
   5  -2  64 2258.39 110.739   4
  -3   5  64 2364.36 127.014   4
   2   3 -64 2550.89 112.714   3
  -3   5  61 1472.03 97.1131   4
  -5   2 -61 1260.92 91.2186   3
   2   3 -61 1533.05 80.2761   3
   5  -2  61 1357.21 79.1376   4
  -5   2 -61 1682.94 80.0547   2
   2   3 -61 1428.19 101.165   2
  -3   5  58 1113.96 84.4942   4
   2   3 -58 1328.09 96.3591   2
  -5   2 -58 1052.46 80.6898   3
   3  -5 -58 1255.37 73.7263   3
  -5   2 -58 1385.24 70.7861   2
   5  -2  58 1201.34 71.7485   4
   2   3 -58 1262.60 71.6179   3
   2   3 -55 459.500 63.8068   2
   3  -5 -55 527.894 48.1043   3
   5  -2  55 465.822 45.0477   4
  -5   2 -55 620.494 46.3760   2
  -5   2 -55 412.279 53.8416   3
  -5   2 -52 3029.43 150.513   3
   2   3 -52 2999.86 105.144   1
   2   3 -49 6304.60 224.654   1
   3  -5 -49 7184.93 253.926   3
  -5   2 -49 6764.51 271.071   3
  -3   5  49 7017.92 224.973   1
   3  -5 -46 789.550 53.7938   3
  -3   5  46 698.610 30.0964   1
   2   3 -46 719.527 77.9576   2
   2   3 -46 665.032 29.4247   1
  -5   2 -46 648.570 66.7095   3
   5  -2  43 1433.91 80.7332   4
   3  -5 -43 1637.91 79.7862   3
  -2  -3  43 1530.37 78.0074   2
   2   3 -43 1506.11 110.056   2
   2   3 -43 1470.69 56.2301   1
  -5   2 -43 1312.96 94.2974   3
   2   3 -40 6613.01 278.325   2
   3  -5 -40 6328.52 235.644   3
   5  -2  40 6232.00 241.006   4
  -2  -3  40 6185.27 239.016   2
  -5   2 -40 5973.08 259.236   3
  -3   5  37 877.634 41.8694   1
  -5   2 -37 762.276 75.8988   3
   2   3 -37 862.245 88.0087   2
   5  -2  37 845.173 61.2288   4
  -2  -3  37 976.319 63.3495   2
   3  -5 -37 822.602 54.2119   3
   5  -2  37 867.795 42.5697   1
   2   3 -37 857.815 78.5901   4
   5  -2  34 3359.51 147.782   4
  -2  -3  34 3443.23 153.117   2
   2   3 -34 3533.40 167.970   4
  -3   5  34 3558.31 131.331   1
   5  -2  34 3498.15 129.128   1
   2   3 -34 3634.91 187.709   2
   3  -5 -34 3508.75 142.532   3
   5  -2  31 1268.58 74.6472   4
  -2  -3  31 1282.11 82.6241   2
   3  -5 -31 1249.01 68.3241   3
   2   3 -31 1304.69 91.6503   4
  -3   5  31 1422.87 64.6549   1
   2   3 -31 1284.29 106.188   2
   5  -2  31 1296.01 58.1297   1
  -5   2 -31 1405.21 107.799   3
   5  -2  28 60143.1 1981.68   1
   2   3 -28 65287.0 2058.70   2
  -5   2 -28 62883.6 2051.91   3
   5  -2  28 58143.4 1997.74   4
   2   3 -28 62253.3 2018.93   4
   3  -5 -28 60845.7 1991.53   3
  -2  -3  28 63838.2 2015.89   2
  -5   2 -28 57022.8 1979.05   1
   5  -2  25 1972.82 92.7523   4
  -2  -3  25 1916.33 109.871   2
   2   3 -25 2061.96 137.672   2
   2   3 -25 2239.01 114.584   4
  -5   2 -25 2363.25 154.983   3
   5  -2  25 1763.22 79.3654   1
  -5   2 -25 1734.42 77.3170   1
  -5   2 -22 851.787 46.1393   1
   5  -2  22 922.711 56.7611   4
   2   3 -22 885.930 72.4791   4
  -2  -3  22 935.958 77.5450   2
   5  -2  22 824.978 47.4701   1
   5  -2  19 53.9494 23.9552   4
   2   3 -19 18.0766 38.5437   4
   5  -2  19 1.16959 20.7613   1
   2   3 -19-23.2936 73.5182   2
  -5   2 -19 37.2569 20.3187   1
  -2  -3  19 7.18832 45.9572   2
   2   3 -16 5349.50 202.807   4
   2   3 -16 5377.34 267.824   2
  -2  -3  16 5396.33 233.026   2
  -5   2 -16 4620.62 180.598   1
   5  -2  16 4687.50 182.757   1
  -5   2 -13 3182.54 122.236   1
   5  -2  13 2779.70 121.180   1
   5  -2  10 115283. 4027.01   1
  -5   2 -10 122961. 4021.56   4
  -5   2 -10 127421. 4027.54   1
   5  -2   7 47.0061 28.1451   1
  -5   2  -7 69.8781 26.3863   1
  -5   2  -4 57780.2 1800.43   1
   5  -2   4 50485.8 1798.10   1
   5  -2   1 1102.92 67.2198   1
   5  -2  -2 5901.25 225.403   1
  -3   5  -2 6224.00 236.061   3
  -3   5  -5 10360.2 378.666   2
  -3   5  -5 10844.0 381.990   3
   3  -5   5 10840.5 368.537   3
  -5   2   5 11446.1 376.521   1
  -5   2   8 63863.1 2014.81   1
   5  -2  -8 60891.1 2015.26   1
  -5   2  11 14066.7 457.537   1
   5  -2 -11 12482.5 456.632   1
  -3   5 -11 12935.5 465.501   3
  -5   2  14 63329.4 1993.08   1
  -3   5 -14 57975.9 2005.68   2
   2   3  14 61788.5 2053.63   3
   5  -2 -14 61855.9 1994.71   1
  -3   5 -17 1042.87 69.2978   2
  -3   5 -17 1102.72 71.9245   3
   2   3  17 961.903 87.0931   3
  -5   2  17 1113.13 56.1629   1
   5  -2 -17 1155.93 59.1744   1
   5  -2 -20 332.805 31.4121   1
   2   3  20 285.755 59.1862   3
  -3   5 -20 311.166 42.3379   3
  -5   2  20 312.640 28.9627   1
  -3   5 -20 341.180 42.7606   2
   5  -2 -23 2030.38 85.7648   1
  -3   5 -23 1977.62 103.578   4
   2   3  23 1855.93 110.052   3
  -3   5 -23 2045.14 101.615   3
  -5   2  23 2197.54 84.4977   1
  -3   5 -23 1862.41 98.1627   2
  -5   2  26 10575.3 410.356   4
  -5   2  26 11690.7 373.886   1
   2   3  26 11314.5 403.646   3
  -3   5 -26 10843.8 402.322   4
  -2  -3 -26 10972.4 431.501   3
   5  -2 -26 10545.8 374.661   1
  -3   5 -26 9638.32 392.093   2
  -3   5 -26 10925.8 396.335   3
  -5   2  26 11170.1 433.832   2
  -5   2  29 355.343 25.7811   1
  -5   2  29 228.275 51.8666   4
  -2  -3 -29 421.975 71.1731   3
   5  -2 -29 329.832 27.4076   1
  -3   5 -29 289.158 43.7046   4
   2   3  29 355.263 46.5797   3
  -5   2  29 383.508 65.7300   2
  -3   5 -29 351.541 39.7108   2
  -3   5 -29 325.720 41.3039   3
  -5   2  32 317.322 48.3047   2
  -3   5 -32 323.226 40.9344   2
  -3   5 -32 242.468 26.7870   1
   2   3  32 202.627 41.5562   3
  -3   5 -32 266.210 40.6461   3
   5  -2 -32 259.625 24.5476   1
  -2  -3 -32 292.838 60.3951   3
  -3   5 -32 307.914 48.4900   4
  -2  -3 -35 1514.81 103.523   3
  -3   5 -35 1430.32 86.4191   3
  -5   2  35 1551.45 87.0478   2
   2   3  35 1555.17 85.4041   3
  -3   5 -35 1526.45 95.2533   4
  -3   5 -35 1577.62 86.6248   2
  -2  -3 -38 75.3520 48.0566   3
  -3   5 -38 91.9052 34.7981   3
  -3   5 -38 57.6571 31.9764   2
  -5   2  38 86.9643 30.2996   2
  -3   5 -38 127.319 43.8825   4
  -3   5 -41 133.965 15.3842   1
  -2  -3 -41 62.4679 44.9754   3
  -3   5 -41 87.9048 32.7277   2
  -3   5 -41 79.1201 37.1112   3
  -3   5 -41 93.9115 44.3929   4
  -5   2  41 82.1492 27.8627   2
  -2  -3 -44 17627.4 657.628   3
  -3   5 -44 19323.4 650.994   3
  -2  -3 -44 18260.1 622.568   2
   2   3  44 18479.3 613.874   1
  -3   5 -44 18153.0 614.684   1
  -3   5 -44 19909.3 648.528   2
  -5   2  44 18433.5 634.127   2
  -3   5 -44 19746.0 665.978   4
  -3   5 -47 2341.86 110.884   2
   2   3  47 2207.17 78.0253   1
  -3   5 -47 2300.12 111.820   3
  -2  -3 -47 2148.06 119.318   3
  -2  -3 -47 2246.69 88.4505   2
  -3   5 -47 2120.42 78.2269   1
  -2  -3 -50 6430.72 220.813   2
   2   3  50 6138.33 207.643   1
  -3   5 -50 6065.92 207.731   1
  -3   5 -50 7035.50 248.704   2
  -3   5 -50 6776.34 247.380   3
  -2  -3 -50 6220.12 253.130   3
   2   3  53-18.2349 32.2496   4
  -5   2  53 8.77724 17.1562   2
  -2  -3 -53-24.7110 36.0821   3
  -3   5 -53-12.8865 27.9144   3
  -2  -3 -53 1.04211 15.1870   2
  -2  -3 -56 21.7344 34.6036   3
  -3   5 -56 18.3149 27.4956   3
  -5   2  56 22.8026 30.3472   4
  -5   2  56 18.0157 16.9168   2
  -2  -3 -56 5.51375 17.0527   2
   2   3  56 48.5253 34.2020   4
  -2  -3 -59 987.810 75.9169   3
   2   3  59 948.053 71.6855   4
  -3   5 -59 1154.31 72.5838   2
  -5   2  59 899.825 70.1202   4
  -3   5 -59 1064.16 70.1562   3
  -2  -3 -59 1043.15 52.4802   2
   5  -2 -62 1319.90 71.8372   3
  -3   5 -62 1413.98 83.3883   3
  -5   2  62 1428.53 84.2260   4
  -3   5 -62 1566.87 86.6887   2
  -2  -3 -62 1358.50 88.0819   3
   2   3  62 1238.91 82.2198   4
  -2  -3 -62 1303.27 63.6912   2
  -3   5 -65 388.407 45.9418   2
  -3   5 -65 323.557 41.7683   3
  -2  -3 -65 353.962 32.7636   2
   5  -2 -65 247.442 33.6069   3
  -2  -3 -65 375.422 53.6056   3
  -5   2  65 319.498 44.7823   4
   2   3  65 312.719 46.2418   4
  -2  -3 -68 5768.55 210.008   2
  -3   5 -68 6045.30 233.814   2
  -5   2  68 5614.87 227.146   4
  -2  -3 -68 5470.06 236.225   3
   2   3  68 5235.67 224.911   4
  -3   5 -71 743.914 62.6397   2
  -2  -3 -71 688.208 48.4927   2
  -5   2  71 630.213 56.6831   4
   2   3  74 932.690 66.4721   4
  -3   5 -74 928.892 71.8505   2
  -5   2  74 932.867 64.9011   4
  -2  -3 -74 993.852 59.8433   2
  -5   3 -74 335.430 37.5171   2
  -2   5  74 284.453 45.7768   4
  -5   3 -71 2917.29 132.604   2
  -2   5  71 2933.36 145.461   4
  -2   5  68 3087.91 151.331   4
  -5   3 -68 3154.12 135.647   2
  -5   3 -65 1078.16 80.6345   3
  -2   5  65 1330.02 88.1303   4
  -5   3 -65 1336.75 72.7522   2
  -5   3 -62 802.646 54.4354   2
   3   2 -62 787.836 54.6339   3
  -2   5  62 764.000 69.3335   4
  -5   3 -62 737.567 65.6928   3
  -5   3 -59 1276.13 86.4077   3
   2  -5 -59 1375.72 81.0370   3
  -2   5  59 1229.62 87.1668   4
   2  -5 -56 405.593 45.4799   3
  -5   3 -56 358.273 49.4016   3
  -5   3 -56 460.023 42.7901   2
  -5   3 -53 1735.31 101.305   3
   2  -5 -53 1752.96 90.4241   3
   3   2 -50 27242.0 926.503   1
   2  -5 -50 28893.4 959.042   3
  -2   5  50 29176.0 926.225   1
   3   2 -47 9844.86 331.954   1
  -5   3 -47 8802.22 370.465   3
  -2   5  47 10172.2 332.270   1
   2  -5 -47 9741.75 360.185   3
  -5   3 -44 18.7139 38.3448   3
  -3  -2  44 23.7659 23.6194   2
  -5   3 -44 30.9575 31.1709   2
   3   2 -44 43.1308 11.0434   1
  -3  -2  41 19.3241 26.7368   2
   2  -5 -41 6.02867 28.5741   3
   5  -3  41 30.7721 28.4226   4
  -5   3 -41-28.7039 41.9404   3
   3   2 -41 6.75311 9.89001   1
   5  -3  38 1792.66 91.1287   4
  -3  -2  38 1766.96 93.2854   2
  -5   3 -38 1747.87 107.623   3
   2  -5 -38 1986.22 93.4708   3
  -5   3 -35 2431.30 138.875   3
  -3  -2  35 2854.74 127.005   2
   5  -3  35 2204.41 117.068   4
   2  -5 -35 3004.79 120.559   3
  -3  -2  32 43885.1 1518.92   2
   3   2 -32 44546.9 1483.61   1
   3   2 -32 46706.3 1529.96   4
  -5   3 -32 43839.9 1533.91   3
  -5   3 -32 44510.7 1485.16   1
   5  -3  32 45608.9 1505.44   4
   2  -5 -32 45857.9 1504.38   3
  -5   3 -29 4069.07 208.327   3
  -3  -2  29 4371.91 193.140   2
  -5   3 -29 4592.24 160.365   1
   5  -3  29 4401.91 164.962   1
   2  -5 -29 4177.07 174.617   3
   3   2 -29 4727.83 201.190   4
   3   2 -26 10625.2 395.904   4
  -3  -2  26 10764.2 397.371   2
   5  -3  26 9551.56 361.335   1
  -5   3 -26 10810.5 417.382   3
  -5   3 -26 10957.5 359.163   1
  -5   3 -26 10287.2 384.341   4
   2  -5 -26 10450.7 370.591   3
  -5   3 -23 4635.56 223.990   3
  -5   3 -23 4756.15 183.529   4
   5  -3  23 4473.92 192.637   3
   2  -5 -23 3851.84 162.458   3
   5  -3  23 3699.84 156.611   1
   3   2 -23 4357.60 186.759   4
  -5   3 -23 4270.58 155.224   1
  -3  -2  23 4296.13 198.877   2
  -3  -2  20 4752.43 233.911   2
   5  -3  20 4436.90 184.907   1
   5  -3  20 4927.97 223.132   3
  -5   3 -20 5404.93 262.852   3
   2  -5 -20 5151.55 191.385   3
  -5   3 -20 5273.81 184.777   1
  -5   3 -20 5374.56 206.295   4
   3   2 -20 5057.94 213.175   4
   5  -3  17 4864.75 223.391   3
  -5   3 -17 4827.83 178.863   1
   2  -5 -17 4712.53 181.296   3
  -3  -2  17 5187.11 243.037   2
   3   2 -17 4980.93 200.540   4
   5  -3  17 4329.80 179.135   1
  -5   3 -17 5278.82 196.397   4
  -5   3 -14 33151.7 1119.65   1
  -3  -2  14 34973.4 1204.24   2
   3   2 -14 32592.3 1134.38   4
   5  -3  14 32640.1 1120.41   1
   5  -3  14 34288.8 1175.68   3
  -5   3 -14 34500.4 1125.64   4
   5  -3  11 4788.54 248.123   3
  -5   3 -11 4661.60 179.914   1
   5  -3  11 4427.19 181.477   1
  -5   3  -8 237027. 7671.36   1
   5  -3   8 228682. 7671.87   1
  -5   3  -5 23893.3 753.306   1
  -2   5   5 22568.5 749.309   2
   5  -3   2 2499.42 116.516   1
  -2   5   2 2965.00 120.622   2
  -2   5  -1 2091.94 79.5622   3
   5  -3  -1 2061.69 98.8833   1
   5  -3  -4 33171.9 1107.07   1
   2  -5   4 30390.1 1107.35   2
  -2   5  -4 33701.3 1114.75   2
  -5   3   4 34124.6 1105.51   1
  -5   3   7 922.116 56.5404   1
   5  -3  -7 823.677 58.2891   1
   2  -5   7 767.990 59.4399   2
   5  -3 -10 169714. 5573.12   1
  -2   5 -10 163645. 5587.05   2
  -5   3  10 171466. 5570.78   1
  -5   3  13 39.7712 24.6587   1
   5  -3 -13 10.5239 27.6172   1
  -2   5 -13 41.3645 44.4531   2
   5  -3 -16 34181.7 1155.25   1
  -2   5 -16 31162.7 1173.12   2
  -2   5 -16 34857.9 1164.17   3
   3   2  16 35891.5 1221.66   3
  -5   3  16 35857.8 1153.86   1
  -5   3  19 73.7999 23.3539   1
   3   2  19 105.436 59.9618   3
  -2   5 -19 61.9984 32.2712   3
   5  -3 -19 100.494 25.7536   1
  -2   5 -19 52.2723 35.4618   2
  -2   5 -22 13753.7 508.547   2
   5  -3 -22 14453.2 490.252   1
  -5   3  22 14596.1 486.525   1
   3   2  22 13631.7 526.847   3
  -2   5 -22 14103.2 503.013   3
  -2   5 -25 71.4448 30.4227   2
  -5   3  25 68.0525 67.0675   2
  -2   5 -25 124.591 41.9011   4
  -2   5 -25 43.0611 27.3698   3
  -5   3  25 88.4062 20.8501   1
   3   2  25 127.295 51.6513   3
   5  -3 -25 93.6346 23.7016   1
   3   2  28 48191.3 1591.88   3
  -5   3  28 48065.8 1554.51   1
   5  -3 -28 45345.1 1559.85   1
  -2   5 -28 47532.5 1577.90   3
  -5   3  28 46531.4 1594.86   2
  -2   5 -28 44982.5 1579.90   2
  -2   5 -28 47598.1 1588.44   4
  -2   5 -31 7552.09 294.488   2
  -5   3  31 8054.15 298.546   2
  -2   5 -31 8150.69 293.924   3
  -3  -2 -31 7878.87 328.641   3
   3   2  31 7513.73 267.757   1
  -5   3  31 7897.35 268.908   1
  -2   5 -31 8404.19 307.602   4
   3   2  31 7342.16 297.642   3
  -3  -2 -34 7012.23 301.467   3
  -2   5 -34 7844.84 290.331   4
   3   2  34 7118.19 246.289   1
  -2   5 -34 7121.71 271.304   3
  -5   3  34 7126.38 246.370   1
  -5   3  34 7077.33 268.208   2
   3   2  34 7273.71 277.665   3
  -2   5 -34 6950.15 275.466   2
   3   2  37 780.996 37.1745   1
  -2   5 -37 809.322 60.9083   3
  -2   5 -37 853.978 71.9209   4
   3   2  37 821.259 63.1215   3
  -5   3  37 829.548 37.8259   1
  -5   3  37 889.845 56.2114   2
  -3  -2 -37 792.993 81.3217   3
  -2   5 -37 920.269 66.1608   2
  -5   3  40 2539.52 104.379   2
  -3  -2 -40 2147.93 130.514   3
   3   2  40 2397.15 116.259   3
  -2   5 -40 2509.44 132.347   4
  -2   5 -40 2476.72 116.800   3
  -2   5 -40 2199.80 116.782   2
  -2   5 -43 961.318 68.3132   2
  -2   5 -43 885.056 63.6986   3
  -2   5 -43 918.928 77.1800   4
  -3  -2 -43 902.156 79.3547   3
  -2   5 -46 17563.2 610.665   4
  -2   5 -46 17278.2 596.462   2
   3   2  46 16252.1 558.459   1
  -3  -2 -46 15784.5 605.286   3
  -2   5 -46 17341.8 592.066   3
  -2   5 -46 16917.0 559.817   1
  -3  -2 -46 18034.9 573.377   2
  -3  -2 -49 16029.2 501.914   2
  -5   3  49 15203.8 500.423   2
  -2   5 -49 14648.6 486.142   1
   3   2  49 13855.1 485.604   1
  -2   5 -49 16292.3 529.550   2
  -2   5 -49 16014.3 522.882   3
  -3  -2 -49 14941.0 536.698   3
  -2   5 -52 916.497 61.2315   3
  -3  -2 -52 971.303 46.9832   2
  -3  -2 -52 878.107 72.2351   3
  -5   3  52 918.111 45.3122   2
  -2   5 -52 880.772 63.6738   2
  -2   5 -52 777.747 29.3565   1
  -3  -2 -55 300.037 51.2846   3
  -3  -2 -55 374.506 28.9921   2
  -2   5 -55 327.066 40.6978   3
   3   2  55 337.859 46.1658   4
   3   2  58 2978.12 143.375   4
  -2   5 -58 3238.19 147.844   2
  -3  -2 -58 2945.12 150.248   3
  -5   3  58 3196.71 148.416   4
  -2   5 -58 3451.81 145.517   3
  -3  -2 -58 3192.55 123.900   2
  -3  -2 -61 898.439 49.6361   2
   5  -3 -61 835.248 56.7063   3
  -2   5 -61 962.102 66.4029   3
  -5   3  61 883.338 69.1903   4
  -3  -2 -61 877.314 73.2620   3
  -2   5 -61 1094.96 73.5359   2
   3   2  61 951.676 67.0694   4
   5  -3 -64 1251.50 70.6650   3
  -2   5 -64 1334.02 85.3348   2
   3   2  64 1306.33 80.7269   4
  -5   3  64 1110.47 79.8525   4
  -2   5 -64 1295.56 78.3481   3
  -3  -2 -64 1275.59 61.6794   2
  -3  -2 -64 1227.84 87.4052   3
  -5   3  67 4935.86 206.461   4
  -3  -2 -67 4841.84 213.029   3
  -2   5 -67 5428.27 214.192   2
   3   2  67 4699.27 201.509   4
   5  -3 -67 4867.51 192.630   3
  -3  -2 -67 4834.64 183.078   2
  -5   3  70 696.867 59.7511   4
  -2   5 -70 720.902 64.0604   2
  -3  -2 -70 677.156 44.8497   2
   3   2  70 592.929 53.8980   4
  -3  -2 -73 242.812 30.9027   2
  -2   5 -73 331.609 48.6992   2
  -5   3  73 223.639 41.1992   4
  -5   3  76 467.086 49.3753   4
  -3  -2 -76 460.926 40.3629   2
  -2   5 -76 389.165 51.1129   2
  -5   4 -75 46.6971 25.1224   2
  -1   5  75 17.9387 30.5229   4
  -1   5  72 52.5153 34.2266   4
  -5   4 -72 40.7089 25.5512   2
   1  -5 -69 20.7241 36.7550   3
  -1   5  69-12.9021 33.6337   4
  -4  -1  69 29.6909 26.6581   4
  -5   4 -69-11.9081 25.6008   2
  -5   4 -66-4.71944 27.5259   2
  -1   5  66 23.2110 35.9880   4
  -4  -1  66-2.44174 28.3345   4
  -1   5  63 333.683 49.4238   4
  -5   4 -63 310.135 46.7657   3
  -4  -1  63 352.023 41.3612   4
  -5   4 -63 353.179 39.9821   2
  -5   4 -60 4575.68 214.560   3
  -4  -1  60 5776.30 215.382   4
  -1   5  60 4572.54 216.678   4
  -5   4 -60 6007.10 212.735   2
  -5   4 -57 37.0007 33.7302   3
  -4  -1  57 29.6352 28.8821   4
   1  -5 -57 51.5131 34.2313   3
  -5   4 -57 18.4503 24.3638   2
   1  -5 -54 2315.75 112.719   3
  -5   4 -54 2138.91 115.430   3
  -5   4 -51 124.255 36.5421   3
   1  -5 -51 189.512 37.2520   3
   4   1 -51 190.714 14.0773   1
  -1   5  51 205.407 12.9704   1
  -5   4 -48 2396.54 124.017   3
  -1   5  48 2395.79 86.6548   1
  -4  -1  48 2557.80 108.892   2
   1  -5 -48 2321.84 114.655   3
  -5   4 -48 2687.30 116.475   2
   4   1 -48 2295.20 85.4498   1
  -4  -1  45 12.0555 25.9158   2
   4   1 -45 12.0284 10.9638   1
  -5   4 -45 24.2331 34.1616   3
  -5   4 -45 10.9062 8.91869   1
   1  -5 -45 62.8352 34.8879   3
  -5   4 -45 36.1787 30.6753   2
   4   1 -42 1565.59 59.9630   1
  -5   4 -42 1420.43 58.4465   1
   1  -5 -42 1535.93 85.5451   3
  -4  -1  42 1590.33 83.0617   2
  -5   4 -42 1382.00 93.3691   3
   1  -5 -39 108.930 34.3451   3
  -5   4 -39 130.581 44.3191   3
  -5   4 -39 110.589 33.5188   2
  -4  -1  39 51.3656 28.4237   2
   1  -5 -36 18334.1 669.354   3
  -5   4 -36 17217.6 680.763   3
  -4  -1  36 19407.4 675.828   2
  -5   4 -33 274.010 53.3792   4
  -5   4 -33 230.624 54.1762   3
  -4  -1  33 258.752 44.9882   2
   4   1 -33 233.974 21.6508   1
  -5   4 -33 228.446 21.3439   1
   1  -5 -33 204.785 39.4414   3
   1  -5 -30 11660.7 413.670   3
  -5   4 -30 11186.8 430.066   3
  -5   4 -30 11635.8 389.646   1
  -4  -1  30 11605.3 429.623   2
   4   1 -30 10678.3 387.482   1
  -5   4 -27 38.9393 42.0787   4
   1  -5 -27 72.8909 38.9462   3
   4   1 -27 65.7023 17.2491   1
  -5   4 -27 73.2918 54.5959   3
  -4  -1  27 37.9023 36.3875   4
  -5   4 -27 67.2104 17.5065   1
  -4  -1  27 88.7080 49.9867   2
  -4  -1  24 684.263 84.0849   2
   5  -4  24 649.569 65.8873   3
  -5   4 -24 550.117 61.0681   4
   4   1 -24 562.052 35.1407   1
  -4  -1  24 602.500 57.6400   4
   1  -5 -24 612.205 55.7256   3
  -5   4 -24 479.107 74.1306   3
   4   1 -24 572.736 67.4827   4
  -5   4 -24 627.830 37.9115   1
   4   1 -21 1134.11 56.3145   1
   5  -4  21 1223.25 85.4412   3
  -5   4 -21 1418.95 112.648   3
  -5   4 -21 1153.80 59.0936   1
  -4  -1  21 1149.99 115.190   2
  -5   4 -21 1191.97 76.2882   4
  -4  -1  21 1380.82 81.3578   4
   4   1 -21 1317.71 89.3033   4
  -5   4 -18 1203.15 78.8924   4
  -4  -1  18 1492.93 142.181   2
   1  -5 -18 1446.44 85.9528   3
  -5   4 -18 1501.79 67.7021   1
  -4  -1  18 1392.64 82.3455   4
  -5   4 -18 1298.53 114.447   3
   4   1 -18 1198.08 87.0507   4
   4   1 -18 1295.43 62.7571   1
   4   1 -15 44.1316 40.6412   4
   5  -4  15 14.3410 32.1748   1
  -5   4 -15 14.2831 24.4030   1
   5  -4  15 41.1627 53.5678   3
   1  -5 -15-14.2198 46.0037   3
  -1   5  15 11.5421 22.1731   3
   1  -5 -15 92.5643 15.6751   2
  -5   4 -12 272274. 8284.65   1
   5  -4  12 258205. 8321.38   3
  -1   5  12 268778. 8275.25   3
   4   1 -12 262152. 8297.05   4
   4   1  -9 11222.1 391.938   4
   5  -4   9 11849.6 439.688   3
  -1   5   9 10613.8 401.328   2
  -5   4  -9 10414.6 385.944   1
   1  -5  -9 11042.1 379.784   2
  -5   4  -6 11063.8 388.588   1
   1  -5  -6 11716.5 387.212   2
   4   1  -6 11098.4 382.677   4
  -1   5   3 158.877 53.2776   2
   1  -5  -3 120.096 38.3565   2
   5  -4   3 101.510 42.2902   1
  -1   5   0 270993. 8666.77   2
   1  -5   0 302522. 8661.37   2
  -1   5  -3 6264.80 260.141   2
   5  -4  -3 6675.34 253.380   1
   1  -5   6 26737.1 850.544   2
  -1   5  -6 24178.1 853.982   2
  -5   4   6 26775.1 839.144   1
   1  -5   9 19766.4 677.025   2
  -1   5  -9 20792.2 685.290   2
  -5   4   9 20808.2 661.366   1
  -5   4  12 96316.4 3037.87   1
  -1   5 -12 93083.3 3062.40   2
   5  -4 -12 85744.6 3040.92   1
  -5   4  15 1.42511 20.9539   1
  -1   5 -15 26.7375 45.4302   2
   5  -4 -15 12.8039 31.6020   1
   4   1  18 15451.2 544.619   3
  -1   5 -18 14583.7 498.917   2
  -5   4  18 15725.3 470.070   1
   4   1  21 745.354 45.4116   1
   4   1  21 887.376 90.9810   3
  -5   4  21 1002.58 50.8982   1
  -1   5 -21 1115.43 78.8662   2
   1  -5  21 952.397 66.7000   2
  -1   5 -24 3843.57 168.253   2
   4   1  24 3292.66 136.858   1
  -5   4  24 3774.04 138.371   1
   1  -5  24 3764.04 158.684   2
  -1   5 -24 3904.84 165.177   4
   4   1  24 3921.69 186.579   3
  -1   5 -27 3343.97 154.261   4
  -5   4  27 3484.23 124.601   1
   1  -5  27 2857.60 142.238   2
   4   1  27 3151.64 159.738   3
  -5   4  27 3468.94 160.302   2
  -1   5 -27 3390.80 152.972   2
   4   1  27 3177.75 123.764   1
   4   1  30 2396.47 99.8906   1
  -5   4  30 2938.70 102.064   1
  -1   5 -30 2569.86 128.574   2
  -1   5 -30 2711.35 132.409   4
   4   1  30 2497.18 133.263   3
  -5   4  30 2500.81 120.594   2
   1  -5  30 2626.05 121.234   2
  -1   5 -33 2821.57 141.012   2
  -1   5 -33 3103.53 149.706   4
   4   1  33 2981.69 144.493   3
  -5   4  33 3232.55 113.359   1
  -5   4  33 3111.88 127.130   2
  -4  -1 -33 3190.74 172.635   3
   4   1  33 2818.30 111.850   1
   1  -5  33 3149.96 132.959   2
  -4  -1 -36 1119.56 100.861   3
  -1   5 -36 1225.05 89.4735   4
   4   1  36 1264.19 56.3645   1
  -5   4  36 1457.50 56.3223   1
  -1   5 -36 1242.37 82.1837   2
  -5   4  36 1291.95 66.1549   2
  -5   4  39 668.019 41.0682   2
  -1   5 -39 685.052 54.5758   3
  -1   5 -39 588.727 62.6956   4
  -4  -1 -39 610.161 75.9886   3
   4   1  39 593.813 60.8451   4
  -1   5 -39 581.763 59.2107   2
  -1   5 -42 31.2436 28.4249   3
  -1   5 -42 97.6057 36.5626   2
   4   1  42 65.3699 35.8841   4
  -1   5 -42 20.0047 38.6218   4
  -4  -1 -42-38.5722 47.7889   3
  -1   5 -45 17.2160 39.1561   4
  -1   5 -45 25.9038 31.6434   2
  -1   5 -45 2.23391 26.9341   3
  -4  -1 -45-11.1168 46.7690   3
   4   1  45 15.3882 10.0399   1
  -5   4  45 13.5462 8.88586   1
  -4  -1 -48 15201.7 481.525   2
  -1   5 -48 14154.1 492.673   3
  -1   5 -48 13760.0 502.905   2
  -4  -1 -48 12538.2 508.381   3
  -1   5 -48 14436.6 463.742   1
  -1   5 -48 13457.9 508.636   4
  -5   4  48 12977.6 468.393   2
   4   1  48 13669.8 461.496   1
  -1   5 -51 1203.19 72.5506   3
  -4  -1 -51 1140.90 86.6833   3
   4   1  51 1272.97 46.6685   1
  -1   5 -51 1250.59 83.0126   2
  -1   5 -51 1220.02 46.3258   1
  -4  -1 -51 1265.16 62.9845   2
  -4  -1 -54 418.444 34.4301   2
  -4  -1 -54 481.319 59.0469   3
  -1   5 -54 456.162 44.9672   3
   4   1  54 449.260 48.3778   4
  -4  -1 -57 1184.50 88.8811   3
  -1   5 -57 1443.12 79.8128   3
  -5   4  57 1376.92 89.0483   4
   5  -4 -57 1461.91 75.5816   3
  -4  -1 -57 1370.92 66.2873   2
   4   1  57 1415.81 83.3471   4
   4   1  60 2996.43 141.271   4
  -4  -1 -60 2904.17 151.982   3
  -1   5 -60 3171.42 152.613   2
  -1   5 -60 3311.21 140.826   3
   5  -4 -60 3036.87 133.525   3
  -4  -1 -60 3347.70 126.849   2
  -5   4  60 3206.53 150.876   4
  -1   5 -63 647.419 51.5666   3
  -4  -1 -63 573.420 64.9170   3
   4   1  63 639.753 54.1363   4
  -5   4  63 631.879 59.8439   4
  -4  -1 -63 599.806 40.0422   2
  -1   5 -63 663.783 63.0052   2
   5  -4 -63 589.977 48.3145   3
  -1   5 -66 578.481 60.4663   2
   4   1  66 473.225 48.0483   4
  -4  -1 -66 468.491 58.2689   3
  -5   4  66 548.422 55.9792   4
  -4  -1 -66 544.417 38.2599   2
  -1   5 -69 159.727 41.4982   2
  -5   4  69 182.286 40.3449   4
  -4  -1 -69 140.752 24.9423   2
  -4  -1 -72 298.344 32.1061   2
  -5   4  72 402.530 49.1404   4
  -1   5 -72 421.709 55.4113   2
  -5   4  75 181.204 36.9778   4
  -4  -1 -75 204.606 28.8543   2
  -1   5 -75 246.271 46.8642   2
   0   5  76 447.130 49.9172   4
  -5   5 -76 594.355 51.4329   2
  -5   5 -73 615.844 53.0862   2
  -5   0  73 581.590 50.4221   4
  -5   5 -70 334.638 40.9098   2
  -5   0  70 208.332 37.3102   4
   0  -5 -70 294.256 48.2621   3
   0   5  70 250.204 44.2521   4
   0   5  67 9743.34 401.491   4
  -5   0  67 10324.6 391.627   4
  -5   0  64 89.6230 33.4549   4
  -5   5 -64 121.367 38.8889   3
   0   5  64 66.0628 39.7994   4
  -5   5 -64 69.4989 31.8604   2
  -5   5 -61 7944.61 309.029   3
  -5   0  61 7783.89 299.987   4
  -5   0  58 6711.50 273.420   4
  -5   5 -58 6931.01 281.597   3
  -5   5 -55 1797.05 99.9103   3
   0  -5 -55 1665.15 95.9962   3
  -5   0  55 1606.45 91.8278   4
   0  -5 -52 11335.0 408.085   3
  -5   5 -52 11031.4 409.895   3
   0  -5 -52 10926.1 378.976   2
   5   0 -49 9402.17 310.263   1
   0  -5 -49 9681.68 317.460   2
   0  -5 -49 9145.84 344.896   3
  -5   5 -49 8962.61 347.282   3
  -5   5 -49 8579.43 307.716   1
  -5   5 -46 5778.94 217.292   2
   0  -5 -46 5447.12 191.034   2
   0  -5 -46 5457.41 221.378   3
   5   0 -46 5546.51 187.454   1
  -5   5 -46 5003.20 220.928   3
  -5   5 -46 5243.16 185.429   1
  -5   0  46 5407.74 210.298   2
  -5   5 -43 13325.5 493.837   3
   0  -5 -43 13265.0 490.779   3
  -5   0  43 14334.6 483.815   2
   5   0 -43 12760.0 456.149   1
  -5   5 -43 13363.0 455.522   1
   0  -5 -43 13989.5 457.552   2
  -5   5 -40 20836.2 719.865   4
  -5   0  40 20504.3 706.072   2
  -5   5 -40 18473.5 710.908   3
   0  -5 -40 19903.3 673.782   2
   5   0 -40 20444.5 676.562   1
  -5   5 -40 22358.1 708.958   2
   0  -5 -40 19816.2 709.637   3
   0  -5 -37 684.248 65.3859   3
  -5   0  37 629.507 57.6221   2
  -5   5 -37 838.491 59.6072   2
  -5   5 -37 749.058 67.7042   4
  -5   5 -37 637.153 62.3838   3
  -5   5 -34 36530.4 1257.98   1
  -5   5 -34 37133.1 1294.17   3
  -5   5 -34 40169.1 1299.15   4
   0  -5 -34 37674.2 1292.49   3
  -5   0  34 36926.8 1293.58   2
   0  -5 -31 30728.4 1017.09   3
  -5   5 -31 33555.3 1019.44   4
   5   0 -31 28856.7 980.619   1
  -5   5 -31 27159.6 980.563   1
  -5   5 -31 27544.0 1015.94   3
  -5   5 -31 33859.7 1007.66   2
  -5   0  31 29830.6 1011.15   4
  -5   0  31 29580.7 1026.96   2
   5   0 -28 152868. 4790.05   1
  -5   0  28 144430. 4845.04   2
  -5   5 -28 148282. 4819.51   4
   0  -5 -28 156428. 4826.93   3
  -5   5 -28 136006. 4788.86   1
  -5   0  28 142902. 4817.06   4
  -5   5 -28 142617. 4825.90   3
  -5   5 -25 39042.6 1245.87   4
   5   0 -25 36004.0 1219.21   1
  -5   0  25 34235.2 1287.55   2
   5  -5  25 36844.4 1245.78   3
   0   5  25 36786.6 1231.05   3
   0  -5 -25 36370.2 1256.39   3
  -5   0  25 36403.0 1245.26   4
  -5   5 -25 37018.3 1222.55   1
  -5   5 -25 35793.5 1257.34   3
   0   5  22 90846.1 3177.57   3
  -5   0  22 101808. 3265.55   2
  -5   5 -22 94950.6 3206.21   3
   0  -5 -22 92590.4 3201.45   3
  -5   5 -22 95382.2 3168.10   1
   5  -5  22 102873. 3193.53   3
  -5   0  22 95218.8 3188.00   4
  -5   5 -22 95186.5 3185.00   4
   5   0 -22 97421.2 3164.78   1
   0   5  19 11443.1 390.504   3
  -5   5 -19 10770.5 422.082   3
  -5   5 -19 10881.3 383.863   1
  -5   0  19 10963.0 397.661   4
   5   0 -19 10626.4 378.389   1
   0   5  16 341.995 46.5673   3
  -5   0  16 391.821 48.6083   4
   0  -5 -16 366.978 48.7165   2
  -5   5 -16 400.904 41.0235   1
   5  -5  16 556.062 58.9676   3
   5   0 -16 422.086 34.6687   1
  -5   5 -16 390.997 72.7182   3
   0   5  13 3471.59 142.482   3
   5  -5  13 3156.22 150.699   3
   5   0 -13 3308.99 127.134   1
  -5   0  13 3131.27 136.882   4
   0  -5 -13 3161.08 139.794   2
  -5   5 -13 3252.38 133.237   1
  -5   0  10 423794. 13509.2   4
  -5   5 -10 406343. 13509.8   1
   0  -5 -10 405741. 13517.2   2
   5   0 -10 405575. 13502.7   1
   5  -5  10 412788. 13529.1   3
   5   0  -7 10551.0 384.465   1
  -5   5  -7 11265.1 393.999   1
   5   0  -7 10729.7 389.108   4
   5  -5   7 11863.4 419.826   3
   5   0  -4 521766. 17182.0   1
   5   0  -4 506310. 17175.9   4
   0  -5  -4 515897. 17199.3   2
  -5   5  -4 558466. 17192.0   1
   0  -5  -1 30162.1 1016.28   2
   0   5   1 28450.5 1037.94   2
   5   0   2 2266.49 97.1203   1
   0  -5   2 2158.06 117.418   2
   5   0   5 1323.93 70.8529   1
  -5   5   5 1346.13 79.0984   1
   0   5  -8 136884. 4544.94   2
   5   0   8 136798. 4504.07   1
   0  -5   8 136248. 4530.30   2
  -5   5   8 135782. 4511.41   1
   5   0  11 3270.18 133.264   1
   0   5 -11 3504.85 176.582   2
  -5   5  11 3204.68 139.134   1
   5   0  14 117915. 3988.00   1
  -5   5  14 125202. 3993.83   1
   0   5 -14 118666. 4028.99   2
  -5   5  17 7908.78 276.219   1
   5   0  17 7474.59 350.190   3
   5   0  17 7381.39 270.251   1
   0   5 -17 7165.72 309.869   2
   5   0  20 523.442 37.7663   1
   0   5 -20 469.230 73.0654   2
   5   0  20 630.247 97.2972   3
  -5   5  20 521.382 41.6970   1
   0  -5  20 418.352 54.8062   2
   0  -5  23 5192.00 212.508   2
   0   5 -23 5063.15 212.177   4
   5   0  23 5316.45 188.059   1
  -5   5  23 4999.50 190.282   1
   0   5 -23 5065.31 227.990   2
   5   0  23 4793.35 235.431   3
   5   0  26 35408.5 1260.44   3
   0   5 -26 37349.1 1255.86   2
   0   5 -26 36514.6 1239.69   4
   5   0  26 36750.4 1211.62   1
   5   0  26 33101.4 1230.14   4
  -5   5  26 37618.5 1213.70   1
  -5   5  29 11175.1 397.150   1
   5   0  29 11635.8 422.181   4
   5   0  29 12051.1 397.790   1
  -5   5  29 11704.5 412.120   2
   0   5 -29 11697.5 428.497   4
   0   5 -29 11178.0 437.534   2
   5   0  32 69649.9 2282.44   1
  -5   5  32 69073.1 2287.92   2
   0   5 -32 70295.4 2318.09   4
   5   0  32 66140.3 2308.08   4
   0   5 -32 68813.1 2325.82   2
   0  -5  32 68957.2 2306.53   2
  -5   5  32 69329.0 2282.42   1
   0   5 -35 18233.3 637.450   4
   0   5 -35 17219.3 638.836   2
   0  -5  35 18583.5 621.746   2
  -5   5  35 17360.4 596.944   1
   5   0  35 17771.3 597.157   1
   5   0  35 17866.5 625.900   4
  -5   5  35 17961.9 600.301   2
  -5   5  38 14368.9 481.043   1
   0  -5  38 14306.3 503.871   2
   0   5 -38 15032.8 521.869   4
   5   0  38 13696.0 509.369   4
   0   5 -38 13864.6 523.349   2
   0   5 -41 1238.25 85.6108   4
   5   0  41 1187.11 77.1469   4
  -5   0 -41 1121.02 98.4545   3
   0   5 -41 1195.28 84.7703   2
   0   5 -44 9998.51 346.573   4
   0   5 -44 9782.79 348.012   2
  -5   0 -44 8812.86 352.482   3
  -5   5  44 9684.29 299.774   2
   5   0  44 9329.84 329.501   4
   5   0  47 2807.74 102.707   1
   0   5 -47 2717.32 143.498   2
   0   5 -47 2992.21 146.143   4
  -5   5  47 2878.38 101.805   1
  -5   0 -47 2641.08 149.022   3
   0   5 -47 3068.77 130.900   3
   5  -5 -50 3780.47 143.613   3
  -5   0 -50 3939.95 142.131   2
   5   0  50 3430.12 119.366   1
   0   5 -50 3452.32 146.560   3
   0   5 -50 3245.61 161.814   2
  -5   0 -50 2920.75 161.366   3
  -5   5  50 3207.90 116.665   1
   0   5 -53 4816.22 159.978   1
  -5   0 -53 4290.38 206.783   3
   5  -5 -53 4997.51 185.941   3
   0   5 -53 4413.75 157.272   1
   0   5 -53 5138.41 192.365   3
  -5   0 -53 5365.02 183.083   2
   5  -5 -56 1569.58 81.5286   3
   0   5 -56 1612.82 85.4310   3
  -5   0 -56 1506.07 101.049   3
  -5   0 -56 1696.77 78.3368   2
   5   0  56 1430.09 84.5876   4
   0   5 -59 1463.25 80.0588   3
   0   5 -59 1571.76 97.9346   2
   5  -5 -59 1477.42 77.2087   3
  -5   5  59 1417.65 94.6180   4
   5   0  59 1360.36 79.3637   4
   5   0  62 3193.24 145.530   4
  -5   0 -62 2993.49 160.901   3
  -5   5  62 3553.16 163.691   4
   0   5 -62 3414.65 167.271   2
  -5   0 -62 3486.68 135.543   2
   0   5 -62 3473.32 148.358   3
  -5   5  65 2680.55 134.987   4
   0   5 -65 2963.08 147.216   2
  -5   0 -68 1693.08 79.2564   2
   0   5 -68 1733.93 109.007   2
  -5   5  68 1695.52 100.692   4
  -5   0 -71 4913.88 190.815   2
  -5   5  71 5102.01 214.826   4
   0   5 -71 5502.92 230.497   2
  -5   5  74 241.905 43.6267   4
   0   5 -74 186.144 45.2931   2
   5   0  74 178.237 33.4137   4
  -5   0 -74 222.289 29.0491   2
   6  -1  73 2140.17 107.144   4
  -5   6  73 2499.11 126.491   4
  -6   1 -73 2413.18 102.929   2
   6  -1  70 196.207 32.1777   4
   1   5 -70 181.264 49.0044   2
  -5   6  70 234.872 47.8920   4
   5  -6 -70 227.735 38.1283   3
  -6   1 -70 151.714 27.5107   2
  -6   1 -67 3337.46 138.224   2
  -5   6  67 3418.61 164.364   4
   1   5 -67 3235.96 171.441   2
   5  -6 -67 3662.10 150.659   3
  -6   1 -64 335.324 33.8493   2
  -5   6  64 307.000 52.7256   4
   1   5 -64 265.173 52.0909   2
  -6   1 -64 266.871 52.4778   3
   5  -6 -64 355.496 39.9871   3
   1   5 -61 622.454 69.1561   2
   1   5 -61 585.459 50.8472   3
  -6   1 -61 492.298 60.1491   3
  -5   6  61 433.769 57.4960   4
  -6   1 -61 573.672 42.3897   2
  -6   1 -58 59.7016 39.8148   3
   1   5 -58 47.6667 5.80431   1
   1   5 -58 8.43606 5.91546   1
   1   5 -58 89.9173 31.6139   3
  -6   1 -58 70.6100 24.3891   2
  -5   6  55 5551.04 196.217   1
  -6   1 -55 7240.36 228.299   2
  -6   1 -55 5094.32 243.356   3
   6  -1  55 5716.65 225.351   4
   1   5 -55 7239.55 237.475   3
   1   5 -55 5879.59 196.479   1
   1   5 -52 5069.53 228.205   2
   5  -6 -52 5079.57 196.034   3
  -1  -5  52 5086.74 195.862   2
  -5   6  52 5120.00 172.731   1
  -6   1 -52 4461.30 219.884   3
   1   5 -52 4824.52 171.616   1
   1   5 -49 4163.90 192.599   4
  -6   1 -49 4029.48 200.679   3
   6  -1  49 4288.34 155.106   1
  -5   6  49 4432.34 153.041   1
   5  -6 -49 4670.31 175.208   3
   1   5 -49 4635.61 208.249   2
   5  -6 -46 1009.17 58.6354   3
  -5   6  46 789.921 38.3569   1
   1   5 -46 930.318 75.8573   4
   6  -1  46 888.333 40.3798   1
   1   5 -46 838.466 76.9527   2
   6  -1  43 136.939 17.6199   1
   1   5 -43 131.835 38.7940   2
   1   5 -43 105.848 43.1710   4
   6  -1  43 85.9372 30.5581   4
   1   5 -40 261.476 48.4897   2
   6  -1  40 222.525 36.9859   4
   1   5 -40 230.445 44.5311   4
   1   5 -37 6070.18 270.289   2
  -5   6  37 6498.43 222.931   1
   6  -1  37 5670.88 243.700   4
   1   5 -37 6658.27 259.085   4
   6  -1  37 6402.29 222.026   1
   1   5 -34 47634.1 1635.53   2
   1   5 -34 47003.4 1615.82   4
  -1  -5  34 47766.7 1605.66   2
   6  -1  34 46532.9 1599.39   4
   6  -1  34 47489.3 1580.46   1
  -5   6  34 48738.6 1583.15   1
   1   5 -31 6221.29 247.988   4
   1   5 -31 6314.85 269.587   2
  -5   6  31 6107.87 214.142   2
   6  -1  31 5525.91 233.006   4
   6  -1  31 6180.99 217.221   1
  -5   6  31 6366.77 220.900   1
   1   5 -28 6509.13 274.414   2
   6  -1  28 5670.44 232.295   4
   6  -1  28 5994.97 218.592   1
   1   5 -28 6359.41 247.013   4
  -5   6  28 6147.89 222.095   1
  -5   6  28 6242.79 224.772   2
  -5   6  25 152.377 27.0659   1
   1   5 -25 127.110 55.9217   2
   6  -1  25 138.653 32.8069   4
   6  -1  25 107.891 23.7566   1
   1   5 -25 104.924 39.9172   4
   6  -1  22 355.854 38.3355   4
   1   5 -22 299.682 70.2757   2
  -5   6  22 451.600 40.5523   1
   6  -1  22 408.653 34.0408   1
  -1  -5  22 407.435 52.7527   2
   6  -1  19 166.742 29.5723   4
   1   5 -19 226.327 70.0347   2
   6  -1  19 153.892 27.1088   1
  -5   6  19 190.623 36.0730   1
   6  -1  16 154173. 4992.49   1
   6  -1  16 144484. 4985.13   4
   1   5 -16 151708. 5052.34   2
  -5   6  16 160448. 5002.61   1
   6  -1  13 1401.37 75.1141   1
  -5   6  13 1690.21 85.1679   1
  -1  -5  10 14172.1 531.905   2
   1   5 -10 14671.3 560.445   2
  -6   1 -10 13834.0 493.813   1
   6  -1  10 14768.8 497.706   1
  -6   1  -7 257.010 33.3199   1
   6  -1   7 249.484 34.1906   1
  -1  -5   7 180.952 60.4036   2
   1   5  -7 104.455 91.3889   2
  -1  -5   4 55.7604 59.8064   2
   6  -1   4 81.6410 30.5964   1
  -6   1  -4 76.3838 27.0049   1
   1   5  -4 73.2246 80.3696   2
   6  -1   1 698.169 52.9309   1
  -1  -5   1 848.369 87.2065   2
   5  -6   2 70007.5 2370.71   3
   6  -1  -2 71484.3 2356.61   1
  -1  -5  -2 71016.2 2400.10   2
  -6   1   5 13015.8 438.685   4
  -6   1   5 12385.3 444.915   1
  -1  -5  -5 13850.4 493.203   2
   5  -6   5 12518.4 454.619   3
   6  -1  -5 12495.4 445.953   1
  -1  -5  -8 24046.5 812.979   2
   6  -1  -8 22518.7 765.495   1
  -6   1   8 22517.2 764.498   1
   5  -6   8 21657.9 775.904   3
   6  -1 -11 198.371 32.9142   1
  -5   6 -11 227.946 80.4460   3
   5  -6  11 136.864 40.1657   3
  -1  -5 -11 55.1125 64.9765   2
  -6   1  11 138.414 33.4764   4
   6  -1 -14 332.907 33.5096   1
  -5   6 -14 452.361 73.6310   3
  -5   6 -14 365.182 42.6523   1
   5  -6  14 410.768 49.7625   3
  -6   1  14 325.017 42.7454   4
   1   5  14 365.415 67.0503   3
  -5   6 -17 470.843 43.4731   1
   6  -1 -17 489.534 38.7440   1
   1   5  17 484.643 60.4271   3
  -6   1  17 461.688 48.8028   4
  -5   6 -17 437.316 66.0297   3
   5  -6  17 380.740 48.5636   3
   6  -1 -20 7446.33 274.997   1
   5  -6  20 8083.75 292.105   3
  -5   6 -20 7732.37 307.553   3
   1   5  20 7528.28 294.232   3
  -5   6 -20 7834.34 281.829   1
  -6   1  20 7821.34 294.357   4
  -5   6 -23 15641.9 571.503   3
   6  -1 -23 15776.9 542.118   1
  -6   1  23 15174.0 562.889   4
   1   5  23 16010.0 559.502   3
   5  -6  23 16552.5 561.476   3
  -5   6 -23 16040.4 547.265   1
  -5   6 -26 38670.7 1311.10   4
  -5   6 -26 37942.2 1291.91   1
  -5   6 -26 39793.2 1307.46   2
  -6   1  26 39332.4 1375.88   2
   6  -1 -26 39032.0 1288.59   1
  -6   1  26 37532.2 1313.21   4
  -5   6 -26 37252.9 1317.81   3
   1   5  26 39772.5 1305.08   3
  -5   6 -29 7245.06 293.621   3
  -5   6 -29 7536.01 267.166   1
  -6   1  29 6960.77 324.078   2
  -5   6 -29 7301.79 289.611   4
   1   5  29 7767.62 281.509   3
  -5   6 -29 7940.42 286.316   2
  -6   1  29 7162.24 290.493   4
   6  -1 -29 7621.37 264.338   1
  -1  -5 -32 38779.8 1427.24   3
  -6   1  32 41842.8 1411.00   4
   1   5  32 41673.9 1398.74   3
   6  -1 -32 41308.1 1381.94   1
  -6   1  32 39202.9 1432.64   2
  -5   6 -32 43499.0 1413.67   4
  -5   6 -32 43954.2 1405.80   2
  -5   6 -32 42215.6 1383.83   1
  -5   6 -32 39720.2 1412.82   3
  -5   6 -35 115.351 41.4980   4
  -6   1  35 105.177 45.7277   2
  -6   1  35 109.860 35.2218   4
  -5   6 -35 154.428 39.7973   3
  -5   6 -35 144.522 33.3954   2
  -1  -5 -35 25.6947 50.2964   3
  -5   6 -38 1167.99 81.8732   4
  -6   1  38 1262.09 79.3719   2
  -1  -5 -38 1208.86 92.1262   3
  -5   6 -38 984.568 75.1587   3
  -1  -5 -38 1094.20 46.4200   2
  -5   6 -38 1228.86 71.6253   2
  -1  -5 -41 1695.88 103.535   3
  -5   6 -41 1575.16 95.2022   3
  -5   6 -41 1925.62 93.8636   2
  -1  -5 -41 1522.63 62.3600   2
  -5   6 -41 1723.48 100.653   4
  -5   6 -41 1583.95 65.1602   1
   6  -1 -41 1694.96 67.2055   1
  -6   1  41 1640.55 92.8100   2
  -5   6 -44 582.649 58.2176   4
  -5   6 -44 680.333 52.9416   2
  -1  -5 -44 593.879 29.3501   2
   6  -1 -44 544.150 30.7527   1
  -5   6 -44 597.610 58.4637   3
  -5   6 -44 512.516 28.7474   1
  -6   1  44 595.729 51.9984   2
  -5   6 -47 4298.01 191.851   4
  -1  -5 -47 4205.32 193.787   3
  -5   6 -47 4314.88 189.318   3
   6  -1 -47 4446.25 155.093   1
  -5   6 -47 4180.57 152.442   1
  -5   6 -47 5001.90 187.544   2
  -1  -5 -47 4399.94 154.548   2
  -1  -5 -50 6453.19 230.311   2
  -5   6 -50 6382.84 226.242   1
  -5   6 -50 7045.98 267.083   3
  -1  -5 -50 6807.94 271.585   3
   6  -1 -50 6948.13 230.235   1
  -6   1  50 6486.74 260.126   4
  -1  -5 -53 25.8885 36.5706   3
  -5   6 -53-5.99390 34.3996   3
  -5   6 -53 19.9877 7.20829   1
  -6   1  53 31.1922 31.2538   4
  -1  -5 -53 32.1875 16.3586   2
   1   5  53 11.1896 8.42307   1
  -1  -5 -56 51.2332 17.9189   2
  -6   1  56 23.0207 29.8915   4
  -5   6 -56 21.3513 32.7543   3
   1   5  56 19.8190 6.44972   1
  -5   6 -56 15.5221 5.46432   1
  -1  -5 -56 3.25637 36.8544   3
  -5   6 -59 104.901 32.6304   2
  -1  -5 -59 117.090 22.3010   2
  -5   6 -59 161.139 40.6918   3
  -6   1  59 114.352 31.7776   4
  -6   1  62 273.838 41.4240   4
  -5   6 -62 345.582 43.2555   2
  -5   6 -62 270.218 46.8211   3
   1   5  62 279.421 46.7604   4
  -1  -5 -62 275.146 28.5517   2
   1   5  65 6907.76 298.934   4
  -6   1  65 7300.19 290.312   4
  -6   1  68 681.497 57.1855   4
  -1  -5 -68 756.335 71.2477   3
   1   5  68 749.279 64.9098   4
   1   5  71 1202.66 80.9740   4
  -5   6 -71 1379.43 82.5034   2
  -6   1  71 1160.90 74.3601   4
  -6   1  74-4.94103 26.8966   4
  -5   6 -74 15.0539 28.0969   2
   1   5  74-32.5695 32.0816   4
  -4   6  74 94.7491 37.6476   4
  -6   2 -74 81.5109 25.5486   2
  -4   6  71 833.112 67.0949   4
  -6   2 -71 678.364 47.7357   2
  -4   6  68 160.157 44.1573   4
  -6   2 -68 143.628 28.1195   2
   4  -6 -68 135.099 34.6358   3
  -4   6  65 32.2489 38.2056   4
   4  -6 -65 20.7247 27.5648   3
  -6   2 -65 20.4716 22.6211   2
  -6   2 -62 8688.39 304.638   2
   2   4 -62 8715.48 312.672   3
   2   4 -59 16.7837 24.8612   3
   2   4 -59 31.5144 42.4337   2
  -6   2 -59-3.56869 35.9001   3
   6  -2  59 54.3555 27.5108   4
  -6   2 -59 30.6869 24.7481   2
   6  -2  56 1766.54 88.5608   4
  -6   2 -56 1761.93 106.283   3
   2   4 -56 1613.09 59.1328   1
  -2  -4  56 1861.74 85.4320   2
   4  -6 -53 798.480 55.1941   3
   2   4 -53 786.232 32.9738   1
  -4   6  53 863.523 33.6553   1
   2   4 -50 117.476 11.8962   1
   2   4 -50 150.707 47.2037   2
  -4   6  50 119.617 12.3329   1
  -6   2 -50 143.947 49.5492   3
   4  -6 -50 130.166 30.3047   3
   2   4 -47 289.717 18.8711   1
  -4   6  47 362.591 20.8365   1
  -6   2 -47 341.297 57.5349   3
   4  -6 -47 408.409 38.5831   3
   2   4 -47 375.269 60.8892   2
   2   4 -44 1731.94 116.558   2
   2   4 -44 1700.99 101.932   4
  -6   2 -44 1498.55 107.283   3
   6  -2  44 1572.59 83.8595   4
   4  -6 -44 1588.42 79.6689   3
   6  -2  41 13.8852 23.2611   4
  -6   2 -41 37.7418 46.7646   3
   2   4 -41 28.5123 40.2882   2
   4  -6 -41 16.7548 25.3394   3
   2   4 -41-26.1675 41.8916   4
  -2  -4  38 3591.03 148.024   2
   2   4 -38 3484.99 160.472   4
   2   4 -38 3396.22 179.554   2
  -4   6  38 3370.16 124.940   1
   6  -2  38 3175.64 140.844   4
  -6   2 -38 3021.97 171.128   3
   4  -6 -38 3223.14 135.278   3
  -4   6  35 2597.02 103.484   1
   2   4 -35 2565.55 152.490   2
   2   4 -35 2650.66 132.923   4
   6  -2  35 2651.57 100.985   1
   6  -2  35 2503.52 114.939   4
  -2  -4  35 2806.39 127.089   2
   4  -6 -35 2610.59 112.431   3
   4  -6 -32 10883.1 379.347   3
   2   4 -32 11017.6 404.249   4
   6  -2  32 10648.8 370.082   1
   2   4 -32 10585.2 433.027   2
  -4   6  32 11668.1 376.618   1
   6  -2  32 9608.01 381.964   4
  -2  -4  32 11026.1 397.725   2
  -2  -4  29 1534.12 90.7813   2
   2   4 -29 1516.87 116.446   2
   6  -2  29 1140.12 68.9929   4
   2   4 -29 1253.50 88.0499   4
  -4   6  29 1429.83 67.3723   1
   6  -2  29 1297.98 60.5164   1
   2   4 -26 7036.49 310.170   2
  -2  -4  26 6831.33 273.244   2
  -6   2 -26 6552.63 238.993   1
   6  -2  26 6969.59 242.151   1
   6  -2  26 6471.08 248.127   4
   2   4 -26 7438.28 271.881   4
   6  -2  23 3062.57 127.147   4
  -6   2 -23 3184.06 122.336   1
   6  -2  23 3057.27 123.596   1
  -2  -4  23 3530.99 160.779   2
   2   4 -23 3481.05 193.140   2
   2   4 -23 3090.35 145.527   4
  -6   2 -20 13536.1 486.385   1
   2   4 -20 14723.3 509.448   4
   2   4 -20 14928.7 567.351   2
   6  -2  20 14905.5 489.040   1
   6  -2  20 13835.0 487.434   4
  -2  -4  20 14425.0 527.132   2
   2   4 -17 595.427 106.405   2
  -6   2 -17 487.151 39.2924   1
   6  -2  17 673.601 43.2251   1
  -6   2 -14 93792.1 3212.31   1
   6  -2  14 101033. 3215.46   1
   2   4 -14 97023.3 3299.93   2
  -6   2 -11 1040.52 59.6780   1
   6  -2  11 1151.10 62.5269   1
  -2  -4   8 16532.9 646.708   2
   6  -2   8 17059.4 589.670   1
  -6   2  -8 17305.6 588.105   1
   6  -2   5 5058.78 193.917   1
  -6   2  -5 4944.59 190.779   1
  -2  -4   2 47219.8 1601.78   2
   6  -2   2 44949.9 1521.60   1
   6  -2  -1 8188.67 299.205   1
   6  -2  -4 272.028 39.2712   1
   4  -6   4 293.389 33.5294   3
  -6   2   4 307.766 37.7390   1
   6  -2  -7 109.691 28.6429   1
   4  -6   7 52.3248 27.6969   3
  -4   6  -7 58.4621 47.8323   3
  -6   2   7 104.511 27.8506   1
  -4   6 -10 11296.3 416.682   3
  -6   2  10 11281.0 399.436   1
   6  -2 -10 11416.4 401.467   1
   4  -6  10 11512.2 401.625   3
  -4   6 -13 1406.87 92.9742   3
  -4   6 -13 1356.81 82.3012   2
  -6   2  13 1580.44 73.1403   1
   6  -2 -13 1606.89 74.6392   1
  -6   2  13 1287.41 83.9361   4
   2   4  16 15805.6 559.987   3
  -4   6 -16 14136.9 519.860   2
  -4   6 -16 15012.4 525.795   3
  -6   2  16 13932.9 526.576   4
   6  -2 -16 14683.4 508.537   1
  -6   2  16 15263.3 507.977   1
   2   4  19 4983.27 211.302   3
  -6   2  19 4802.22 175.275   1
  -4   6 -19 4515.65 189.756   2
  -6   2  19 4498.34 197.225   4
  -4   6 -19 4670.83 194.929   3
   6  -2 -19 4671.20 176.594   1
  -4   6 -22 8269.19 327.142   3
  -6   2  22 8866.03 307.476   1
   2   4  22 8864.40 338.650   3
   6  -2 -22 9124.50 310.045   1
  -4   6 -22 8427.76 323.590   2
  -6   2  25 1032.02 51.5512   1
  -6   2  25 1035.58 77.5837   4
  -4   6 -25 1007.80 72.5494   3
   2   4  25 1085.25 76.6623   3
  -4   6 -25 974.595 68.6920   2
   6  -2 -25 1068.38 53.5214   1
  -4   6 -25 1012.70 69.8127   4
  -4   6 -28 21803.8 743.984   4
   2   4  28 22637.7 743.914   3
  -4   6 -28 20234.3 739.202   3
   6  -2 -28 21777.2 718.185   1
  -6   2  28 20499.4 747.206   4
  -4   6 -28 20752.6 736.613   2
  -6   2  28 20393.5 782.289   2
  -4   6 -31 114.781 28.4319   2
  -6   2  31 65.1343 38.8424   4
   2   4  31 90.4586 34.9553   3
  -4   6 -31 105.772 32.3187   3
  -4   6 -31 60.3709 19.8051   1
   6  -2 -31 83.3930 19.7889   1
  -4   6 -31 131.991 34.5650   4
  -6   2  31 90.8972 53.7663   2
  -4   6 -34 34809.2 1137.91   4
  -6   2  34 32378.1 1141.04   2
  -4   6 -34 33060.1 1125.70   2
  -6   2  34 32420.9 1135.23   4
  -4   6 -34 31843.4 1127.59   3
  -4   6 -34 33736.7 1106.35   1
   2   4  34 32929.5 1124.38   3
  -4   6 -37 478.733 52.3470   4
   2   4  37 401.821 44.9725   3
  -4   6 -37 353.455 47.6936   3
  -2  -4 -37 402.712 65.5105   3
  -4   6 -37 387.043 43.5975   2
  -6   2  37 431.126 52.3255   2
  -2  -4 -40 5797.89 263.528   3
  -6   2  40 6026.49 242.258   2
  -4   6 -40 6251.73 246.562   3
  -4   6 -40 6573.29 245.334   2
  -4   6 -40 6720.85 256.867   4
   6  -2 -40 6172.59 219.178   1
  -6   2  43 184.385 36.1346   2
  -2  -4 -43 217.774 53.5724   3
  -4   6 -43 229.882 38.8504   2
  -4   6 -43 179.622 42.3717   4
   6  -2 -43 219.898 21.6281   1
  -2  -4 -43 227.172 21.4769   2
  -4   6 -43 194.055 41.2840   3
  -4   6 -43 213.186 18.8730   1
  -4   6 -46 15147.2 505.352   4
  -4   6 -46 13461.0 455.459   1
  -4   6 -46 14051.2 490.715   3
   2   4  46 13221.0 453.875   1
  -2  -4 -46 13550.8 458.667   2
  -4   6 -46 14643.4 488.888   2
  -2  -4 -46 13308.9 503.231   3
  -4   6 -49 4.97938 27.9925   2
  -4   6 -49 24.3822 31.8224   3
  -4   6 -49 38.9676 34.2871   4
  -2  -4 -49 3.47526 46.7034   3
  -4   6 -49 16.6346 9.28975   1
   2   4  49 14.9559 9.05141   1
  -2  -4 -49-0.81458 14.0305   2
  -6   2  52 86.2706 23.3422   2
  -4   6 -52 92.2597 30.4601   2
  -4   6 -52 55.0323 33.0425   3
  -4   6 -52 68.1821 9.09484   1
   2   4  52 67.0994 9.50929   1
  -2  -4 -52 82.3977 39.9947   3
  -2  -4 -52 22.7215 14.1325   2
   2   4  55 83.6937 8.34260   1
  -6   2  55 83.9564 20.2423   2
  -4   6 -55 87.6569 7.89610   1
  -2  -4 -55 67.8261 16.6926   2
  -2  -4 -55 40.9605 40.0084   3
  -4   6 -55 64.2451 32.3792   3
  -6   2  55 40.8979 30.0799   4
  -2  -4 -58 2758.95 106.012   2
  -2  -4 -58 2558.56 139.654   3
   2   4  58 2472.32 132.366   4
  -4   6 -58 3011.43 135.400   3
  -6   2  58 2784.06 131.136   4
  -6   2  58 2805.24 111.696   2
  -2  -4 -61 618.609 64.1958   3
  -6   2  61 613.897 53.7384   4
  -4   6 -61 679.258 58.2865   3
  -4   6 -61 610.830 55.2302   2
  -2  -4 -61 568.999 36.2999   2
   2   4  61 583.759 56.9827   4
   2   4  64 3.01615 26.8123   4
  -4   6 -64 14.3983 30.1336   2
  -2  -4 -64 13.0021 20.2757   2
  -6   2  64 42.6179 32.3611   4
  -4   6 -64 8.90627 30.8835   3
  -2  -4 -67 148.802 25.3669   2
  -6   2  67 120.273 34.6654   4
   2   4  67 102.696 35.2939   4
  -4   6 -67 152.014 36.4753   2
  -6   2  70 848.682 63.7483   4
   2   4  70 715.152 60.6885   4
  -2  -4 -70 826.546 50.4417   2
  -4   6 -70 931.750 67.8185   2
   2   4  73 10.9930 30.3584   4
  -4   6 -73 32.5143 31.6285   2
  -6   2  73 43.7191 27.5692   4
  -2  -4 -73 24.7115 23.6296   2
  -3   6  75 9.70843 31.6652   4
  -6   3 -75 29.0692 24.5882   2
  -3   6  72 98.1461 38.6636   4
  -6   3 -72 97.1368 27.1300   2
  -3   6  69 1894.77 110.601   4
   3  -6 -69 1990.89 102.637   3
  -6   3 -69 1841.41 93.0997   2
  -3   6  66 493.033 60.1452   4
   3  -6 -66 550.058 52.1473   3
  -6   3 -66 610.928 47.4546   2
  -6   3 -63 217.465 45.7740   3
  -6   3 -63 344.398 38.5442   2
  -3   6  63 259.640 48.5251   4
   3   3 -63 282.998 37.0083   3
  -6   3 -60 6881.26 243.490   2
  -6   3 -60 5503.01 254.745   3
  -6   3 -57 1205.08 70.4907   2
  -6   3 -57 1094.93 82.6352   3
   3   3 -54 666.610 28.5524   1
  -6   3 -54 630.636 65.2568   3
  -3   6  54 742.389 28.8305   1
  -6   3 -51 399.495 55.0141   3
   3  -6 -51 378.939 41.4131   3
  -3   6  51 453.353 22.0212   1
   3   3 -51 432.367 21.7183   1
   3  -6 -48 44.1498 29.6307   3
   3   3 -48 64.5705 11.2768   1
  -6   3 -48 24.7760 38.3140   3
  -3   6  48 49.8753 11.8474   1
  -3   6  45 870.056 38.2495   1
   3   3 -45 722.570 35.3355   1
   3  -6 -45 872.039 58.1047   3
  -6   3 -45 795.589 75.4537   3
  -6   3 -42 5257.56 238.688   3
   3   3 -42 5662.31 191.711   1
   6  -3  42 5299.07 211.680   4
   3  -6 -42 5504.61 212.366   3
   3  -6 -39 33.4558 29.9642   3
  -3  -3  39 23.7736 28.0209   2
   3   3 -39 6.48731 39.6460   4
  -6   3 -39 11.8780 47.6887   3
   6  -3  39 11.1418 24.3903   4
   3   3 -36 4267.88 191.138   4
   3  -6 -36 4105.76 166.563   3
  -6   3 -36 4030.29 203.552   3
   6  -3  36 4451.27 157.539   1
   6  -3  36 4022.66 168.232   4
  -3  -3  36 4354.63 181.670   2
   3   3 -33 1107.07 81.5295   4
   3  -6 -33 978.560 58.8767   3
  -3  -3  33 1127.05 76.2338   2
  -6   3 -33 965.325 46.7932   1
   6  -3  33 1050.90 51.4180   1
  -6   3 -33 904.188 97.4621   3
   3  -6 -30 8681.48 293.603   3
  -6   3 -30 8777.34 353.754   3
  -3  -3  30 9266.72 321.881   2
   3   3 -30 8496.09 317.213   4
  -6   3 -30 9112.62 283.150   1
  -3  -3  27 4053.58 201.510   2
   6  -3  27 4559.51 169.702   1
   3   3 -27 4669.47 197.951   4
  -6   3 -27 4872.30 167.765   1
   3  -6 -27 4352.52 174.238   3
   3  -6 -24 196.907 29.7361   3
   3   3 -24 308.964 53.1229   4
  -3  -3  24 299.897 61.7704   2
   6  -3  24 283.194 30.2866   1
  -6   3 -24 203.669 24.4207   1
   6  -3  21 7268.83 256.768   1
   3  -6 -21 7175.76 255.358   3
   3   3 -21 7337.74 280.564   4
   6  -3  21 7174.26 302.263   3
  -3  -3  21 6758.15 301.285   2
  -6   3 -21 6820.77 267.962   4
  -6   3 -21 7164.47 254.509   1
  -3  -3  18 6410.45 295.667   2
   6  -3  18 7066.22 300.582   3
  -6   3 -18 7091.37 254.039   4
   3   3 -18 6591.47 260.036   4
  -6   3 -18 6824.95 242.347   1
   6  -3  18 6782.54 242.686   1
   3  -6 -18 6334.27 237.275   3
  -6   3 -15 1059.70 63.2200   4
   3  -6 -15 1005.87 50.4983   3
   6  -3  15 1027.10 58.2530   1
  -6   3 -15 983.483 56.8810   1
   3   3 -15 1163.05 71.3469   4
   6  -3  15 1164.99 116.386   3
   6  -3  12 6202.36 233.587   1
  -3   6  12 6276.44 223.529   2
  -6   3 -12 6593.40 234.470   1
  -3   6   9 3272.15 125.607   2
   6  -3   9 3105.23 132.372   1
  -6   3  -9 3259.51 133.016   1
  -3   6   6 5633.70 205.707   2
  -6   3  -6 5510.55 211.048   1
  -3   6   3 7945.82 279.446   2
   6  -3   3 7442.03 280.842   1
  -3   6   0 33233.1 1088.73   2
   6  -3   0 31317.1 1086.42   1
   6  -3  -3 30.4800 29.4913   1
  -3   6  -3-3.76994 28.4365   3
  -3   6  -3 63.8565 36.0798   2
  -3   6  -6 502.795 51.2137   2
  -3   6  -6 555.702 43.4927   3
   6  -3  -6 516.609 45.5894   1
   6  -3  -9 761.590 50.1626   1
  -6   3   9 698.179 50.8062   1
  -3   6  -9 703.910 56.2005   2
  -3   6 -12 50779.2 1771.21   2
   6  -3 -12 53806.4 1761.10   1
  -3   6 -12 53395.7 1763.34   3
  -6   3  12 52853.5 1760.46   1
  -6   3  15 55.0676 23.8859   1
   6  -3 -15 98.7537 27.7598   1
  -3   6 -15 81.9941 36.6911   2
  -3   6 -15 18.5702 31.2414   3
   6  -3 -18 16651.1 535.656   1
  -3   6 -18 14515.2 548.302   2
   3   3  18 15713.0 591.122   3
  -3   6 -18 15286.9 543.977   3
  -6   3  18 15308.8 531.921   1
  -3   6 -21 50.5353 31.9737   3
  -3   6 -21 89.5645 32.8624   2
  -6   3  21 38.4329 19.0793   1
   6  -3 -21 68.3978 24.6778   1
   3   3  21 52.5540 51.0933   3
   3   3  24 188.866 50.9748   3
  -6   3  24 160.034 22.1059   1
   6  -3 -24 231.637 27.4794   1
  -3   6 -24 180.771 39.5108   2
  -3   6 -24 155.428 36.4452   3
  -3   6 -27 5476.80 222.830   4
  -3   6 -27 5426.30 220.322   2
   6  -3 -27 5647.77 200.908   1
  -3   6 -27 5537.41 217.612   3
   3   3  27 5752.44 229.776   3
  -6   3  27 5228.27 196.234   1
   6  -3 -30 45074.8 1499.85   1
  -6   3  30 44190.2 1548.53   2
  -6   3  30 45931.6 1496.15   1
  -3   6 -30 44238.5 1520.75   2
   3   3  30 43257.2 1529.14   3
  -3   6 -30 45203.6 1519.03   3
  -3   6 -30 45954.5 1528.00   4
   3   3  33 4187.93 159.303   3
  -3   6 -33 4137.87 154.289   3
  -6   3  33 4159.88 127.333   1
   6  -3 -33 4075.73 132.350   1
  -6   3  33 4395.87 172.153   2
  -3   6 -33 4474.36 166.319   4
  -3   6 -36 15177.3 550.019   4
  -6   3  36 15574.0 541.931   2
   3   3  36 15524.9 540.704   3
  -6   3  36 15531.2 510.929   1
  -3   6 -36 14367.0 537.471   3
  -3   6 -36 14230.7 536.426   2
  -3   6 -39 589.286 52.8430   3
  -3  -3 -39 438.482 74.0311   3
  -3   6 -39 541.245 51.1664   2
  -3   6 -39 585.372 59.6192   4
   3   3  39 574.858 51.7467   3
  -6   3  39 518.196 49.3736   2
   3   3  42 14576.0 531.421   3
  -3   6 -42 15891.6 548.407   4
  -3   6 -42 14805.1 507.774   1
  -3  -3 -42 14301.9 557.012   3
  -3   6 -42 15040.0 534.533   2
  -3   6 -42 16105.5 536.582   3
  -3  -3 -45 4171.26 197.472   3
  -3   6 -45 4437.10 180.713   3
  -3   6 -45 4459.62 180.620   2
   3   3  45 4004.37 146.735   1
   3   3  48 4390.73 151.917   1
  -3   6 -48 4465.66 153.633   1
  -3   6 -48 4452.52 186.065   3
  -3   6 -48 4686.41 199.322   4
  -3  -3 -48 4278.22 160.712   2
  -3  -3 -48 3971.20 198.442   3
  -3   6 -48 4395.65 185.541   2
  -3   6 -51 7289.95 260.760   3
  -3   6 -51 6843.24 266.801   4
  -3  -3 -51 6595.05 273.392   3
  -6   3  51 6347.92 237.900   2
  -3  -3 -51 6908.38 232.562   2
  -3   6 -51 7008.42 260.395   2
  -3   6 -51 6295.05 221.927   1
   3   3  51 6541.39 221.688   1
  -3  -3 -54 57.4511 43.9304   3
  -3   6 -54 20.2155 7.09761   1
   3   3  54 17.7239 32.0438   4
  -6   3  54-14.3574 32.2735   4
  -6   3  54 7.12349 16.2786   2
  -3   6 -54 41.9197 29.7012   3
  -3  -3 -54 39.0273 16.2240   2
   3   3  54 19.6476 7.51561   1
   3   3  57 371.980 47.1250   4
  -3  -3 -57 347.307 53.5969   3
  -6   3  57 402.898 48.2013   4
  -6   3  57 413.776 30.1169   2
  -3   6 -57 405.969 45.6917   3
  -3  -3 -57 412.849 29.1000   2
  -3   6 -60 2241.30 110.825   3
  -6   3  60 2224.54 87.8317   2
   3   3  60 2063.31 111.581   4
  -6   3  60 2025.59 110.696   4
  -3  -3 -60 2079.79 119.415   3
  -3   6 -60 2295.89 114.043   2
  -3  -3 -60 2001.10 86.0210   2
  -3   6 -63 183.902 37.7462   3
  -3  -3 -63 151.429 21.9737   2
  -3  -3 -63 93.4585 43.0687   3
   3   3  63 179.586 36.2257   4
  -3   6 -63 161.911 39.3740   2
  -6   3  63 104.492 34.1929   4
  -6   3  66 954.821 67.3942   4
  -3  -3 -66 805.917 75.0380   3
   3   3  66 906.706 66.6474   4
  -3  -3 -66 867.450 47.6245   2
  -3   6 -66 885.605 70.6055   2
   6  -3 -66 843.156 56.4826   3
  -6   3  69 2604.23 126.098   4
  -3  -3 -69 2484.15 105.691   2
   3   3  69 2582.42 125.520   4
  -3  -3 -72 94.3346 23.8917   2
  -6   3  72 92.4947 34.9729   4
  -3   6 -72 116.133 37.2646   2
  -3   6 -75 87.9809 35.7325   2
  -6   3  75 64.4501 30.2579   4
  -3  -3 -75 26.4242 23.1399   2
  -2   6  73 170.468 41.6888   4
  -6   4 -73 157.306 31.0792   2
  -2   6  70 10.2676 35.2775   4
  -6   4 -70 41.5013 27.0186   2
   2  -6 -70-14.4869 35.8794   3
  -2   6  67 610.353 64.9242   4
   2  -6 -67 724.608 60.4557   3
  -6   4 -67 765.896 54.8616   2
  -2   6  64-3.34449 33.3048   4
  -6   4 -64 38.8528 25.9969   2
   2  -6 -64 50.7309 34.6581   3
  -4  -2  61 764.835 49.7156   2
  -6   4 -61 892.932 59.9444   2
  -6   4 -58 1273.37 89.5081   3
  -6   4 -58 1504.31 81.0830   2
   4   2 -55 384.066 19.2486   1
  -2   6  55 430.389 18.9009   1
  -6   4 -55 380.500 51.9806   3
  -6   4 -52 340.176 52.9969   3
   4   2 -52 380.043 20.2843   1
   2  -6 -52 383.462 43.4563   3
  -2   6  52 393.608 20.9796   1
  -6   4 -49 3258.78 163.771   3
  -2   6  49 3657.84 125.924   1
   4   2 -49 3404.02 123.598   1
   2  -6 -49 3729.80 152.931   3
   2  -6 -46 1132.91 69.2679   3
  -2   6  46 1198.45 50.8607   1
  -6   4 -46 988.044 81.0940   3
   4   2 -46 1039.08 46.1628   1
  -6   4 -43 439.864 59.5969   3
   2  -6 -43 573.405 49.9377   3
  -6   4 -43 629.643 53.6762   2
   4   2 -43 458.997 25.8020   1
  -6   4 -43 424.014 24.8772   1
   2  -6 -40 1051.20 66.0806   3
   4   2 -40 1098.66 46.5268   1
  -4  -2  40 1085.56 69.8733   2
   2  -6 -37 3306.94 140.943   3
  -6   4 -37 3010.26 160.803   3
  -4  -2  37 3383.38 151.162   2
   2  -6 -34 603.747 49.8421   3
  -6   4 -34 527.364 32.0265   1
  -4  -2  34 601.223 57.4779   2
  -6   4 -34 449.728 69.5203   3
  -6   4 -31 1563.16 92.3526   4
   2  -6 -31 1614.54 82.1862   3
   4   2 -31 1710.34 100.621   4
   4   2 -31 1481.75 64.5556   1
  -4  -2  31 1530.83 98.4145   2
  -6   4 -31 1565.94 114.755   3
  -6   4 -31 1564.91 66.6469   1
  -4  -2  28 628.536 71.7979   2
  -6   4 -28 625.197 60.3173   4
   2  -6 -28 505.942 49.4554   3
  -6   4 -28 508.344 33.6863   1
   4   2 -28 430.219 57.0927   4
  -6   4 -28 678.934 89.3865   3
  -6   4 -25 1991.33 101.873   4
   2  -6 -25 1778.26 89.7982   3
  -6   4 -25 1617.63 76.0309   1
   4   2 -25 1737.48 103.567   4
  -4  -2  25 1887.37 124.428   2
   6  -4  25 1854.19 84.7171   1
  -6   4 -25 1684.79 131.781   3
   6  -4  22 16744.8 612.125   3
   6  -4  22 17865.5 582.547   1
  -4  -2  22 15988.7 633.795   2
   2  -6 -22 16899.5 586.527   3
  -6   4 -22 15965.6 575.685   1
   4   2 -22 16717.9 600.646   4
  -6   4 -22 18305.2 597.857   4
  -6   4 -19 6576.55 250.119   4
  -4  -2  19 7352.72 319.357   2
   6  -4  19 6886.76 242.659   1
   2  -6 -19 6683.30 246.278   3
  -6   4 -19 6028.21 237.647   1
   6  -4  19 7026.68 282.243   3
   4   2 -19 6363.27 257.733   4
   2  -6 -16 47.7795 32.8886   3
   4   2 -16 21.1484 38.1726   4
   6  -4  16 166.557 29.9243   1
  -4  -2  16 152.809 93.0736   2
  -6   4 -16 43.0875 29.2689   4
  -6   4 -16 76.6454 24.8616   1
  -2   6  13 369.666 41.8145   2
   4   2 -13 333.437 46.1455   4
   6  -4  13 345.568 38.2559   1
  -6   4 -13 332.605 33.1265   1
   6  -4  13 331.028 82.4384   3
  -6   4 -10 123.096 29.2818   1
  -2   6  10 166.130 34.7607   2
   6  -4  10 113.095 33.3946   1
   4   2 -10 92.5761 36.2961   4
  -2   6   7 11858.4 410.323   2
   2  -6  -7 11033.4 400.498   2
   6  -4   7 11379.7 411.747   1
  -6   4  -7 12420.9 411.678   1
  -6   4  -4 45792.9 1456.94   1
  -2   6   4 45453.6 1458.80   2
   6  -4   4 42961.6 1457.88   1
   2  -6  -4 40567.0 1448.74   2
   2  -6  -1 863.916 55.3133   2
   6  -4   1 758.999 59.6277   1
  -2   6   1 753.224 62.5252   2
   6  -4  -2 295.231 39.4469   1
  -2   6  -2 269.891 49.8431   2
   2  -6   2 258.791 38.9652   2
  -6   4   5 1312.19 71.3387   1
  -2   6  -5 1323.88 83.5233   2
   6  -4  -5 1269.68 74.0045   1
   2  -6   5 1239.16 75.1919   2
   2  -6   8 19060.2 658.566   2
  -6   4   8 19799.0 650.075   1
   6  -4  -8 18101.0 650.828   1
  -2   6  -8 18579.5 662.438   2
   6  -4 -11 463.994 42.8562   1
  -2   6 -11 391.787 50.1115   2
   2  -6  11 355.987 46.7890   2
  -6   4  11 490.596 40.8255   1
  -6   4  14 1856.62 83.8142   1
   6  -4 -14 1692.07 86.5425   1
  -6   4  17 1157.33 60.1805   1
   6  -4 -17 1098.27 62.8855   1
  -2   6 -17 977.550 75.1071   2
   6  -4 -20 5283.86 195.904   1
  -6   4  20 5140.19 190.370   1
   4   2  20 5344.99 251.047   3
  -2   6 -20 4833.51 209.978   2
   4   2  23 20.6092 60.2078   3
  -2   6 -23 2.67162 33.8951   2
  -6   4  23 11.7824 19.0495   1
   6  -4 -23 10.7288 24.9824   1
  -2   6 -26 30.1904 29.9223   3
  -6   4  26 108.512 20.8881   1
   4   2  26 54.7415 46.0116   3
   6  -4 -26 75.8727 24.2855   1
  -2   6 -26 155.982 41.5815   4
  -2   6 -26 29.2272 32.1493   2
   4   2  29 242.682 52.1187   3
  -2   6 -29 203.661 42.2388   4
   4   2  29 192.283 22.2055   1
  -2   6 -29 200.271 37.9294   3
  -6   4  29 193.089 60.1130   2
  -6   4  29 189.978 22.6829   1
  -2   6 -29 219.003 42.0236   2
  -2   6 -32 5683.38 235.140   2
  -6   4  32 5742.47 242.081   2
   4   2  32 5712.04 208.370   1
   4   2  32 5637.93 241.911   3
  -2   6 -32 6088.88 230.841   3
  -2   6 -32 6239.91 241.715   4
  -6   4  32 6163.60 209.704   1
  -2   6 -35 80.0740 27.9202   2
   4   2  35 92.5108 33.7433   3
  -6   4  35 109.791 16.0735   1
  -2   6 -35 137.813 42.6511   4
  -2   6 -35 105.818 30.7569   3
  -6   4  35 97.1099 34.9090   2
   4   2  35 97.1013 15.9910   1
  -2   6 -38 7531.06 298.749   2
   4   2  38 7432.47 297.705   3
  -2   6 -38 8306.67 310.547   4
  -2   6 -38 8128.32 295.446   3
  -6   4  38 7808.10 269.079   1
  -6   4  38 7856.11 287.725   2
  -2   6 -41 37.3739 28.5371   3
  -2   6 -41 35.1668 29.9323   2
   4   2  41 39.1108 33.1914   3
  -2   6 -41 21.6169 38.7835   4
   4   2  44 1735.04 92.6163   3
  -2   6 -44 1666.33 94.7101   2
  -2   6 -44 1904.30 94.0030   3
  -2   6 -44 1821.42 105.633   4
   4   2  44 1610.40 65.3080   1
   4   2  47 3750.13 136.031   1
  -6   4  47 3776.53 147.443   2
  -2   6 -47 3977.19 166.395   3
  -2   6 -47 4059.13 180.727   4
  -2   6 -47 4134.92 140.511   1
  -2   6 -47 4160.62 173.241   2
  -6   4  50 5725.30 206.952   2
  -2   6 -50 5794.13 234.392   2
  -4  -2 -50 5309.40 245.978   3
  -4  -2 -50 6320.00 212.351   2
   4   2  50 5466.46 196.367   1
  -2   6 -50 6037.43 198.816   1
  -2   6 -50 5863.06 242.547   4
   4   2  53 3222.55 147.080   4
  -6   4  53 3149.45 119.441   2
  -2   6 -53 3214.02 146.529   2
  -2   6 -53 3149.41 140.298   3
  -4  -2 -53 3049.78 157.349   3
  -4  -2 -53 3232.92 122.856   2
   4   2  53 3249.77 109.353   1
  -2   6 -53 2988.16 109.227   1
  -2   6 -56 323.208 41.1671   3
  -6   4  56 363.493 26.1773   2
  -6   4  56 294.889 47.3645   4
   4   2  56 307.124 45.8251   4
  -2   6 -56 315.624 14.4103   1
  -4  -2 -56 346.660 28.3104   2
  -4  -2 -56 248.632 50.5366   3
  -6   4  59 112.022 39.3641   4
   4   2  59 20.7969 26.9301   4
  -4  -2 -59-3.67960 39.6065   3
  -2   6 -59 36.1515 27.5386   3
  -4  -2 -59 11.7483 16.5979   2
   4   2  62 2318.80 116.217   4
  -2   6 -62 2509.25 127.522   2
   6  -4 -62 2367.72 108.663   3
  -4  -2 -62 2193.30 128.803   3
  -6   4  62 2587.70 125.637   4
  -4  -2 -62 2389.74 98.4385   2
  -2   6 -62 2646.42 120.418   3
   4   2  65 162.128 36.2210   4
   6  -4 -65 181.538 30.6537   3
  -6   4  65 134.176 39.0455   4
  -4  -2 -65 188.190 49.9769   3
  -4  -2 -65 137.811 21.8658   2
  -2   6 -65 30.6331 29.2203   2
  -2   6 -68 59.7424 38.2671   2
  -4  -2 -68 8.79227 18.8061   2
  -6   4  68 29.7472 32.6344   4
  -6   4  71 986.372 70.5079   4
  -2   6 -71 1061.83 79.5276   2
  -4  -2 -71 984.053 53.3628   2
  -4  -2 -74 101.025 22.4597   2
  -2   6 -74 80.0364 35.2886   2
  -6   4  74 62.5457 31.6264   4
  -1   6  74 68.8902 36.8207   4
  -6   5 -74 46.5415 26.9503   2
  -6   5 -71 105.602 30.8410   2
  -1   6  71 100.360 38.8560   4
   1  -6 -71 98.2063 40.1770   3
  -1   6  68 334.457 49.2715   4
   1  -6 -68 315.115 47.9415   3
  -6   5 -68 330.481 42.0812   2
   1  -6 -65 1051.81 73.5988   3
  -6   5 -65 1161.81 70.0275   2
  -5  -1  65 966.220 55.8539   2
  -6   5 -62 793.254 69.7650   3
  -5  -1  62 731.763 57.8233   4
  -5  -1  62 851.604 52.0313   2
  -5  -1  59 269.914 39.4431   4
  -6   5 -59 400.102 43.1157   2
  -6   5 -59 282.456 46.6354   3
  -1   6  56 938.351 36.7444   1
  -6   5 -56 922.609 72.9910   3
  -5  -1  56 993.744 65.6559   4
   5   1 -56 955.973 38.1003   1
  -6   5 -53 416.168 53.8687   3
   5   1 -53 441.925 23.1243   1
  -1   6  53 471.663 24.0436   1
  -5  -1  53 489.691 47.8781   4
   5   1 -50 1262.38 51.2008   1
  -6   5 -50 1169.04 83.3405   3
   1  -6 -50 1185.07 78.1727   3
  -6   5 -50 1248.49 49.2577   1
   5   1 -47 74.4697 12.9974   1
   1  -6 -47 130.290 39.5558   3
  -6   5 -47 82.3871 11.7743   1
  -6   5 -47 130.723 41.4175   3
  -6   5 -47 88.9421 32.9545   2
   5   1 -44 1211.98 50.8763   1
  -6   5 -44 1047.88 80.6412   3
   1  -6 -44 1176.04 79.0095   3
  -6   5 -44 1130.57 49.5552   1
  -5  -1  44 1238.08 74.6544   2
  -6   5 -41 2461.04 134.064   3
  -5  -1  41 2621.51 127.084   2
   1  -6 -41 2820.56 129.405   3
  -6   5 -41 2588.91 99.7737   1
   5   1 -41 2646.87 100.481   1
   1  -6 -38 55.2934 35.6295   3
  -5  -1  38 33.2937 33.5223   2
  -6   5 -38 104.265 43.3255   3
  -6   5 -38 100.860 40.8766   4
  -6   5 -35 74.1537 40.4826   4
   1  -6 -35 67.8874 35.5245   3
  -6   5 -35 49.0174 42.1527   3
  -5  -1  35 123.708 42.1182   2
  -5  -1  32 507.210 61.2303   2
   1  -6 -32 234.113 48.1996   3
  -6   5 -32 395.168 62.9165   3
  -6   5 -32 390.362 49.4407   4
   5   1 -32 384.778 27.2885   1
  -6   5 -32 359.512 27.1906   1
  -5  -1  32 306.232 42.5021   4
   5   1 -29 831.420 42.0287   1
   1  -6 -29 729.464 68.2774   3
  -6   5 -29 1007.73 71.2161   4
  -5  -1  29 564.732 75.8208   2
  -6   5 -29 775.685 42.8369   1
  -6   5 -29 876.395 85.3220   3
  -5  -1  29 790.325 60.8316   4
  -5  -1  26 7256.96 274.364   4
  -6   5 -26 6877.98 303.375   3
   5   1 -26 7139.49 253.111   1
  -6   5 -26 6986.86 254.778   1
  -5  -1  26 7177.74 315.919   2
   1  -6 -26 7328.33 280.576   3
  -6   5 -26 7644.70 278.937   4
  -6   5 -23 11990.1 409.190   4
  -6   5 -23 11257.6 391.013   1
   5   1 -23 11013.4 418.015   4
   5   1 -23 11168.6 388.157   1
  -6   5 -23 11944.6 451.853   3
  -5  -1  23 10973.6 468.181   2
   6  -5  23 12453.3 424.982   3
  -5  -1  23 12136.9 411.702   4
   5   1 -20 20617.3 679.645   4
  -6   5 -20 18139.3 663.557   4
  -5  -1  20 19433.3 757.765   2
   5   1 -20 19954.2 651.353   1
   1  -6 -20 19046.4 637.706   2
  -6   5 -20 18623.1 654.312   1
   6  -5  20 20081.5 684.505   3
  -6   5 -17 170.171 28.5022   1
   5   1 -17 189.851 26.4034   1
   5   1 -17 253.271 50.7053   4
  -1   6  17 174.789 26.0974   3
   6  -5  17 159.563 55.7115   3
   1  -6 -14 4824.47 178.002   2
   5   1 -14 4761.30 197.128   4
  -1   6  14 4974.90 180.842   3
  -6   5 -14 4804.59 187.034   1
   6  -5  14 5097.92 222.289   3
   5   1 -14 4983.94 183.255   1
  -6   5 -11 4433.48 182.243   1
   5   1 -11 4622.52 177.058   1
   6  -5  11 4435.79 220.348   3
   1  -6 -11 4450.56 175.474   2
   1  -6  -8 213.937 32.4165   2
  -6   5  -8 331.387 37.7908   1
   6  -5   8 313.978 43.9604   1
   6  -5   8 594.606 95.3651   3
  -1   6   8-42.2576 37.9888   3
   5   1  -8 219.706 34.3928   4
  -1   6   8 180.797 56.3872   2
  -1   6   5 208.674 56.7458   2
   6  -5   5 112.118 43.2218   1
  -6   5  -5 155.547 35.2947   1
   1  -6  -5 91.0044 32.6792   2
   5   1  -5 164.629 29.9562   4
  -1   6   2 73686.9 2473.84   2
   6  -5   2 76572.9 2464.66   1
   1  -6  -2 71664.6 2458.88   2
   6  -5  -1 167.729 45.1669   1
  -1   6  -1 96.7232 51.6132   2
   1  -6   1 179.547 42.8982   2
  -6   5   4 764.785 56.0272   1
   6  -5  -4 750.323 60.2724   1
  -6   5   7 2394.28 112.153   1
   6  -5  -7 2688.67 119.687   1
   1  -6   7 2548.31 124.110   2
  -1   6 -10 5795.98 246.156   2
  -6   5  10 6116.30 224.291   1
   1  -6  10 5555.94 234.537   2
  -1   6 -13 5400.57 234.694   2
   1  -6  13 5590.69 223.836   2
  -6   5  13 5835.39 210.138   1
   5   1  13 5196.71 203.813   1
  -1   6 -16 15093.0 570.947   2
  -6   5  16 16815.6 546.965   1
   5   1  16 15298.5 540.492   1
   5   1  19 822.880 116.974   3
  -6   5  19 687.414 45.3077   1
  -1   6 -19 763.958 72.4186   2
   5   1  19 662.711 43.9840   1
  -1   6 -22 11768.5 452.152   2
   5   1  22 12017.5 420.860   1
   5   1  22 12563.1 487.807   3
  -6   5  22 12534.8 423.899   1
  -6   5  25 244.522 26.9214   1
   5   1  25 238.773 25.9188   1
   5   1  25 241.803 71.2535   3
  -1   6 -25 258.316 50.8677   2
   5   1  28 2321.79 96.0373   1
  -1   6 -28 2262.33 123.624   2
  -1   6 -28 2330.69 122.178   4
  -6   5  28 2500.32 96.8760   1
  -6   5  31 4083.98 148.859   1
  -1   6 -31 4237.15 177.621   4
  -1   6 -31 3680.56 178.177   2
  -6   5  31 3866.40 176.514   2
   5   1  31 4066.98 148.158   1
  -1   6 -34 693.725 62.6078   2
  -6   5  34 826.460 57.4898   2
   5   1  34 731.480 39.2162   1
  -1   6 -34 827.451 66.9181   4
  -6   5  34 753.252 39.6550   1
  -1   6 -37 11.9662 36.0552   4
  -6   5  37 21.1095 14.5298   1
  -1   6 -37-9.04986 29.3606   2
   5   1  37 17.6844 30.1278   4
   5   1  37 26.3015 14.3226   1
  -1   6 -40 13204.9 472.383   4
   5   1  40 12042.2 462.854   4
  -1   6 -40 13794.9 462.038   3
  -1   6 -40 12240.3 467.811   2
  -1   6 -43 3863.52 179.103   2
  -1   6 -43 4329.90 171.234   3
  -1   6 -43 4184.04 181.796   4
   5   1  43 4010.27 174.250   4
   5   1  43 3948.34 142.956   1
  -6   5  46 16599.6 548.715   1
   5   1  46 16191.1 579.532   3
  -1   6 -46 17443.5 595.177   4
  -1   6 -46 16836.2 592.743   2
  -6   5  46 16280.2 553.949   2
  -1   6 -46 17992.5 580.598   3
   5   1  46 15798.1 548.437   1
   5   1  49 8.36616 10.2346   1
  -1   6 -49-19.5100 33.9975   2
  -1   6 -49 9.31292 24.4523   3
  -6   5  49 0.81483 12.5695   2
  -6   5  49 23.9376 10.0512   1
  -1   6 -49 6.68864 34.9522   4
  -1   6 -52 394.587 50.8522   2
  -1   6 -52 343.882 50.4553   4
  -1   6 -52 490.587 45.3206   3
   5   1  52 459.772 23.2222   1
  -5  -1 -52 473.663 37.8216   2
  -6   5  52 419.163 26.7499   2
  -1   6 -52 466.400 24.9079   1
  -1   6 -55 24.2591 26.5420   3
  -6   5  55 37.9641 39.0714   4
  -5  -1 -55 2.79537 18.6554   2
   5   1  55-9.80983 29.4298   4
  -1   6 -55 3.89405 8.27202   1
   5   1  55 10.4987 9.18346   1
   6  -5 -58 459.337 39.5296   3
  -6   5  58 481.248 57.2107   4
   5   1  58 444.726 44.9520   4
  -5  -1 -58 436.048 32.1796   2
  -1   6 -58 382.475 12.8615   1
  -1   6 -58 478.304 44.8697   3
  -6   5  61 148.518 41.5534   4
  -1   6 -61 154.441 42.4080   2
  -1   6 -61 224.995 35.8774   3
  -5  -1 -61 220.504 25.3113   2
  -1   6 -64 4432.83 198.277   2
  -5  -1 -64 4322.45 163.232   2
  -6   5  64 4206.46 189.965   4
  -5  -1 -67 195.382 25.8112   2
  -1   6 -67 185.074 45.0618   2
  -6   5  67 161.383 40.1370   4
  -5  -1 -70 1369.60 67.9003   2
  -6   5  70 1480.58 91.0591   4
  -5  -1 -73 152.898 24.2132   2
  -6   5  73 143.275 37.9463   4
  -1   6 -73 225.536 46.4165   2
   5   1  73 141.088 31.4966   4
  -6   6 -72 519.959 51.3096   2
   0   6  72 474.158 54.2752   4
  -6   0  72 417.644 45.2830   4
   0   6  69 107.910 36.8625   4
  -6   0  69 78.9959 29.0643   4
   0  -6 -69 54.7779 37.6003   3
  -6   6 -69 127.820 34.9610   2
  -6   0  66 867.914 61.8680   4
   0   6  66 780.411 70.9196   4
   0  -6 -66 1009.08 76.4861   3
  -6   0  66 908.599 53.8860   2
  -6   0  63 1514.23 74.6946   2
  -6   6 -63 1451.67 94.4319   3
   0  -6 -63 1618.24 97.6651   3
  -6   0  63 1436.59 84.4088   4
  -6   0  60 265.943 38.5570   4
  -6   6 -60 306.355 46.8411   3
  -6   6 -60 354.517 44.4376   2
  -6   0  57 7.29583 28.4918   4
  -6   6 -57-6.40370 34.4772   3
   0   6  57 10.2279 7.15064   1
   0   6  57 4.69387 9.60267   1
  -6   0  54 109.477 30.9644   4
   6   0 -54 136.178 15.1857   1
  -6   6 -54 152.584 11.6530   1
  -6   6 -51 461.556 48.1664   2
   6   0 -51 457.146 25.7964   1
  -6   0  51 398.837 47.2770   4
  -6   6 -51 487.015 55.6915   3
  -6   6 -51 448.932 23.2181   1
   0  -6 -48 42.5885 38.4036   3
  -6   6 -48-2.52203 27.3776   2
  -6   0  48-14.6510 33.1147   4
   6   0 -48-6.64772 12.1061   1
  -6   6 -48 24.4511 10.0134   1
  -6   0  45 2234.29 107.601   2
  -6   6 -45 2121.33 115.897   3
  -6   0  45 2223.65 109.149   4
  -6   6 -45 2311.64 117.952   4
   0  -6 -45 2160.46 115.498   3
  -6   6 -45 2059.13 81.6807   1
   6   0 -45 2035.81 82.4038   1
   6   0 -42 2145.88 84.0134   1
  -6   6 -42 2100.25 83.6068   1
  -6   0  42 2125.06 111.174   2
  -6   6 -42 2323.45 119.687   4
  -6   6 -42 2045.48 115.731   3
   0  -6 -42 2126.64 118.261   3
  -6   6 -39 234.161 43.7438   4
  -6   6 -39 262.986 39.7555   2
  -6   6 -39 169.326 45.8676   3
   0  -6 -39 202.140 50.3311   3
  -6   0  39 167.607 41.6263   2
  -6   0  36 3817.28 168.674   4
  -6   6 -36 3513.34 174.619   3
  -6   0  36 3744.58 181.104   2
  -6   6 -36 4209.74 177.901   4
   0  -6 -36 3877.14 182.063   3
  -6   6 -33 358.594 49.9748   4
  -6   0  33 302.456 43.0292   4
  -6   0  33 298.751 59.6272   2
   6   0 -33 270.994 24.6337   1
  -6   6 -33 317.093 51.4397   3
   0  -6 -33 296.615 56.7401   3
  -6   6 -33 264.866 25.2596   1
  -6   0  30 9796.51 441.011   2
  -6   0  30 11386.9 410.194   4
  -6   6 -30 11808.6 412.249   4
  -6   6 -30 11058.7 387.719   1
   6   0 -30 11494.3 387.128   1
   0  -6 -30 11253.0 424.303   3
  -6   6 -30 11038.7 423.639   3
  -6   6 -27 4058.13 175.209   4
  -6   6 -27 4037.06 189.529   3
  -6   6 -27 4165.20 155.254   1
  -6   0  27 4080.67 224.624   2
  -6   0  27 3978.45 172.320   4
   6   0 -27 3987.64 152.967   1
   0   6  27 4312.29 163.296   3
   6  -6  27 4089.55 175.723   3
   6   0 -24 795.407 43.3247   1
  -6   6 -24 812.426 47.8628   1
   0  -6 -24 730.942 44.9157   2
  -6   6 -24 622.824 74.6207   3
  -6   6 -24 669.810 57.8472   4
  -6   0  24 639.076 56.5650   4
   6  -6  24 623.821 60.6060   3
   0   6  24 877.913 53.7482   3
   0   6  21 84.2189 28.1247   3
  -6   0  21 41.6303 32.9867   4
   6  -6  21 73.3637 40.9847   3
   6   0 -21 113.580 23.3897   1
  -6   6 -21 41.2970 23.0206   1
   0  -6 -21 89.8727 28.0435   2
  -6   6 -18 73108.0 2295.11   3
   6  -6  18 67268.8 2254.62   3
  -6   0  18 65791.8 2244.47   4
   0   6  18 67920.9 2239.32   3
   0  -6 -18 67318.7 2234.56   2
  -6   6 -18 67509.2 2235.73   1
   6   0 -18 65989.2 2230.07   1
  -6   0  15 3100.71 138.323   4
  -6   6 -15 3183.62 136.988   1
   6   0 -15 3294.99 130.512   1
   6  -6  15 3297.96 153.509   3
   0   6  15 3453.48 142.444   3
   6   0 -12 4117.78 156.256   1
   0   6  12 3962.51 174.652   3
   6  -6  12 4171.98 180.718   3
   0  -6 -12 4170.60 167.926   2
   6   0 -12 3489.09 164.924   4
  -6   6 -12 3959.33 161.010   1
  -6   6  -9 532.282 48.6626   1
   0  -6  -9 542.059 54.3592   2
   6  -6   9 416.570 62.0414   3
   6   0  -9 554.789 43.1443   1
   6   0  -9 475.236 49.4389   4
  -6   6  -6 56940.9 1912.68   1
   6  -6   6 57282.3 1938.95   3
   6   0  -6 56823.1 1903.32   4
   0  -6  -6 55615.5 1920.57   2
   6   0  -6 58989.5 1906.58   1
   6   0  -3 758.017 45.5353   4
   0  -6  -3 829.787 70.1641   2
   6   0  -3 859.402 54.6307   1
   0  -6   0 219.849 49.3675   2
   6   0   0 213.431 33.1471   1
   0   6   0 197.252 76.9031   2
   6   0   3 1579.92 77.6538   1
   0   6  -3 1512.08 116.876   2
   0   6  -6 1465.56 114.067   2
  -6   6   6 1647.98 84.4175   1
   0  -6   6 1335.42 95.7716   2
   6   0   6 1515.77 76.8377   1
   0  -6   9 10979.3 393.096   2
   6   0   9 10238.3 366.310   1
  -6   6   9 10544.5 373.225   1
   0   6 -12 1865.54 121.093   2
  -6   6  12 1774.67 90.6384   1
   6   0  12 1829.98 86.1166   1
   0  -6  12 1872.64 107.609   2
   6   0  15 3281.20 129.806   1
  -6   6  15 3098.99 134.114   1
   0   6 -18 670.713 83.2375   2
   6   0  18 722.740 46.1591   1
  -6   6  18 800.036 52.8078   1
  -6   6  21 4554.14 177.456   1
   6   0  21 4626.88 252.909   3
   0   6 -21 4394.39 213.149   2
   6   0  21 4821.72 174.868   1
   6   0  24 13125.7 469.647   1
   0   6 -24 13076.8 510.422   2
  -6   6  24 14625.2 474.532   1
   0   6 -27 2382.57 142.383   2
   6   0  27 2439.02 118.637   4
   6   0  27 2683.58 105.372   1
   0   6 -27 2551.58 129.149   4
  -6   6  27 2791.74 107.968   1
   6   0  30 3499.25 133.811   1
   0   6 -30 3940.23 163.238   4
  -6   6  30 3344.44 154.692   2
   6   0  30 3472.35 151.940   4
  -6   6  30 3515.06 134.505   1
   0   6 -30 3654.97 175.020   2
  -6   6  33 6986.95 249.366   2
   6   0  33 6723.46 237.325   1
   0   6 -33 7171.28 268.956   4
   0   6 -33 6841.22 281.064   2
   6   0  33 6483.88 258.632   4
  -6   6  33 6513.12 238.588   1
   0   6 -36 9443.66 346.367   4
   0   6 -36 9358.56 356.991   2
   6   0  36 8343.75 332.227   4
  -6   6  36 9207.77 312.771   1
   6   0  36 8993.36 311.933   1
   0   6 -39 7.25493 31.9011   2
   6   0  39 31.5761 31.0650   4
   0   6 -39 85.3592 40.1974   4
   6   0  42 9.00449 28.4632   4
   0   6 -42 40.0579 33.8940   2
   0   6 -42 15.0917 33.7551   4
  -6   6  42 7.02565 12.5299   2
   6   0  45 213.507 18.7933   1
   0   6 -45 179.355 40.8745   2
  -6   6  45 210.613 18.2844   1
  -6   6  45 192.322 17.2007   2
   0   6 -45 144.703 41.3303   4
   6   0  48 3430.48 120.361   1
  -6   6  48 3387.55 119.608   1
   0   6 -48 3551.55 160.770   4
  -6   6  48 3209.06 118.864   2
   0   6 -48 3604.60 166.688   2
   0   6 -51 895.256 73.9464   4
  -6   6  51 969.376 40.3697   1
   6   0  51 957.695 41.7973   1
   6   0  51 881.675 65.0203   3
   0   6 -51 836.542 74.1502   2
   0   6 -54 98.1965 30.1110   3
   0   6 -54 112.469 40.0652   2
  -6   0 -54 75.3528 24.4558   2
   6   0  54 96.9525 14.0348   1
  -6   6  54 77.3827 10.0611   1
   0   6 -57 1454.40 78.6747   3
   0   6 -57 1155.91 45.6542   1
  -6   0 -57 1577.20 69.6191   2
   0   6 -57 1294.92 48.6707   1
  -6   6  57 1069.15 82.3450   4
   0   6 -60-1.87246 4.69606   1
  -6   0 -60 23.0654 19.9836   2
   0   6 -60 35.7865 27.1881   3
   0   6 -60 23.9803 4.52931   1
  -6   6  60-3.53745 39.7192   4
   0   6 -60 36.4598 35.5324   2
   0   6 -63 55.0165 30.5810   3
   0   6 -63 41.4513 38.1614   2
  -6   0 -63 42.6437 19.4940   2
  -6   6  63-3.54137 38.5001   4
   0   6 -66 8.43254 38.1720   2
  -6   6  66-24.2201 35.7780   4
   6  -6 -66 2.11968 26.2761   3
  -6   0 -66 5.82782 19.3164   2
   6  -6 -69 333.074 38.7554   3
  -6   6  69 228.778 46.5513   4
   0   6 -69 317.998 55.4008   2
   6   0  69 217.812 33.9587   4
  -6   0 -69 223.545 28.4280   2
  -6   0 -72 7.20913 18.3300   2
  -6   6  72 25.9547 36.2984   4
   0   6 -72 17.1852 35.7919   2
   6   0  72-10.8826 25.3103   4
   7  -1  74 344.554 38.5253   4
  -7   1 -74 315.223 32.2554   2
  -7   1 -71 142.601 24.8988   2
   7  -1  71 87.3959 27.4360   4
   6  -7 -68 998.198 64.0916   3
   1   6 -68 863.576 79.7935   2
  -6   7  68 905.156 77.6634   4
  -7   1 -68 878.222 52.7558   2
   7  -1  68 856.130 57.6874   4
  -6   7  65 820.276 72.0323   4
   1   6 -65 647.967 70.5808   2
  -7   1 -65 683.983 45.8882   2
   6  -7 -65 726.081 53.3804   3
   7  -1  65 554.531 47.1928   4
   1   6 -62 237.831 50.3563   2
   1   6 -62 185.205 10.2648   1
   6  -7 -62 215.957 34.1258   3
   7  -1  62 175.989 31.0159   4
  -7   1 -62 243.369 29.8140   2
   1   6 -62 193.476 11.2580   1
   1   6 -59 109.871 35.6417   3
   1   6 -59 60.3138 8.33308   1
  -6   7  59 52.2688 8.94295   1
  -7   1 -59 25.8143 25.1082   2
   6  -7 -59 84.6513 28.0315   3
   1   6 -56 3320.79 132.667   3
   1   6 -56 2171.88 84.6088   1
  -7   1 -56 2984.50 113.866   2
  -6   7  56 2435.32 85.9954   1
   7  -1  53 18.9510 12.6506   1
   7  -1  53-10.0587 29.6353   3
   1   6 -53 70.6528 37.0642   2
  -6   7  53 9.96869 10.8101   1
   1   6 -53 6.45479 33.8942   4
  -1  -6  53 9.76045 22.5525   2
   1   6 -50 781.785 73.7387   2
   7  -1  50 767.245 37.2931   1
   7  -1  50 681.326 58.8936   3
  -1  -6  50 722.977 53.0904   2
  -6   7  50 780.298 36.1403   1
   1   6 -50 823.474 70.1586   4
   1   6 -47 1270.72 95.2862   2
  -6   7  47 1236.82 52.9883   1
   1   6 -47 1266.63 86.0529   4
   7  -1  47 1249.29 53.4697   1
   1   6 -44 14900.1 548.175   2
   7  -1  44 14983.6 491.510   1
  -6   7  44 14691.3 491.177   1
   7  -1  44 14200.1 508.886   4
   1   6 -41 84.8152 38.7047   4
  -6   7  41 128.485 11.4792   2
   1   6 -41 152.177 45.3692   2
   7  -1  41 138.828 30.7688   4
   1   6 -38 431.381 60.3402   2
   7  -1  38 419.756 43.1317   4
   7  -1  35 1354.26 76.8136   4
   1   6 -35 1339.40 88.1951   4
   1   6 -35 1667.77 109.980   2
   7  -1  35 1528.76 65.3089   1
  -6   7  35 1537.75 66.8609   1
   1   6 -32 2421.82 113.499   4
   7  -1  32 2589.54 86.3962   1
  -6   7  32 2506.80 88.4266   1
   7  -1  32 2322.54 96.9976   4
   1   6 -29 2239.16 118.709   4
   1   6 -29 2507.23 146.570   2
  -6   7  29 2401.96 101.212   1
   7  -1  29 2286.60 104.400   4
   7  -1  29 2463.50 97.9595   1
   1   6 -26 7738.37 305.133   4
   7  -1  26 8387.71 285.067   1
   7  -1  26 7439.35 288.178   4
   1   6 -26 8094.65 336.352   2
  -6   7  26 8296.37 288.362   1
   1   6 -23 43.0399 61.0084   2
   7  -1  23 30.5170 19.5097   1
  -6   7  23 81.3778 27.9284   1
   7  -1  23 44.6132 23.8379   4
   7  -1  20 5657.28 217.586   4
   7  -1  20 6299.62 223.379   1
  -6   7  20 6313.84 230.879   1
   1   6 -20 6357.21 280.512   2
  -6   7  17 350.851 39.3851   1
   1   6 -17 357.498 86.2480   2
   7  -1  17 260.406 26.9448   4
   7  -1  17 298.481 34.1102   1
  -6   7  14 6585.96 254.149   1
   1   6 -14 6603.82 302.386   2
   7  -1  14 6747.90 246.757   1
   1   6 -11 931.710 106.015   2
  -1  -6  11 783.887 77.4807   2
   7  -1  11 837.883 55.0286   1
  -6   7  11 892.784 62.6600   1
   7  -1   8 2587.96 110.294   1
  -6   7   8 2413.43 117.049   1
   1   6  -8 2283.56 162.825   2
  -1  -6   8 2353.59 136.288   2
  -1  -6   5 380.091 62.4632   2
   1   6  -5 259.080 91.0069   2
  -6   7   5 274.051 42.0439   1
   7  -1   5 237.819 37.0065   1
   7  -1   2 2064.46 95.7372   1
  -1  -6   2 2102.53 128.541   2
  -1  -6  -1 1568.28 109.620   2
   7  -1  -1 1613.39 81.9182   1
   6  -7   4 9116.62 344.742   3
   7  -1  -4 9656.37 334.085   1
  -1  -6  -4 9724.66 368.096   2
  -6   7  -4 8776.91 340.863   1
   7  -1  -7 701.409 50.0608   1
  -6   7  -7 690.142 53.8874   1
  -1  -6  -7 602.035 73.5020   2
   6  -7   7 618.385 59.4422   3
  -6   7 -10 14779.7 541.868   1
  -1  -6 -10 14629.2 562.449   2
   7  -1 -10 15652.1 534.172   1
   6  -7  10 15534.7 545.021   3
  -7   1  10 16024.9 533.553   4
  -1  -6 -13-16.4496 48.0677   2
  -7   1  13 47.0465 31.0654   4
   7  -1 -13 52.5522 25.2311   1
  -6   7 -13 49.9374 30.7482   1
   6  -7  13 26.6714 32.1631   3
   1   6  16 2731.52 135.793   3
   7  -1 -16 2691.86 110.693   1
  -1  -6 -16 2516.77 134.496   2
  -6   7 -16 2461.09 114.253   1
  -7   1  16 2389.52 115.031   4
  -6   7 -16 2718.39 154.629   3
   6  -7  16 2551.54 120.283   3
   7  -1 -19 1215.67 63.7955   1
  -6   7 -19 1364.39 104.101   3
  -6   7 -19 1189.46 68.6834   1
  -7   1  19 1268.99 75.2455   4
   1   6  19 1372.75 84.2049   3
   6  -7  19 1351.91 77.3226   3
  -6   7 -22 3746.33 179.633   3
  -6   7 -22 3766.20 151.111   1
   7  -1 -22 3847.47 146.913   1
   1   6  22 3821.03 162.868   3
   6  -7  22 3728.73 160.522   3
  -7   1  25 419.254 47.4207   4
   1   6  25 564.450 48.4157   3
  -6   7 -25 423.640 58.8936   3
  -6   7 -25 509.926 39.0631   1
   6  -7  25 455.947 48.4016   3
   7  -1 -25 487.780 35.5359   1
  -6   7 -28 29140.7 969.295   1
  -7   1  28 28242.8 984.737   4
  -6   7 -28 28881.9 985.361   4
  -6   7 -28 29875.2 984.533   2
  -6   7 -28 27205.9 994.699   3
   7  -1 -28 28493.8 965.227   1
   1   6  28 30005.5 979.230   3
  -7   1  28 26801.6 1057.65   2
   1   6  31 199.561 33.4906   3
  -6   7 -31 234.624 40.8337   4
  -6   7 -31 215.232 43.2965   3
  -7   1  31 192.195 73.9532   2
  -7   1  31 199.975 37.9091   4
  -6   7 -31 203.109 25.4402   1
  -6   7 -31 256.009 38.8401   2
   7  -1 -31 203.153 24.3003   1
  -6   7 -34 8046.61 286.570   1
  -7   1  34 8012.78 306.559   4
  -6   7 -34 7962.79 315.290   3
  -6   7 -34 8629.12 312.092   4
  -7   1  34 7458.37 335.170   2
  -6   7 -34 8884.77 308.590   2
   1   6  34 7984.52 297.510   3
  -6   7 -37 42.8843 25.7824   2
  -7   1  37 2.45646 32.3619   4
  -6   7 -37 61.9523 36.4559   4
  -6   7 -37 6.09039 32.7961   3
  -7   1  37 11.2718 45.2751   2
  -7   1  40 324.831 44.3222   4
  -6   7 -40 369.899 47.2047   4
  -6   7 -40 446.658 52.1260   3
   7  -1 -40 453.671 29.0150   1
  -1  -6 -40 372.413 20.4343   2
  -6   7 -40 438.125 44.3025   2
  -7   1  40 444.253 55.1696   2
  -7   1  43 290.175 41.6202   4
  -6   7 -43 420.020 43.9260   2
  -7   1  43 314.276 45.0638   2
   7  -1 -43 330.097 24.7780   1
  -6   7 -43 280.609 21.9101   1
  -6   7 -43 399.780 51.0589   3
  -1  -6 -43 307.665 18.0306   2
  -6   7 -43 286.046 46.7896   4
  -6   7 -46 3491.83 131.905   1
  -7   1  46 3697.44 160.333   4
  -6   7 -46 3738.27 168.198   4
  -6   7 -46 3580.98 166.116   3
  -1  -6 -46 3723.03 178.243   3
  -1  -6 -46 3560.65 127.395   2
   7  -1 -46 3825.68 134.574   1
  -6   7 -49 1235.59 84.4833   4
  -1  -6 -49 1291.95 92.3657   3
  -6   7 -49 1284.72 85.2842   3
  -6   7 -49 1252.69 52.3948   1
  -1  -6 -49 1235.45 49.7804   2
   7  -1 -49 1287.57 54.6834   1
  -7   1  49 1312.53 78.8226   4
   7  -1 -52 11060.2 362.101   1
  -6   7 -52 11105.7 402.019   3
  -7   1  52 10750.6 391.351   4
  -1  -6 -52 10047.3 357.655   2
  -6   7 -52 10471.3 358.891   1
  -1  -6 -55 241.906 18.1289   2
  -7   1  55 298.284 40.0872   4
  -6   7 -55 260.259 15.9182   1
  -6   7 -58 1201.44 81.6395   3
   1   6  58 1122.08 42.1684   1
  -7   1  58 1114.33 70.7378   4
  -6   7 -58 1055.59 41.8049   1
  -6   7 -61 356.164 48.8434   3
  -7   1  61 291.556 39.7265   4
  -6   7 -61 416.625 48.0347   2
  -1  -6 -61 212.868 48.2406   3
   1   6  61 251.534 15.1343   1
   1   6  61 265.121 13.4867   1
  -6   7 -64-30.1177 31.2817   2
  -7   1  64 17.0738 27.8360   4
  -1  -6 -64-7.28301 42.2553   3
  -7   1  67 123.385 23.0552   2
  -6   7 -67 169.141 38.2844   2
   1   6  67 95.6776 38.5408   4
  -1  -6 -67 172.869 48.9053   3
  -7   1  67 153.224 32.8061   4
  -7   1  70 1547.30 71.6027   2
   1   6  70 1425.68 92.7889   4
  -7   1  70 1427.36 84.7322   4
   1   6  73 872.528 71.4294   4
  -7   1  73 937.958 63.9379   4
  -7   2 -72 307.099 33.7551   2
  -5   7  72 313.099 49.3170   4
   5  -7 -69 16.5091 28.5136   3
  -5   7  69-22.2140 38.3384   4
  -7   2 -69 19.7582 21.8155   2
  -5   7  66 1782.54 108.210   4
  -7   2 -66 1695.39 84.3667   2
   5  -7 -66 1762.16 91.5692   3
   5  -7 -63 43.6714 27.2644   3
  -7   2 -63-7.51354 24.3078   2
   5  -7 -60 92.4360 29.2386   3
   2   5 -60 73.4313 8.14865   1
  -7   2 -60 75.0109 25.4293   2
  -5   7  60 76.0027 7.67308   1
   2   5 -60 107.377 45.9545   2
  -2  -5  57 1921.69 88.8376   2
  -5   7  57 1835.21 65.4135   1
   2   5 -57 1690.64 64.6386   1
  -2  -5  54 564.131 47.1485   2
  -5   7  54 603.754 28.1600   1
   2   5 -54 572.432 27.0538   1
   2   5 -51 174.716 47.6380   2
  -5   7  51 175.917 15.8029   1
   2   5 -51 175.089 14.5756   1
  -2  -5  51 152.719 29.5741   2
   2   5 -48 320.058 57.1088   2
   7  -2  48 303.238 23.4839   1
  -5   7  48 282.742 20.5245   1
   2   5 -48 253.781 46.5400   4
   7  -2  45 215.621 32.0263   4
   5  -7 -45 219.359 29.2629   3
   2   5 -45 169.802 48.0144   2
  -5   7  45 212.370 19.8411   1
   2   5 -45 184.291 45.2535   4
   7  -2  45 227.367 21.1349   1
   5  -7 -42 3426.17 139.604   3
   7  -2  42 3367.15 142.780   4
   2   5 -42 3518.44 162.920   4
   2   5 -42 3792.18 187.367   2
   7  -2  39 4965.87 202.085   4
   2   5 -39 5387.22 221.537   4
   5  -7 -39 5598.08 201.607   3
   2   5 -39 5517.56 251.435   2
  -5   7  36 8682.41 309.960   1
   7  -2  36 9102.74 308.127   1
   7  -2  36 8615.73 318.580   4
   2   5 -36 8773.11 370.509   2
   2   5 -36 9373.83 342.375   4
   2   5 -33 46.8257 53.5461   2
   2   5 -33 104.739 39.1935   4
  -5   7  33 116.171 24.8363   1
   7  -2  33 69.4853 18.9182   1
   7  -2  33 73.0049 24.4609   4
   2   5 -30 4806.82 207.256   4
   7  -2  30 4829.87 188.308   4
   2   5 -30 5116.35 247.241   2
  -5   7  30 5178.29 189.864   1
   7  -2  30 5077.46 182.717   1
   2   5 -27 54.6501 34.8965   4
   2   5 -27-11.0070 64.7922   2
   7  -2  27 28.7722 21.4645   4
  -5   7  27 21.2433 25.6004   1
   7  -2  27 16.3169 17.8927   1
   7  -2  24 10392.8 374.494   4
   7  -2  24 11385.6 376.853   1
   2   5 -24 10858.6 397.507   4
  -7   2 -24 10539.2 373.713   1
   2   5 -24 11415.5 450.181   2
   2   5 -21 4406.65 232.530   2
   7  -2  21 4217.61 160.231   4
   7  -2  21 4653.09 166.550   1
  -7   2 -21 4187.02 162.866   1
   7  -2  18 65967.1 2096.02   1
   2   5 -18 61588.6 2171.51   2
  -7   2 -18 60840.4 2093.33   1
  -7   2 -15 84.3848 22.5141   1
   7  -2  15 126.481 28.9771   1
   2   5 -15 106.569 90.7070   2
   7  -2  12 269.443 33.8535   1
  -7   2 -12 190.950 29.2522   1
  -7   2  -9 1640.80 82.0546   1
   7  -2   9 1983.10 89.8566   1
  -2  -5   9 1768.58 129.002   2
  -2  -5   6 2745.25 167.903   2
   7  -2   6 2656.86 118.171   1
  -7   2  -6 2710.99 115.345   1
  -2  -5   3 542.159 97.0019   2
   7  -2   3 625.561 49.9600   1
   5  -7   0 2682.31 112.598   3
  -2  -5   0 2580.69 178.679   2
   7  -2   0 2823.28 120.060   1
  -7   2   3 1613.31 72.2378   4
   5  -7   3 1682.76 80.0022   3
  -2  -5  -3 1709.78 142.695   2
   7  -2  -3 1686.31 84.3033   1
  -7   2   6 279.534 32.1221   4
  -7   2   6 311.044 35.4458   1
   5  -7   6 214.322 34.0672   3
   7  -2  -6 264.549 35.8170   1
   7  -2  -9 10945.5 383.020   1
  -5   7  -9 11374.5 413.942   3
  -7   2   9 10358.7 381.820   4
  -7   2   9 10637.2 379.239   1
   5  -7   9 10967.5 381.974   3
   7  -2 -12 57.7813 27.7320   1
   5  -7  12 101.613 31.7400   3
  -7   2  12 13.1354 22.8133   1
  -5   7 -12 86.6025 53.3032   3
  -7   2  12 23.1457 30.9101   4
  -7   2  15 3992.48 150.297   1
   5  -7  15 3895.49 156.094   3
   7  -2 -15 3749.94 151.438   1
  -7   2  15 3619.53 160.732   4
   2   5  18 1509.78 103.429   3
  -5   7 -18 1216.80 77.7633   2
  -7   2  18 1388.49 67.6352   1
   7  -2 -18 1485.13 69.9766   1
  -7   2  18 1276.84 81.5776   4
  -5   7 -18 1426.72 88.7630   3
  -5   7 -21 2779.22 126.146   2
  -5   7 -21 2753.34 133.576   3
   7  -2 -21 2548.62 110.993   1
  -7   2  21 2843.82 129.850   4
   2   5  21 2857.53 140.313   3
  -7   2  21 2735.86 110.621   1
   2   5  24 5249.62 221.790   3
  -5   7 -24 5622.02 223.622   3
  -7   2  24 5277.14 195.723   1
  -7   2  24 5287.54 217.717   4
   7  -2 -24 5445.37 198.620   1
  -5   7 -24 5574.89 215.073   2
  -7   2  27 2657.33 135.931   4
  -5   7 -27 3100.18 125.308   1
  -5   7 -27 2920.41 141.061   3
  -5   7 -27 3339.99 142.463   4
  -5   7 -27 2982.07 135.780   2
   7  -2 -27 3046.32 119.549   1
   2   5  27 3180.71 141.678   3
   2   5  30 29.5645 30.5041   3
  -5   7 -30 56.9995 28.1690   2
  -7   2  30 59.9322 34.2049   4
  -5   7 -30 53.0168 29.6049   4
  -7   2  30 29.1484 66.3617   2
  -5   7 -30 64.3638 36.7977   3
   7  -2 -30 31.3154 16.9476   1
  -5   7 -30 22.3021 20.8042   1
   7  -2 -33 727.780 42.5311   1
   2   5  33 692.026 56.5372   3
  -5   7 -33 884.515 64.7144   3
  -7   2  33 632.512 59.0554   4
  -7   2  33 860.841 89.2196   2
  -5   7 -33 797.744 57.6752   2
  -5   7 -33 777.475 45.5061   1
  -5   7 -33 816.978 63.9816   4
  -7   2  36 4778.44 219.614   2
   2   5  36 5109.74 196.834   3
  -5   7 -36 4678.66 203.148   4
  -5   7 -36 5120.75 205.188   3
  -5   7 -36 5335.23 201.706   2
  -7   2  36 4456.77 200.822   4
  -7   2  39 1760.72 103.943   2
   2   5  39 1651.84 86.9182   3
  -5   7 -39 1863.35 92.2595   2
  -5   7 -39 1604.49 93.8319   3
  -7   2  39 1606.90 96.1362   4
  -5   7 -39 1700.76 98.3681   4
  -5   7 -42 277.616 41.3890   3
  -7   2  42 273.559 42.3901   4
   7  -2 -42 225.049 22.8589   1
  -5   7 -42 226.395 20.6628   1
  -5   7 -42 301.550 42.7627   4
  -5   7 -42 325.897 41.0250   2
  -7   2  42 245.513 44.6264   2
  -5   7 -45-3.14821 31.5078   4
  -7   2  45 48.5807 33.4016   4
   7  -2 -45 35.9690 15.3311   1
  -5   7 -45 56.5054 35.5896   3
  -5   7 -45 65.1319 30.8143   2
  -2  -5 -45 20.7090 13.5274   2
  -5   7 -45 15.9803 12.8435   1
  -7   2  48 186.084 38.0652   4
   7  -2 -48 162.262 19.1063   1
  -5   7 -48 175.933 16.3192   1
  -5   7 -48 103.490 33.3886   3
  -2  -5 -48 164.372 17.1093   2
  -5   7 -48 146.330 35.6750   2
  -5   7 -48 155.418 37.2150   4
  -5   7 -51 20.9798 26.1304   2
   2   5  51 16.2272 9.73200   1
  -2  -5 -51 11.3545 43.6705   3
  -5   7 -51 18.5170 9.87872   1
  -5   7 -51 22.9789 29.4070   4
  -7   2  51-3.76430 23.3550   2
  -5   7 -51 8.79609 31.3019   3
  -2  -5 -51 14.7736 12.8209   2
  -7   2  51-2.63485 30.3729   4
  -5   7 -54 92.0938 32.3132   2
  -2  -5 -54 11.1977 42.1377   3
  -5   7 -54 63.6006 10.2901   1
  -7   2  54 49.4602 29.8884   4
   2   5  54 51.5097 10.1888   1
  -5   7 -54 108.073 35.5198   3
  -2  -5 -54 48.9185 14.8392   2
   2   5  57 111.623 10.7066   1
  -2  -5 -57 95.1620 15.8414   2
  -7   2  57 116.619 32.3557   4
  -5   7 -57 95.1356 9.44421   1
  -7   2  60 1067.43 68.9649   4
  -2  -5 -60 1006.82 45.7223   2
  -5   7 -60 896.485 33.6594   1
   2   5  60 896.392 34.0490   1
  -2  -5 -63 18.8624 17.4742   2
  -7   2  63 51.1693 30.6254   4
  -5   7 -63-9.04332 31.2241   2
   2   5  63 12.6657 34.2294   4
  -5   7 -66 304.639 44.6972   2
  -2  -5 -66 175.724 49.6259   3
   2   5  66 204.910 42.5105   4
  -7   2  66 213.858 38.4536   4
  -2  -5 -66 251.127 27.3041   2
  -7   2  69 255.059 39.0232   4
   2   5  69 198.527 43.7832   4
  -7   2  72 98.2061 30.8872   4
  -4   7  73 1699.11 102.561   4
  -7   3 -73 1548.55 80.9350   2
  -4   7  70 474.577 59.2882   4
   4  -7 -70 407.237 47.3497   3
  -7   3 -70 486.279 42.8589   2
  -7   3 -67 460.215 43.0376   2
  -4   7  67 426.592 56.9091   4
   4  -7 -67 494.015 48.8749   3
   4  -7 -64 508.813 48.9261   3
  -7   3 -64 534.948 45.3305   2
   4  -7 -61 133.627 32.1052   3
  -7   3 -61 85.8447 39.3089   3
  -7   3 -61 138.585 29.6716   2
   3   4 -58 898.898 35.9706   1
   4  -7 -58 928.653 61.9247   3
  -4   7  58 964.664 36.1888   1
   3   4 -55 3674.41 135.443   1
  -4   7  55 4071.31 136.574   1
  -3  -4  55 3887.03 159.649   2
   3   4 -52 3595.41 131.400   1
  -3  -4  52 3667.54 155.008   2
  -4   7  52 3873.83 133.128   1
  -4   7  49 246.095 19.0554   1
   3   4 -49 230.938 17.1728   1
  -7   3 -49 256.683 52.9336   3
  -4   7  46 578.327 30.6891   1
   3   4 -46 519.597 27.6697   1
   4  -7 -46 542.830 44.2970   3
   3   4 -43 157.195 44.8033   4
   4  -7 -43 123.190 28.0354   3
   3   4 -40 4356.00 192.823   4
   4  -7 -40 4401.68 171.648   3
  -4   7  37 9324.43 318.005   1
   3   4 -37 9129.22 347.107   4
   4  -7 -37 8643.57 321.891   3
   7  -3  34 2583.06 101.105   1
  -3  -4  34 2729.65 127.635   2
   4  -7 -34 2604.81 108.083   3
  -7   3 -34 2345.97 97.2718   1
   3   4 -34 2470.16 126.030   4
  -3  -4  31 2130.03 118.112   2
   4  -7 -31 2298.65 97.3349   3
   3   4 -31 2316.79 120.038   4
  -7   3 -31 2417.82 91.4073   1
   7  -3  31 2098.35 91.9156   1
   3   4 -28 3525.17 158.537   4
   4  -7 -28 3421.07 136.220   3
  -7   3 -28 3401.34 132.576   1
   7  -3  28 3681.50 135.912   1
   3   4 -25 4849.13 195.623   4
   7  -3  25 4474.19 172.025   1
   4  -7 -25 4549.41 170.100   3
  -7   3 -25 4627.21 169.878   1
   3   4 -22 6440.49 254.219   4
   7  -3  22 6998.72 237.319   1
   4  -7 -22 6143.91 231.366   3
  -7   3 -22 6594.30 235.181   1
   4  -7 -19 3284.15 125.170   3
  -7   3 -19 3117.54 133.048   1
   3   4 -19 3471.40 148.911   4
  -3  -4  19 3267.12 183.009   2
   7  -3  19 3610.09 135.132   1
   7  -3  19 3618.92 199.201   3
   7  -3  16 620.556 109.226   3
   4  -7 -16 583.622 32.4691   3
  -4   7  16 590.951 32.3800   2
   7  -3  16 544.918 42.3005   1
  -7   3 -13 2.17478 22.5327   4
  -4   7  13 21.6542 19.1889   2
  -7   3 -13 11.9192 21.3890   1
   7  -3  13 7.73002 23.6205   1
   7  -3  10 3874.93 152.666   1
  -7   3 -10 3616.86 149.098   1
  -7   3 -10 3857.69 138.115   4
  -4   7  10 3763.40 143.402   2
  -4   7   7 2252.22 98.8713   2
  -7   3  -7 2472.02 105.819   1
  -3  -4   7 2143.10 180.949   2
   7  -3   7 2453.57 106.799   1
  -3  -4   4 13053.5 529.918   2
   7  -3   4 12261.5 426.755   1
  -7   3  -4 11858.8 425.244   1
  -4   7   4 11986.7 421.664   2
   7  -3   1 4230.52 168.567   1
  -4   7   1 4215.12 166.168   2
  -4   7  -2 2847.30 122.294   2
   7  -3  -2 2729.91 120.469   1
  -4   7  -5 1379.21 80.9596   3
  -7   3   5 1376.48 71.7825   1
  -4   7  -5 1237.18 72.6849   2
   7  -3  -5 1329.47 72.6434   1
  -4   7  -8 470.883 45.5204   2
   7  -3  -8 574.564 46.2612   1
  -7   3   8 538.379 42.4403   1
  -4   7  -8 501.303 51.8984   3
  -4   7 -11 1186.10 72.6883   3
   7  -3 -11 1153.22 64.9989   1
  -7   3  11 1257.25 64.9985   1
  -4   7 -11 1144.58 71.6369   2
  -4   7 -14 1016.58 69.4110   2
   7  -3 -14 967.521 57.6879   1
  -4   7 -14 999.515 66.7732   3
  -7   3  14 1048.24 56.8980   1
   7  -3 -17 5685.32 206.395   1
  -4   7 -17 5907.49 217.180   3
  -4   7 -17 5020.00 216.186   2
  -7   3  17 5317.79 202.756   1
   3   4  20 55026.3 1795.26   3
  -7   3  20 53085.7 1742.18   1
  -4   7 -20 51951.2 1757.49   3
   7  -3 -20 53785.7 1744.37   1
  -4   7 -20 48397.5 1756.01   2
   3   4  23 3779.10 182.215   3
   7  -3 -23 3857.69 148.898   1
  -4   7 -23 3831.86 163.815   3
  -4   7 -23 3893.86 163.715   2
  -7   3  23 3802.55 145.852   1
   3   4  26 5683.41 248.711   3
  -7   3  26 6070.56 219.792   1
   7  -3 -26 6503.18 223.687   1
  -4   7 -26 5920.67 237.809   2
  -4   7 -26 6125.37 239.427   3
  -7   3  29 55.6950 38.5561   4
  -4   7 -29 66.0357 30.3473   4
   3   4  29 77.6208 40.8022   3
  -4   7 -29 77.4841 32.8463   3
  -4   7 -29 105.066 33.1296   2
  -7   3  29 83.1958 17.3520   1
   7  -3 -29 78.3998 22.0530   1
  -7   3  32 12946.3 506.019   4
  -7   3  32 14192.0 536.519   2
   3   4  32 14706.9 503.066   3
  -4   7 -32 12875.7 496.262   2
  -7   3  32 13492.4 473.169   1
   7  -3 -32 14314.4 477.467   1
  -4   7 -32 14626.1 503.059   4
  -4   7 -32 14898.7 501.454   3
   3   4  35 3652.03 152.072   3
  -7   3  35 3435.30 171.212   2
  -7   3  35 3228.21 158.057   4
  -4   7 -35 3549.99 150.387   2
  -4   7 -35 3655.28 156.973   4
  -7   3  38 15863.3 575.365   2
   3   4  38 15869.8 564.498   3
  -4   7 -38 16058.2 566.822   2
  -4   7 -38 16615.8 569.470   3
  -4   7 -38 16387.0 574.330   4
  -7   3  38 15274.6 574.213   4
  -4   7 -41 2160.75 116.381   4
   7  -3 -41 2121.84 87.9213   1
  -7   3  41 2193.48 112.056   2
  -4   7 -41 2131.90 87.3483   1
  -4   7 -41 2262.40 111.102   3
  -4   7 -41 2263.63 108.365   2
   3   4  41 2032.45 105.601   3
  -7   3  44 14318.7 545.164   4
  -4   7 -44 15749.8 515.315   1
  -4   7 -44 15658.4 544.784   3
   3   4  44 14707.3 511.313   1
  -4   7 -44 15762.9 552.574   4
   3   4  44 15613.9 537.951   3
  -4   7 -44 15585.9 543.042   2
   3   4  47 4578.79 166.483   1
  -4   7 -47 5115.32 200.578   3
  -4   7 -47 4825.70 207.067   4
  -4   7 -47 4915.23 169.663   1
  -7   3  47 4611.71 201.183   4
  -4   7 -47 5049.31 200.273   2
  -7   3  50 127.735 25.4195   2
  -4   7 -50 165.585 40.7235   4
  -3  -4 -50 96.4927 16.3897   2
  -7   3  50 105.508 36.7611   4
  -4   7 -50 87.0551 13.8089   1
  -4   7 -50 61.5518 33.3172   2
   3   4  50 114.072 13.3028   1
  -4   7 -50 105.671 34.1752   3
   3   4  53 322.474 18.1957   1
  -4   7 -53 319.766 42.0584   2
  -4   7 -53 322.510 47.0813   4
  -3  -4 -53 285.737 22.8293   2
  -4   7 -53 283.791 18.0385   1
  -4   7 -53 288.265 40.9988   3
  -7   3  53 292.844 44.0043   4
  -7   3  53 292.110 30.5868   2
  -7   3  56 875.793 65.8221   4
  -3  -4 -56 784.291 39.7604   2
  -4   7 -56 842.878 64.4263   3
  -7   3  56 872.365 48.2839   2
   3   4  56 846.272 33.0206   1
  -4   7 -56 733.996 32.3549   1
   3   4  59 572.713 57.7368   4
  -7   3  59 735.190 60.2621   4
  -4   7 -59 553.059 23.0423   1
   3   4  59 561.406 23.4396   1
  -4   7 -59 688.717 57.6198   3
  -7   3  59 654.918 39.2511   2
  -3  -4 -59 629.335 33.9531   2
  -3  -4 -62 815.363 41.8731   2
   3   4  62 791.887 64.3825   4
  -4   7 -62 793.020 64.8542   2
  -4   7 -62 787.430 63.8729   3
  -7   3  62 795.619 62.7531   4
   3   4  65 954.540 70.8957   4
  -7   3  65 940.049 69.0464   4
  -4   7 -65 1141.41 76.2487   2
  -3  -4 -65 948.883 48.2799   2
  -7   3  68-5.35193 28.9322   4
  -3  -4 -68-7.78332 18.7807   2
  -4   7 -68-16.3525 30.4273   2
  -7   3  71 474.002 48.8135   4
  -4   7 -71 535.984 56.8046   2
  -3  -4 -71 456.417 35.0302   2
  -3  -4 -74 74.3508 22.7184   2
  -7   3  74 13.2140 28.1616   4
  -7   4 -74 571.582 47.3575   2
  -3   7  74 520.737 59.9113   4
   3  -7 -71 17.0046 34.5170   3
  -7   4 -71 17.8070 23.3575   2
  -3   7  71-28.9107 37.5224   4
  -7   4 -68 435.880 43.4610   2
  -3   7  68 353.462 52.3484   4
  -7   4 -65 352.560 41.2019   2
   3  -7 -65 283.598 43.1476   3
  -4  -3  65 271.932 31.4686   2
  -7   4 -62 548.589 62.8903   3
   3  -7 -62 662.418 56.4654   3
  -7   4 -62 759.756 56.0412   2
  -4  -3  62 706.029 48.5119   2
   3  -7 -59 390.051 43.5613   3
   4   3 -59 298.666 16.0307   1
  -3   7  59 324.276 15.5107   1
  -7   4 -59 404.196 42.7752   2
  -7   4 -59 316.816 53.5428   3
   4   3 -56 1960.48 74.6240   1
  -7   4 -56 1835.89 115.621   3
  -3   7  56 2154.91 75.1382   1
   4   3 -53 269.374 17.3907   1
  -3   7  53 250.902 17.5834   1
  -7   4 -53 234.761 48.4876   3
   4   3 -50 2458.63 90.3236   1
  -3   7  50 2522.67 92.3800   1
   4   3 -47 1809.07 70.2287   1
  -7   4 -47 1719.48 112.223   3
  -3   7  47 1894.30 74.4292   1
  -3   7  44 427.506 29.4636   1
   4   3 -44 372.422 23.3477   1
   3  -7 -44 301.299 38.3533   3
  -7   4 -44 383.443 58.9067   3
   3  -7 -41 4583.81 178.408   3
  -7   4 -41 4263.88 208.474   3
  -7   4 -41 4235.06 158.706   1
   4   3 -41 4669.32 158.650   1
   3  -7 -38 25.6241 28.5985   3
  -7   4 -38 26.3001 53.5394   3
   4   3 -38-15.6215 37.0509   4
  -4  -3  35 699.686 63.6117   2
   3  -7 -35 723.610 52.6748   3
   4   3 -35 744.363 69.1516   4
   4   3 -32 12199.0 441.605   4
  -4  -3  32 11595.3 444.290   2
   3  -7 -32 11286.3 419.602   3
  -7   4 -32 12133.2 408.741   1
   7  -4  32 12240.3 414.173   1
   7  -4  29 7.75131 20.6575   1
   4   3 -29-14.0063 37.6527   4
  -4  -3  29 60.1698 45.8617   2
  -7   4 -29-1.06378 16.3539   1
   3  -7 -29 29.1984 26.2693   3
   7  -4  26 2618.66 110.501   1
   3  -7 -26 2730.23 113.993   3
  -7   4 -26 2753.14 107.655   1
  -4  -3  26 2438.39 144.985   2
   4   3 -26 2608.89 130.948   4
  -7   4 -26 2742.29 125.625   4
   7  -4  23 1681.02 79.0442   1
   3  -7 -23 1697.40 80.2466   3
   4   3 -23 1847.31 98.7154   4
  -7   4 -23 1720.65 77.3018   1
  -7   4 -23 1742.66 91.8650   4
   7  -4  20 5847.37 224.271   1
   7  -4  20 6450.07 272.890   3
  -4  -3  20 5696.65 281.088   2
  -7   4 -20 5930.36 230.414   4
  -7   4 -20 6047.29 222.523   1
   3  -7 -20 6357.51 223.621   3
   4   3 -20 6230.76 241.846   4
  -7   4 -17 1525.61 74.9726   1
   4   3 -17 1563.09 86.8587   4
  -7   4 -17 1810.97 81.9706   4
   7  -4  17 1430.01 75.9011   1
   7  -4  17 1641.71 129.744   3
   3  -7 -17 1553.84 73.1653   3
  -7   4 -14 9559.78 326.541   1
  -7   4 -14 8847.72 319.909   4
   7  -4  14 9625.53 398.505   3
  -3   7  14 8668.51 316.061   2
   7  -4  14 9175.12 325.859   1
   4   3 -14 9432.32 334.180   4
  -7   4 -11 54.4656 25.4908   1
  -3   7  11 83.7667 26.4876   2
   7  -4  11 59.4402 28.8490   1
  -7   4  -8 875.748 55.3990   1
  -3   7   8 789.784 52.1403   2
   7  -4   8 813.317 56.4230   1
  -7   4  -5 1832.54 87.5893   1
   7  -4   5 1774.29 87.4547   1
  -3   7   5 1649.85 86.2514   2
   7  -4   2 1476.44 77.0083   1
   7  -4  -1 4024.81 162.937   1
  -3   7  -1 3808.31 167.392   2
  -3   7  -1 4112.63 146.620   3
  -3   7  -4 12205.1 452.668   2
   7  -4  -4 12626.6 446.294   1
  -3   7  -4 13121.9 433.752   3
  -7   4   4 12339.2 445.759   1
   7  -4  -7 4544.89 175.153   1
  -7   4   7 4391.44 173.131   1
  -3   7  -7 4197.72 163.636   3
  -3   7  -7 4495.83 183.186   2
   7  -4 -10 863.911 57.8883   1
  -3   7 -10 804.541 51.8834   3
  -3   7 -10 735.333 60.5251   2
   7  -4 -13 390.388 39.2362   1
  -7   4  13 455.271 40.0188   1
  -3   7 -13 417.262 49.8673   2
  -3   7 -13 311.256 38.2250   3
   7  -4 -16 12371.9 431.309   1
  -3   7 -16 12605.6 433.729   3
  -3   7 -16 11759.2 443.410   2
   4   3  19 5473.32 263.176   3
   7  -4 -19 5058.90 193.645   1
  -7   4  19 5058.59 190.721   1
  -3   7 -19 5347.68 199.843   3
  -3   7 -19 4759.74 206.285   2
   7  -4 -22 2710.93 118.376   1
  -3   7 -22 3075.77 128.423   3
  -3   7 -22 2748.66 135.444   2
  -7   4  22 2954.25 116.145   1
   4   3  22 2749.95 166.234   3
   4   3  25 4704.18 214.020   3
   7  -4 -25 4572.09 175.377   1
  -3   7 -25 4326.54 190.281   2
  -7   4  25 4656.65 171.745   1
  -3   7 -25 4945.35 188.499   3
   4   3  28 1428.59 98.1140   3
  -7   4  28 1483.39 67.3146   1
  -3   7 -28 1708.47 94.2178   4
  -3   7 -28 1630.16 87.2595   3
   7  -4 -28 1546.41 73.3753   1
  -3   7 -28 1598.18 89.5285   2
  -3   7 -31 253.058 40.1737   2
   7  -4 -31 328.306 31.8518   1
  -3   7 -31 383.414 48.6393   4
  -3   7 -31 378.183 44.4778   3
   4   3  31 367.634 51.4300   3
  -7   4  31 343.427 26.6714   1
  -7   4  34 1143.54 91.8352   2
   4   3  34 1121.91 79.6889   3
  -3   7 -34 1133.06 72.2217   3
  -7   4  34 1164.42 52.7069   1
  -3   7 -34 1147.63 77.5006   4
  -3   7 -34 1045.98 71.5152   2
  -3   7 -37 349.076 42.9122   2
  -3   7 -37 436.185 44.9183   3
  -3   7 -37 433.486 51.7731   4
   4   3  37 376.754 48.2780   3
  -7   4  37 411.730 51.6611   2
  -7   4  37 378.863 26.1748   1
  -3   7 -40 3118.90 142.012   4
  -3   7 -40 2873.15 132.825   2
  -3   7 -40 2898.73 131.314   3
  -3   7 -43 4086.18 179.392   2
  -3   7 -43 4535.61 180.126   3
   4   3  43 4221.28 150.887   1
  -3   7 -43 4597.38 189.792   4
   4   3  43 3970.10 174.895   3
  -3   7 -46 1826.40 96.8031   3
   4   3  46 1777.71 93.7937   3
  -3   7 -46 1699.23 96.8264   2
  -3   7 -46 1899.38 74.7729   1
   4   3  46 1722.55 69.2396   1
   4   3  49 656.380 31.9855   1
  -3   7 -49 745.237 57.9047   3
  -3   7 -49 708.412 65.2796   4
  -3   7 -49 670.010 34.7522   1
  -7   4  49 731.046 66.0518   4
  -3   7 -49 723.616 59.0457   2
  -7   4  49 774.219 46.2700   2
   4   3  52 217.467 16.1055   1
  -3   7 -52 291.982 43.0796   3
  -7   4  52 299.143 45.3726   4
  -7   4  52 231.866 26.5407   2
  -3   7 -52 222.643 38.9336   2
  -3   7 -52 267.774 47.1072   4
  -4  -3 -52 285.108 25.5923   2
  -3   7 -52 258.668 17.9525   1
   4   3  52 185.960 40.1122   4
   4   3  55 15.7002 8.79676   1
  -3   7 -55 9.72988 8.75993   1
  -3   7 -55 29.5254 29.7912   2
  -7   4  55-2.96913 32.3104   4
   4   3  55 11.4752 29.9118   4
  -3   7 -55 8.06975 28.0900   3
  -3   7 -55 19.6285 32.6529   4
  -4  -3 -55 23.5463 14.7189   2
  -7   4  55 20.5039 17.1821   2
   4   3  58 197.088 12.8371   1
  -7   4  58 209.710 39.7904   4
   4   3  58 193.805 39.7821   4
  -3   7 -58 263.340 38.7507   3
  -3   7 -58 180.629 12.1091   1
  -4  -3 -58 251.798 22.6436   2
  -7   4  58 205.609 22.3533   2
  -3   7 -61 12.7243 30.2130   2
   4   3  61-8.27224 31.3010   4
  -3   7 -61 35.7414 31.8943   3
  -7   4  61 7.03262 14.9359   2
  -4  -3 -61 15.2070 14.6380   2
  -7   4  61-2.88582 32.5076   4
  -4  -3 -64 2909.87 115.916   2
  -7   4  64 3178.17 146.043   4
  -3   7 -64 3272.08 151.833   2
  -7   4  67 25.9048 30.1887   4
  -3   7 -67 45.5281 33.4108   2
  -4  -3 -67 41.1042 17.6569   2
  -3   7 -70 138.607 39.4212   2
  -4  -3 -70 144.181 21.3984   2
  -7   4  70 101.739 34.4870   4
  -7   4  73 590.774 54.8979   4
  -4  -3 -73 629.721 39.9211   2
   4   3  73 669.403 55.8277   4
  -2   7  72 78.7964 41.3474   4
  -7   5 -72 125.279 30.0478   2
  -7   5 -69 227.589 34.7210   2
   2  -7 -69 212.166 41.5837   3
  -2   7  69 101.500 40.5376   4
   2  -7 -66 578.809 57.5236   3
  -7   5 -66 718.250 55.8579   2
  -5  -2  66 641.487 44.8201   2
  -5  -2  63 2262.75 103.519   2
   2  -7 -63 2167.24 116.115   3
   2  -7 -60 3356.29 143.415   3
   5   2 -60 2814.82 103.460   1
  -5  -2  60 3140.58 129.317   2
  -7   5 -60 3049.18 150.785   3
  -2   7  60 3040.19 102.551   1
   2  -7 -57 5.17315 30.0489   3
   5   2 -57 8.63609 9.39782   1
  -7   5 -57-7.14567 38.1051   3
  -2   7  57 9.55160 8.81320   1
  -7   5 -57 25.7536 29.2055   2
   5   2 -54 1763.80 69.9187   1
  -7   5 -54 1752.84 110.022   3
  -2   7  51 20.3389 13.6834   1
   5   2 -51 18.0971 10.5140   1
  -7   5 -51-25.0247 39.8895   3
   5   2 -48 223.248 17.9697   1
  -7   5 -48 256.825 49.0983   3
  -7   5 -48 208.674 16.7734   1
  -7   5 -48 291.045 41.6224   2
  -7   5 -45 5258.39 242.043   3
   5   2 -45 5725.20 201.077   1
  -7   5 -45 5459.14 200.294   1
   5   2 -42 6591.23 228.160   1
   2  -7 -42 7028.46 255.819   3
  -7   5 -42 6131.93 272.594   3
  -7   5 -42 6511.28 228.197   1
  -7   5 -39 216.924 53.1489   3
   2  -7 -39 237.772 38.2293   3
  -5  -2  36 263.304 46.7537   2
  -7   5 -36 232.084 44.2302   4
  -7   5 -36 185.337 57.0748   3
   2  -7 -36 203.110 40.3163   3
  -7   5 -33 531.454 56.3686   4
   5   2 -33 547.306 59.5954   4
  -5  -2  33 551.676 65.0058   2
  -7   5 -33 527.753 32.9136   1
   2  -7 -33 545.295 51.2859   3
  -7   5 -33 498.294 73.3582   3
   5   2 -33 513.235 32.1374   1
   5   2 -30 4661.71 198.300   4
  -7   5 -30 4448.07 166.928   1
  -7   5 -30 4957.24 194.489   4
   2  -7 -30 4625.11 186.139   3
   5   2 -30 4452.37 164.813   1
  -5  -2  30 4191.53 208.469   2
   2  -7 -27 6169.30 241.796   3
   5   2 -27 6100.33 222.051   1
  -7   5 -27 6631.47 245.737   4
  -5  -2  27 6369.59 279.254   2
  -7   5 -27 6248.77 225.130   1
   5   2 -27 6241.44 252.771   4
  -7   5 -24 70374.1 2243.47   4
  -5  -2  24 65670.7 2299.09   2
  -7   5 -24 65772.7 2226.67   1
  -5  -2  21 156.042 80.0284   2
  -7   5 -21 221.897 28.7838   1
   5   2 -21 285.937 45.8799   4
  -7   5 -21 253.660 39.1866   4
   2  -7 -21 220.344 45.9766   3
   7  -5  21 269.556 36.3996   1
   7  -5  21 217.544 56.3225   3
  -7   5 -18 49.7452 28.3290   4
   7  -5  18 23.1384 30.1622   1
  -5  -2  18-39.9409 96.0364   2
   7  -5  18 62.0369 51.0160   3
   5   2 -18 71.4004 36.6174   4
  -7   5 -18 66.6094 23.5257   1
  -7   5 -15 349.511 35.6668   1
   5   2 -15 286.249 42.8351   4
   7  -5  15 384.473 41.3927   1
   7  -5  15 293.542 76.4322   3
  -7   5 -12 1258.61 65.8519   1
   7  -5  12 1046.63 116.990   3
  -2   7  12 1075.32 76.4073   2
   5   2 -12 1135.17 69.1880   4
   7  -5   9 5862.96 212.830   1
  -2   7   9 5238.47 213.804   2
   5   2  -9 5549.03 207.486   4
   2  -7  -9 5320.42 198.833   2
  -7   5  -9 5335.04 207.126   1
   2  -7  -6 25031.8 845.003   2
  -2   7   6 24266.6 857.405   2
  -7   5  -6 25408.2 852.132   1
   7  -5   6 25231.8 854.452   1
   2  -7  -3 8567.23 303.713   2
   7  -5   3 8598.11 309.172   1
  -2   7   3 7849.68 313.160   2
   2  -7   0 603.743 48.4667   2
   7  -5   0 633.718 53.2356   1
   2  -7   3 1694.81 89.4603   2
  -2   7  -3 1781.97 100.568   2
   2  -7   6 8771.79 331.295   2
   7  -5  -6 9021.95 328.329   1
  -2   7  -6 8849.15 339.576   2
  -7   5   6 9195.36 325.663   1
  -2   7  -9 5988.08 247.289   2
   2  -7   9 6143.09 240.210   2
   7  -5  -9 6439.50 236.286   1
  -7   5   9 5988.07 230.383   1
  -2   7 -12 4023.85 173.360   2
   7  -5 -12 4084.12 159.130   1
   2  -7  12 3630.14 163.055   2
  -7   5  12 3628.75 152.102   1
  -2   7 -15 8205.21 319.118   2
   7  -5 -15 8646.20 305.161   1
  -7   5  15 8313.55 298.647   1
   2  -7  15 7901.90 311.095   2
   7  -5 -18 91553.8 2771.51   1
  -7   5  18 87002.9 2763.71   1
  -2   7 -21 2619.74 131.546   2
   7  -5 -21 2807.85 119.065   1
  -7   5  21 2608.00 110.472   1
   5   2  21 2849.30 182.394   3
   5   2  24 14301.9 535.347   3
  -7   5  24 13756.8 473.102   1
  -2   7 -24 13501.3 498.336   2
   5   2  27 4877.85 226.045   3
  -2   7 -27 5080.45 207.585   2
   5   2  27 4968.68 178.934   1
  -7   5  27 4728.52 179.949   1
   5   2  30 7125.77 303.410   3
  -7   5  30 7507.71 265.392   1
  -2   7 -30 8220.11 287.407   3
  -2   7 -30 6988.79 290.296   2
  -2   7 -30 7301.57 289.204   4
   5   2  30 7695.66 265.073   1
  -7   5  33 31.6749 49.9258   2
   5   2  33 71.1348 17.3872   1
  -2   7 -33 46.0870 34.7742   4
  -7   5  33 78.0034 19.1366   1
  -2   7 -33 92.9885 37.6481   2
   5   2  33 38.6056 39.0466   3
  -2   7 -33 81.2564 31.7867   3
  -2   7 -36 7043.37 285.349   2
  -2   7 -36 7323.96 286.945   4
  -7   5  36 7396.17 257.179   1
   5   2  36 6860.68 287.508   3
   5   2  36 7477.89 256.877   1
  -2   7 -36 7828.07 281.177   3
  -7   5  36 7282.18 287.479   2
   5   2  39 9078.04 354.383   3
  -2   7 -39 9584.14 359.640   4
  -2   7 -39 8826.90 354.917   2
  -2   7 -42 14787.9 552.716   2
  -2   7 -42 15402.3 559.626   4
   5   2  42 14610.6 548.528   3
  -2   7 -45 184.054 34.1823   3
  -2   7 -45 195.832 42.6572   4
  -7   5  45 155.820 16.3381   1
  -2   7 -45 140.857 35.4208   2
  -7   5  45 168.811 26.0432   2
   5   2  45 132.024 34.8974   3
   5   2  45 146.497 16.3368   1
  -7   5  48 88.1699 20.8334   2
   5   2  48 71.9672 12.7525   1
  -2   7 -48 95.1676 31.6245   2
  -2   7 -48 89.9075 38.3435   4
   5   2  48 109.077 31.9520   3
  -2   7 -48 71.7053 26.5654   3
  -7   5  48 62.5199 11.9870   1
  -2   7 -51 32.9733 33.8848   4
   5   2  51 18.7656 10.0868   1
  -2   7 -51 32.5636 29.1282   3
  -2   7 -51 36.9574 28.8490   2
  -7   5  51 26.9460 38.3662   4
  -7   5  51 29.6372 15.2985   2
  -2   7 -51 57.8693 13.6815   1
  -7   5  54 155.361 19.4395   2
  -2   7 -54 184.740 38.2192   2
  -2   7 -54 194.125 16.1111   1
  -5  -2 -54 174.858 24.3863   2
  -2   7 -54 234.928 46.4047   4
  -2   7 -54 268.337 37.6309   3
  -7   5  54 126.966 41.5880   4
   5   2  54 149.921 37.9293   4
   5   2  54 194.665 15.0548   1
  -2   7 -57 3623.75 125.651   1
   5   2  57 3540.25 125.330   1
  -7   5  57 3595.32 132.641   2
  -2   7 -57 3955.47 161.196   3
  -5  -2 -57 3701.49 138.624   2
  -7   5  57 3544.48 168.464   4
  -2   7 -60 551.601 48.7175   3
  -7   5  60 520.974 56.6816   4
  -2   7 -60 374.947 17.1879   1
  -5  -2 -60 383.482 29.9387   2
  -5  -2 -63 211.721 23.9259   2
  -2   7 -63 204.296 45.2187   2
  -7   5  63 173.305 42.3041   4
  -7   5  66 633.175 59.1023   4
  -2   7 -66 593.978 62.3723   2
  -5  -2 -69 7.07680 17.0711   2
   5   2  69 26.7311 27.3696   4
  -2   7 -69 50.5318 37.9615   2
  -7   5  69 51.8152 35.3257   4
  -5  -2 -72 332.600 28.6972   2
  -7   5  72 340.974 47.3280   4
   5   2  72 347.092 41.4070   4
  -7   6 -73 70.3273 30.1921   2
  -1   7  73 3.51926 37.8103   4
  -1   7  70 939.742 76.9859   4
   1  -7 -70 1020.85 81.0801   3
  -6  -1  70 1089.18 59.4392   2
  -7   6 -67 69.4946 31.3435   2
  -6  -1  67 89.4630 23.2934   2
   1  -7 -67 32.2126 37.0224   3
  -6  -1  64 877.924 55.8031   2
   1  -7 -64 911.945 72.7393   3
  -7   6 -61 664.347 65.4551   3
   1  -7 -61 734.846 64.4899   3
  -1   7  61 621.581 25.5345   1
  -1   7  61 668.992 26.5469   1
  -6  -1  61 651.079 46.8651   2
  -1   7  58 275.834 17.4977   1
   6   1 -58 234.552 17.1468   1
   1  -7 -58 267.255 46.2629   3
  -7   6 -58 330.529 44.1876   2
  -6  -1  58 284.497 33.5739   2
  -7   6 -55 90.3912 38.7297   3
  -6  -1  55 79.6732 28.2357   4
   6   1 -55 83.7092 12.5345   1
   6   1 -52 993.008 42.7114   1
  -7   6 -52 950.114 40.8631   1
  -6  -1  52 1024.47 65.8352   4
  -7   6 -52 1115.10 81.0502   3
  -6  -1  49 2335.17 109.894   4
  -7   6 -49 2149.85 83.6856   1
   6   1 -49 2251.90 85.1343   1
  -6  -1  46 361.944 42.2913   4
   6   1 -46 369.587 24.2231   1
  -7   6 -46 277.992 51.3124   3
  -7   6 -46 389.683 24.0946   1
   1  -7 -43 8073.22 316.566   3
   6   1 -43 8191.98 284.752   1
  -6  -1  43 7770.68 307.288   4
  -7   6 -43 7999.25 284.346   1
  -6  -1  40 1314.43 78.2684   4
   6   1 -40 1342.04 57.8834   1
  -7   6 -40 1240.80 92.2898   3
   1  -7 -40 1405.48 89.8243   3
  -6  -1  37 295.228 52.5843   2
  -7   6 -37 335.012 46.7581   4
  -6  -1  37 287.108 40.2355   4
   1  -7 -37 232.867 47.3399   3
  -7   6 -37 223.059 50.3622   3
  -7   6 -34 1580.08 70.5044   1
  -6  -1  34 1494.17 106.968   2
  -7   6 -34 1918.10 98.0563   4
  -7   6 -34 1464.62 107.568   3
  -6  -1  34 1798.33 90.4789   4
   1  -7 -34 1709.77 99.2328   3
   6   1 -31 740.491 40.6033   1
  -7   6 -31 682.705 61.2079   4
  -6  -1  31 716.755 81.5508   2
  -7   6 -31 692.166 41.3453   1
  -7   6 -31 822.646 83.8667   3
   1  -7 -31 723.429 68.4506   3
  -6  -1  31 806.927 58.0405   4
   7  -6  28 3522.63 155.013   3
  -6  -1  28 3391.19 193.644   2
  -7   6 -28 3224.14 130.688   1
  -7   6 -28 3523.55 180.404   3
  -7   6 -28 3493.97 148.490   4
   6   1 -28 3370.07 129.151   1
  -6  -1  25 3481.96 214.758   2
  -7   6 -25 3470.61 149.722   4
   7  -6  25 3637.63 162.651   3
   6   1 -25 3570.57 134.073   1
  -7   6 -25 3393.72 136.093   1
  -7   6 -22 11667.5 267.129   1
  -7   6 -22 11940.2 282.469   4
   7  -6  22 11320.4 305.787   3
  -6  -1  22 11948.5 413.643   2
   6   1 -22 11469.0 298.839   4
   6   1 -22 11824.2 262.118   1
   6   1 -19 69.7170 40.3770   4
   6   1 -19 61.9707 21.3558   1
  -7   6 -19 63.2024 24.6416   1
   7  -6  19 70.4346 43.2672   3
  -1   7  19 83.7910 21.7212   3
   1  -7 -19 76.9451 15.8069   2
   6   1 -16 3738.37 163.173   4
  -1   7  16 3695.95 144.913   3
   6   1 -16 4011.03 150.083   1
  -7   6 -16 3641.27 153.893   1
   7  -6  16 3941.12 181.803   3
   1  -7 -16 3965.72 143.895   2
  -7   6 -13 1255.67 67.7816   1
   6   1 -13 1160.97 62.2755   1
   7  -6  13 1187.56 95.3914   3
   6   1 -13 1249.67 71.7165   4
   1  -7 -13 1180.15 61.4303   2
   6   1 -10 1125.64 61.8234   1
  -1   7  10 1189.97 65.8368   3
  -7   6 -10 1220.86 69.1131   1
   6   1 -10 1174.99 69.6183   4
   1  -7 -10 1223.55 65.6103   2
   7  -6  10 1299.76 108.240   3
   1  -7  -7 108.359 32.5739   2
  -7   6  -7 217.856 33.0196   1
  -1   7   7 128.467 55.1185   2
   6   1  -7 133.135 29.9607   1
   6   1  -7 153.035 31.2577   4
  -7   6  -4 17905.9 601.001   1
   6   1  -4 17168.5 592.683   1
  -1   7   4 16318.5 620.059   2
   1  -7  -4 17328.1 600.023   2
   6   1  -4 17214.4 586.261   4
   6   1  -1 8263.15 298.850   1
   1  -7  -1 8275.88 311.916   2
  -1   7  -2 16.7377 47.5845   2
   1  -7   2 21.7002 33.7029   2
   6   1   2 48.2950 22.9022   1
   6   1   5 81.2553 27.5374   1
  -1   7  -5 98.1740 49.0793   2
  -7   6   5 112.469 31.6723   1
   1  -7   5 50.8508 37.1861   2
  -7   6   8 428.981 44.2625   1
  -1   7  -8 466.225 64.4509   2
   6   1   8 464.496 40.1127   1
   1  -7   8 451.058 54.4374   2
  -1   7 -11 4263.30 205.918   2
   1  -7  11 4873.27 198.939   2
   6   1  11 4460.19 176.969   1
  -7   6  11 4957.69 185.301   1
   1  -7  14 7624.43 298.981   2
  -7   6  14 7875.89 285.789   1
   6   1  14 7816.55 280.922   1
  -7   6  17 17516.0 612.147   1
   6   1  17 18095.5 608.999   1
  -7   6  20 11372.6 389.554   1
   6   1  20 11168.4 385.308   1
  -1   7 -20 10158.9 415.100   2
  -7   6  23 62.9794 23.2386   1
  -1   7 -23 71.3824 41.4536   2
   6   1  23 86.1505 21.1986   1
   6   1  26 8344.43 288.903   1
  -1   7 -26 7867.42 319.471   2
  -7   6  26 8136.95 289.475   1
  -7   6  29 2773.82 111.320   1
  -1   7 -29 2641.00 140.057   2
  -1   7 -29 2637.55 132.604   4
   6   1  29 2880.85 110.167   1
  -7   6  32 15873.0 545.732   1
  -1   7 -32 16151.7 581.453   2
  -1   7 -32 15659.0 573.005   4
   6   1  32 16471.5 545.721   1
   6   1  35 1358.01 59.8687   1
  -7   6  35 1285.52 59.3700   1
  -1   7 -35 1333.29 83.9017   4
  -1   7 -35 1408.78 89.9765   2
  -1   7 -38 1083.54 78.1911   2
   6   1  38 974.601 67.2952   4
  -1   7 -38 989.246 73.1933   4
   6   1  41 1411.90 82.7124   4
  -1   7 -41 1382.22 90.3887   4
  -1   7 -41 1503.09 92.9830   2
  -7   6  44 137.671 21.1347   2
  -1   7 -44 167.951 38.1190   2
  -1   7 -44 216.757 43.1958   4
  -7   6  44 136.851 17.0547   1
  -1   7 -44 163.655 33.4031   3
   6   1  44 112.082 35.3632   4
   6   1  44 148.027 17.2688   1
   6   1  44 161.456 40.3898   3
   6   1  47 751.219 35.4855   1
  -1   7 -47 765.887 64.4245   2
   6   1  47 641.172 57.8685   3
  -1   7 -47 713.894 64.3445   4
  -1   7 -47 819.020 58.3463   3
  -7   6  47 695.599 38.1593   2
  -7   6  47 759.870 35.9250   1
  -7   6  50 1348.60 57.0445   2
  -1   7 -50 1371.03 90.0257   4
  -1   7 -50 1335.26 88.2226   2
  -1   7 -50 1471.07 81.5489   3
   6   1  50 1252.95 78.5050   3
   6   1  50 1370.77 55.3350   1
  -7   6  50 1373.94 55.0324   1
  -1   7 -53 95.7608 30.4963   3
  -1   7 -53 33.0975 33.7913   4
  -7   6  53 62.7561 11.4645   1
   6   1  53 38.7497 29.3409   3
  -1   7 -53-3.55205 30.7329   2
  -7   6  53 52.2311 13.2090   2
   6   1  53 45.2618 10.8948   1
  -6  -1 -56 19.1282 20.3325   2
   6   1  56 24.7220 10.3481   1
  -1   7 -56 9.94219 32.3119   4
  -1   7 -56 4.22431 10.2423   1
  -7   6  56-3.45245 36.8399   4
  -1   7 -56 5.23311 26.0677   3
  -7   6  59 652.957 66.3990   4
   6   1  59 660.029 28.9043   1
  -1   7 -59 741.058 59.3258   3
  -6  -1 -59 624.980 41.4991   2
  -1   7 -59 607.454 27.7200   1
  -1   7 -62 102.113 41.5779   2
  -1   7 -62 84.9081 6.71268   1
  -1   7 -62 138.318 33.2903   3
  -7   6  62 152.454 42.6478   4
  -1   7 -62 93.0423 7.17714   1
  -6  -1 -62 123.950 23.3501   2
   7  -6 -65 689.955 48.9865   3
  -7   6  65 653.994 62.2235   4
  -1   7 -65 579.455 65.3551   2
   6   1  65 495.611 47.0236   4
  -6  -1 -65 561.021 38.1276   2
  -1   7 -68 130.599 43.3499   2
  -7   6  68 222.427 43.2788   4
   7  -6 -68 111.024 29.3186   3
  -6  -1 -68 150.241 22.9948   2
   6   1  68 134.133 31.2019   4
  -6  -1 -71 38.1229 18.5256   2
  -7   6  71-19.1327 33.7162   4
   6   1  71-4.46975 25.1913   4
  -7   6  74 31.7689 34.0724   4
   6   1  74 17.7422 26.0829   4
  -6  -1 -74-1.31304 18.0634   2
  -7   0  71 717.020 45.5357   2
   0   7  71 549.314 61.4444   4
   0  -7 -68 72.3113 44.2399   3
  -7   7 -68 131.854 37.1535   2
  -7   0  68 71.9416 22.0634   2
  -7   7 -65 762.972 62.6977   2
  -7   0  65 650.872 53.6227   4
   0  -7 -65 747.731 71.6305   3
  -7   0  65 717.156 47.2377   2
   0  -7 -62 1916.60 111.566   3
   0   7  62 1814.95 65.3611   1
  -7   0  62 1686.73 84.2049   2
   0   7  62 1751.47 63.8062   1
  -7   0  62 1844.04 93.8920   4
  -7   0  59 4.65551 26.7716   4
   0  -7 -59 17.4322 40.2051   3
  -7   7 -59 18.0873 7.31238   1
   7   0 -59 8.71377 11.1053   1
  -7   0  59 11.2865 21.1736   2
  -7   7 -56 69.1881 36.7728   3
  -7   7 -56 65.1226 10.0178   1
   7   0 -56 62.5328 12.6243   1
  -7   0  56 76.6730 27.2848   4
   0  -7 -56 65.6009 41.9696   3
  -7   7 -53 621.146 30.4757   1
  -7   0  53 631.026 51.8932   4
  -7   7 -53 668.149 64.3862   3
   7   0 -53 659.369 33.1288   1
   7   0 -50 336.383 23.6610   1
  -7   0  50 353.920 41.5580   4
  -7   7 -50 330.466 51.3985   3
  -7   7 -50 359.134 22.4262   1
  -7   7 -47 4156.84 198.569   3
  -7   7 -47 4344.51 163.705   1
  -7   0  47 4469.80 188.834   4
   7   0 -47 4646.81 164.755   1
  -7   7 -44 27.2273 32.7428   4
  -7   7 -44 30.2248 38.5692   3
  -7   7 -44 23.9864 12.9670   1
  -7   7 -44 36.3348 29.0861   2
   7   0 -44 20.1063 13.2901   1
  -7   0  44 32.4341 28.5600   4
  -7   0  41 458.654 47.2391   4
  -7   7 -41 485.586 30.2408   1
  -7   7 -41 447.862 56.5065   3
   7   0 -41 510.376 31.2489   1
  -7   7 -41 591.883 57.0758   4
  -7   7 -38 678.847 64.0920   4
  -7   0  38 665.213 56.8553   4
  -7   7 -38 937.017 61.4257   2
  -7   0  38 799.865 75.5545   2
  -7   7 -38 773.746 68.6045   3
  -7   7 -35 55.3746 34.3042   4
  -7   0  35 65.3980 46.3313   2
  -7   7 -35 46.2945 36.9519   3
  -7   0  35 63.4034 29.3226   4
   7   0 -32 24623.9 809.330   1
  -7   7 -32 24359.5 810.105   1
  -7   0  32 24518.0 828.450   4
  -7   7 -32 21124.3 845.681   3
  -7   0  32 23717.7 876.737   2
  -7   7 -32 24193.1 831.892   4
  -7   7 -29 2185.13 106.062   4
   7   0 -29 2016.83 87.0365   1
  -7   7 -29 1933.88 123.403   3
  -7   0  29 2068.96 161.133   2
  -7   7 -29 2092.97 89.0909   1
  -7   0  29 2211.22 105.041   4
   0   7  29 2082.22 94.3442   3
   7  -7  29 2120.09 105.349   3
  -7   7 -26 8390.93 333.678   3
   7  -7  26 7849.01 303.431   3
  -7   0  26 7742.40 298.128   4
   0   7  26 7865.42 289.347   3
  -7   7 -26 8181.27 287.166   1
  -7   7 -26 8178.30 298.807   4
   7   0 -26 7974.42 283.069   1
   7   0 -23 83.1832 23.1556   1
   0  -7 -23 86.3745 23.8971   2
   7  -7  23 119.353 37.7594   3
   0   7  23 87.3101 29.5228   3
  -7   0  23 121.524 32.6761   4
  -7   7 -23 164.617 62.6725   3
  -7   7 -23 52.1752 22.8988   1
  -7   7 -20 27580.0 932.400   1
  -7   0  20 27623.5 939.200   4
   0   7  20 28539.9 934.829   3
   0  -7 -20 26191.5 928.032   2
   7  -7  20 28354.3 950.829   3
   7   0 -20 27832.2 927.898   1
   0   7  17 564.714 51.5191   3
   7  -7  17 681.619 61.4356   3
   7   0 -17 631.041 44.0688   1
  -7   7 -17 608.611 46.9844   1
   0  -7 -17 572.636 46.8455   2
   7   0 -14 157339. 4973.17   1
   0   7  14 146087. 4982.56   3
   7  -7  14 152157. 4994.70   3
   0  -7 -14 151031. 4979.21   2
  -7   7 -14 145552. 4978.87   1
  -7   7 -11 6173.36 240.251   1
   7  -7  11 6259.48 257.693   3
   0  -7 -11 6715.01 245.039   2
   7   0 -11 6258.20 233.977   1
   7  -7   8 71360.9 2392.04   3
  -7   7  -8 70320.3 2369.47   1
   0  -7  -8 71760.7 2376.52   2
   7   0  -8 71406.9 2363.40   1
   7   0  -5 3128.74 130.639   1
   7  -7   5 3202.61 163.557   3
   7   0  -5 3102.17 124.525   4
   0  -7  -5 3279.49 144.825   2
  -7   7  -5 2977.11 134.924   1
   7   0  -2 18432.0 639.439   4
   0  -7  -2 20351.5 672.434   2
   0   7   2 18841.5 700.790   2
   7   0  -2 19368.0 653.071   1
   0  -7   1 1530.28 93.4342   2
   0   7  -1 1389.97 117.651   2
   7   0   1 1487.07 77.1139   1
  -7   7   4 1233.89 74.9366   1
   0  -7   4 1216.30 87.6915   2
   0   7  -4 1209.44 110.756   2
   7   0   4 1341.42 70.2515   1
   0   7  -7 498.924 80.8868   2
  -7   7   7 402.024 43.8586   1
   0  -7   7 428.097 55.7145   2
   7   0   7 462.787 40.3943   1
   0   7 -10 22742.8 898.711   2
  -7   7  10 25016.6 860.389   1
   7   0  10 26011.7 855.588   1
   0  -7  10 25706.3 878.519   2
   0  -7  13 73.8957 43.0033   2
  -7   7  13 55.4768 29.5401   1
   0   7 -13 51.3051 61.4939   2
   7   0  13 54.5374 26.7740   1
   0   7 -16 11167.9 466.941   2
  -7   7  16 12352.7 432.810   1
   7   0  16 12566.4 428.320   1
  -7   7  19 1349.70 71.2056   1
   7   0  19 1393.17 67.4450   1
   7   0  22 30662.8 1036.24   1
   0   7 -22 28949.0 1077.66   2
  -7   7  22 31916.8 1040.97   1
   7   0  25 504.664 36.4079   1
   7   0  25 507.027 44.4509   4
  -7   7  25 545.281 41.2444   1
   0   7 -25 522.404 69.5068   2
   7   0  28 16.4574 27.2415   4
  -7   7  28 19.7028 18.4455   1
   0   7 -28 23.5803 47.6289   2
   0   7 -28 7.80326 34.1945   4
   7   0  28 31.3173 18.1213   1
   7   0  31 661.809 51.8019   4
   7   0  31 729.687 41.1650   1
  -7   7  31 682.543 42.5136   1
   0   7 -31 769.196 75.1794   2
  -7   7  34 28691.9 988.945   1
   7   0  34 27862.0 1002.26   4
   0   7 -34 30244.5 1016.10   4
   0   7 -34 29973.7 1036.02   2
   7   0  34 30942.8 988.202   1
  -7   7  37 902.073 45.9353   1
   0   7 -37 1167.29 84.9479   2
   0   7 -37 1042.89 71.8637   4
   7   0  37 778.063 57.7385   4
   0   7 -40 2310.37 128.448   2
  -7   7  40 2296.73 90.5376   2
   0   7 -40 2556.24 121.252   4
   0   7 -43 84.5861 39.7696   2
   7   0  43 123.727 31.9955   4
   0   7 -43 132.853 40.1077   4
   7   0  43 89.2971 15.6686   1
  -7   7  43 66.0517 14.1491   2
  -7   7  46 2630.14 95.6890   1
   0  -7  46 2416.03 113.693   2
   7   0  46 2424.23 122.938   3
  -7   7  46 2376.11 90.7586   2
   7   0  46 2562.96 94.7242   1
   0   7 -46 2589.19 127.672   4
   0   7 -46 2398.53 134.947   2
   7   0  49 2482.43 91.8759   1
  -7   7  49 2597.88 92.3727   1
   0   7 -49 2376.48 125.887   4
   0   7 -49 2678.37 138.232   2
  -7   7  49 2336.44 87.9665   2
   7   0  52 214.712 37.3746   3
   0   7 -52 244.476 45.2975   4
   0   7 -52 238.814 45.0857   2
   7   0  52 199.014 18.4011   1
  -7   7  52 221.426 17.6232   1
   0   7 -52 306.379 43.3356   3
   0   7 -55-28.7442 39.8387   2
   0   7 -55-2.82282 28.5661   3
   0   7 -55-9.90047 34.7295   4
   7   0  55 46.1860 12.2672   1
  -7   7  55-2.12661 9.35395   1
   0   7 -58 343.841 45.9112   3
  -7   7  58 331.567 18.9692   1
   7  -7 -58 348.636 37.1225   3
  -7   0 -58 376.498 35.5142   2
   7   0  58 363.012 21.8392   1
   0   7 -61 621.282 27.6471   1
  -7   0 -61 710.299 44.7536   2
  -7   7  61 586.861 63.5150   4
   7   0  61 635.448 48.9193   4
   7  -7 -61 669.975 48.5372   3
   0   7 -61 560.944 25.3396   1
   7  -7 -64 265.260 34.8376   3
   0   7 -64 183.466 9.65143   1
   0   7 -64 168.317 9.20847   1
  -7   0 -64 248.592 28.5882   2
   0   7 -64 348.321 54.0868   2
  -7   7  64 308.543 50.2659   4
   7   0  64 181.061 31.0652   4
   7   0  67 962.025 63.8918   4
  -7   7  67 1180.49 86.1608   4
   7  -7 -67 1260.89 68.7767   3
   0   7 -67 1131.75 90.9410   2
  -7   0 -67 1072.32 57.3249   2
  -7   7  70 359.517 54.2511   4
   7   0  70 257.658 34.5989   4
  -7   0 -70 308.606 29.2688   2
  -7   7  73 51.5159 37.8242   4
   7   0  73 2.08466 24.4317   4
  -7   0 -73-5.53985 18.2273   2
  -7   8  72 1069.89 83.1236   4
   8  -1  72 1070.03 63.1638   4
  -8   1 -72 975.759 55.4818   2
  -7   8  69 1879.00 112.061   4
   7  -8 -69 1867.36 92.2736   3
   8  -1  69 1591.13 84.3183   4
  -8   1 -69 1796.31 82.5100   2
   1   7 -66 730.203 72.7071   2
   1   7 -66 546.400 22.3221   1
   7  -8 -66 777.585 52.2087   3
   8  -1  66 750.777 48.9668   4
   1   7 -66 588.687 22.9989   1
  -8   1 -66 825.910 47.7904   2
  -7   8  66 664.328 66.4915   4
   7  -8 -63 262.602 35.5689   3
   8  -1  63 215.674 30.9697   4
   1   7 -63 267.002 48.9440   2
   1   7 -63 219.137 13.2026   1
  -8   1 -63 288.272 32.3253   2
  -8   1 -60 35.4106 24.3576   2
   7  -8 -60 1.91669 23.7139   3
   1   7 -60 8.74803 7.45088   1
  -7   8  60 12.8105 8.94778   1
   8  -1  60 3.75269 20.3682   4
   1   7 -60-3.85132 36.6862   3
   8  -1  57 630.529 48.6251   4
   8  -1  57 672.759 56.4909   3
   7  -8 -57 767.891 51.6360   3
   8  -1  57 793.304 37.6926   1
   1   7 -57 619.284 62.6569   4
  -7   8  57 758.489 34.2635   1
  -7   8  54 1421.67 57.2708   1
   8  -1  54 1167.89 79.9901   3
   1   7 -54 1375.76 100.840   2
  -1  -7  54 1444.11 75.9010   2
   7  -8 -54 1457.60 73.7893   3
   1   7 -54 1432.38 91.1450   4
   8  -1  54 1422.82 58.8827   1
   1   7 -51 3025.85 150.065   4
   1   7 -51 3054.73 165.923   2
  -7   8  51 3167.91 116.052   1
   8  -1  51 2920.06 142.175   3
  -1  -7  51 3235.37 137.026   2
   8  -1  51 3245.70 117.312   1
   8  -1  48 13642.3 516.090   3
   1   7 -48 14400.6 544.098   2
   1   7 -48 13444.6 519.958   4
   8  -1  48 14768.3 486.020   1
  -7   8  48 14422.1 485.010   1
  -1  -7  48 14427.1 506.556   2
  -1  -7  45 1914.26 93.3962   2
   8  -1  45 1797.42 73.5399   1
   1   7 -45 1884.61 120.493   2
  -7   8  45 1830.11 74.2587   1
   1   7 -45 1632.94 99.0459   4
   1   7 -42 2298.55 117.844   4
   8  -1  42 2160.37 86.9464   1
   1   7 -42 2189.85 132.772   2
  -7   8  39 2058.56 77.0973   2
   1   7 -39 2076.10 130.434   2
   1   7 -39 2200.54 111.680   4
   1   7 -36 5816.65 237.493   4
   1   7 -36 5881.68 262.392   2
  -7   8  36 6254.90 210.584   2
  -7   8  36 5890.11 212.856   1
   8  -1  36 5393.80 218.280   4
   8  -1  33 3472.02 132.699   1
   8  -1  33 3279.33 138.676   4
   1   7 -33 3720.76 158.529   4
   1   7 -33 3643.76 183.690   2
  -7   8  33 3514.35 136.180   1
   1   7 -30 62534.7 1992.51   4
   8  -1  30 54441.7 1969.89   4
   8  -1  30 60691.3 1969.42   1
   1   7 -30 59416.5 2028.16   2
  -7   8  30 61511.8 1972.13   1
   8  -1  27 8795.84 298.378   1
   8  -1  27 7887.90 295.990   4
   1   7 -27 8702.11 353.922   2
  -7   8  27 8467.43 302.426   1
  -7   8  24 6500.58 238.422   1
   8  -1  24 6675.06 234.087   1
   1   7 -24 6148.30 286.837   2
   8  -1  24 6183.66 228.540   4
  -7   8  21 272.541 37.1457   1
   8  -1  21 218.342 24.0156   4
   1   7 -21 246.289 73.8187   2
   8  -1  21 250.733 29.6463   1
   8  -1  18 5184.46 191.338   4
   8  -1  18 5992.06 206.800   1
  -7   8  18 5864.40 212.952   1
   1   7 -18 4974.98 263.052   2
   8  -1  15 3281.20 132.570   1
  -7   8  15 3023.17 135.718   1
   1   7 -15 3398.92 190.332   2
   8  -1  12 73640.1 2327.29   1
   1   7 -12 66146.8 2383.81   2
  -7   8  12 72233.1 2334.93   1
  -1  -7  12 61864.7 2356.05   2
  -7   8   9 11103.7 398.703   1
   1   7  -9 10603.8 447.970   2
   8  -1   9 11236.6 391.393   1
  -1  -7   9 10689.1 416.627   2
  -1  -7   6 30508.3 1038.04   2
   8  -1   6 30196.2 1007.94   1
  -7   8   6 29506.8 1015.53   1
   1   7  -6 28161.3 1066.29   2
   8  -1   3 337.672 40.5547   1
  -1  -7   3 422.244 61.4714   2
   8  -1   0 1512.79 77.3571   1
  -1  -7   0 1510.09 101.457   2
   8  -1  -3 465.782 41.5310   1
  -1  -7  -3 429.446 62.3250   2
   7  -8   3 439.523 53.3767   3
  -1  -7  -6 25692.9 925.003   2
   7  -8   6 27415.4 910.887   3
  -7   8  -6 26053.1 907.992   1
   8  -1  -6 26787.6 900.842   1
   8  -1  -9 571.074 43.6624   1
  -7   8  -9 435.825 48.8126   1
   7  -8   9 451.794 51.1086   3
  -1  -7  -9 512.663 64.9784   2
   8  -1 -12 61313.8 2050.34   1
  -7   8 -12 61148.2 2057.83   1
  -8   1  12 61446.3 2049.41   4
   7  -8  12 62621.8 2060.04   3
  -1  -7 -12 61929.7 2072.15   2
   1   7  15 57.6964 55.0465   3
  -7   8 -15 54.3197 29.1584   1
  -8   1  15 30.1280 25.5802   4
   8  -1 -15 96.4252 26.3589   1
   7  -8  15 38.8048 31.1839   3
  -1  -7 -15 27.0255 37.7048   2
  -8   1  18 12514.5 431.388   4
   7  -8  18 11926.0 434.830   3
  -1  -7 -18 11676.6 440.872   2
   8  -1 -18 12665.8 425.945   1
   1   7  18 12335.0 442.716   3
  -7   8 -18 11867.7 429.449   1
   8  -1 -21 744.240 46.5109   1
  -8   1  21 685.406 52.8286   4
   7  -8  21 859.842 58.4195   3
  -7   8 -21 710.660 50.5237   1
  -1  -7 -21 712.159 60.1754   2
  -7   8 -21 698.381 82.9207   3
   1   7  21 852.933 61.0889   3
  -7   8 -24 12381.4 485.750   3
   8  -1 -24 12716.8 443.543   1
   1   7  24 13377.8 456.808   3
  -8   1  24 12808.7 456.611   4
  -7   8 -24 12990.9 448.382   1
   7  -8  24 12627.7 457.039   3
   7  -8  27 11022.6 398.379   3
  -7   8 -27 10496.5 421.664   3
   1   7  27 11160.6 394.509   3
  -7   8 -27 11254.6 386.713   1
   8  -1 -27 11139.5 383.767   1
  -8   1  27 10688.8 397.897   4
  -7   8 -30 8241.13 309.306   4
  -8   1  30 7899.26 380.548   2
   1   7  30 8473.53 302.977   3
  -7   8 -30 7945.92 325.950   3
  -7   8 -30 8331.97 294.240   1
  -7   8 -30 8885.12 311.135   2
  -8   1  30 7760.11 307.102   4
   8  -1 -30 8234.17 291.141   1
  -7   8 -33 1298.26 75.9934   4
  -8   1  33 1092.96 70.8912   4
   1   7  33 1115.43 65.0909   3
  -1  -7 -33 1052.34 59.0040   2
  -7   8 -33 1106.08 83.1376   3
  -7   8 -33 1262.28 73.8725   2
  -7   8 -33 1204.58 57.8018   1
  -8   1  36 68.3077 32.3098   4
  -8   1  36 79.2030 60.2663   2
  -7   8 -36 3.28748 31.7426   3
  -7   8 -36-14.4640 26.7594   2
   1   7  36 39.1713 25.6682   3
  -7   8 -36 10.1982 31.1245   4
  -8   1  39 361.322 42.4146   4
  -7   8 -39 457.809 51.8227   3
   8  -1 -39 449.732 30.5380   1
  -7   8 -39 400.358 48.4642   4
  -7   8 -39 541.594 47.8114   2
  -7   8 -42 110.040 33.5723   3
  -7   8 -42 121.601 17.8270   1
  -1  -7 -42 106.949 15.8258   2
   8  -1 -42 140.011 18.7955   1
  -1  -7 -42 91.2848 8.93540   2
  -7   8 -42 165.975 31.4754   2
  -8   1  42 67.1389 29.9319   4
  -8   1  45 6864.61 266.934   4
  -7   8 -45 6717.34 279.223   3
  -7   8 -45 6756.81 243.955   1
   8  -1 -45 6881.80 244.608   1
  -7   8 -45 7336.88 278.771   4
   8  -1 -48 5174.63 181.074   1
  -7   8 -48 4837.32 178.464   1
  -7   8 -48 4915.66 216.093   3
  -8   1  48 4591.54 200.345   4
  -7   8 -48 5333.76 216.150   4
  -8   1  51 5380.88 217.755   4
  -7   8 -51 5222.77 191.981   1
   8  -1 -51 5449.85 194.067   1
  -7   8 -51 5635.40 233.380   3
   8  -1 -54 184.137 18.2791   1
  -8   1  54 193.716 35.4468   4
  -7   8 -54 255.414 45.0873   3
  -7   8 -54 156.728 15.1303   1
  -7   8 -54 236.118 40.0022   2
  -8   1  57 1484.27 82.1623   4
  -7   8 -57 1596.59 97.3440   3
   8  -1 -57 1509.09 59.2858   1
  -7   8 -57 1310.31 54.4508   1
   1   7  60 3040.75 104.258   1
  -8   1  60 3027.90 133.146   4
  -7   8 -60 2754.11 103.247   1
  -8   1  60 3129.49 127.289   2
  -8   1  63 8.59483 19.8055   2
  -8   1  63 23.3889 25.9076   4
  -7   8 -63-15.9292 34.8865   2
   1   7  63 9.06834 7.15354   1
  -8   1  66 1109.82 72.5392   4
  -8   1  66 1271.37 65.7018   2
  -8   1  69 3863.50 165.171   4
   1   7  69 3687.22 173.336   4
  -8   1  69 4053.70 153.287   2
  -8   1  72 167.778 33.2339   4
  -8   1  72 173.857 25.8263   2
   1   7  72 87.7725 38.8861   4
  -8   2 -73 841.648 51.8826   2
  -6   8  70 203.245 47.1202   4
   6  -8 -70 178.707 35.8991   3
  -8   2 -70 177.128 29.0166   2
  -8   2 -67 80.4480 24.4656   2
   6  -8 -67 125.290 31.4194   3
  -6   8  67 82.6131 40.1167   4
   2   6 -64 296.172 14.6749   1
   6  -8 -64 335.435 39.4097   3
   2   6 -61 3.47391 7.58134   1
  -8   2 -61 8.18585 24.8855   2
   8  -2  61 18.4886 23.3754   4
  -6   8  61 20.4401 8.46944   1
   6  -8 -61 6.05506 25.2988   3
   8  -2  58 2599.93 119.144   4
   6  -8 -58 2927.45 122.623   3
  -6   8  58 2907.86 100.263   1
  -2  -6  58 2766.64 122.727   2
   2   6 -58 2615.72 98.5499   1
   6  -8 -55 1007.99 59.1496   3
   8  -2  55 903.584 65.5646   3
  -2  -6  55 961.654 60.9701   2
  -6   8  55 995.702 41.2736   1
   2   6 -55 874.123 38.7117   1
   8  -2  52 1882.33 104.470   3
   2   6 -52 2061.89 129.614   2
  -6   8  52 2069.90 79.1386   1
  -2  -6  52 1941.47 97.5363   2
   6  -8 -52 2073.06 95.4954   3
   8  -2  52 2209.05 83.1545   1
   8  -2  49 690.194 36.5901   1
   2   6 -49 641.488 62.9856   4
   2   6 -49 755.574 76.5894   2
  -6   8  49 678.815 34.7677   1
  -2  -6  49 684.352 52.9755   2
   2   6 -46 1797.06 100.368   4
  -6   8  46 1522.81 67.4086   1
   2   6 -46 1541.47 112.875   2
  -2  -6  46 1720.73 88.0496   2
   8  -2  46 1741.54 69.5078   1
   2   6 -43 1456.04 110.386   2
   8  -2  43 1556.10 65.5220   1
   2   6 -43 1440.32 90.9147   4
   2   6 -40 223.165 43.9499   4
   2   6 -40 238.894 58.8254   2
   8  -2  40 167.858 28.8368   4
   2   6 -37 4906.17 224.594   2
   8  -2  37 4268.96 168.432   4
   2   6 -37 4553.18 190.569   4
  -6   8  37 4323.31 164.470   1
  -6   8  34 979.244 53.8212   1
   8  -2  34 944.658 55.3773   4
   8  -2  34 1139.93 53.0894   1
   2   6 -34 1139.74 74.7080   4
   8  -2  31 35.2858 18.3225   1
  -6   8  31 2.89457 20.6829   1
   2   6 -31 13.0785 35.0801   4
   8  -2  31 14.2118 20.7687   4
   2   6 -31 32.1997 55.1303   2
   8  -2  28 16357.8 596.769   4
   2   6 -28 17218.8 669.310   2
  -6   8  28 19330.0 607.871   1
   2   6 -28 16616.0 619.891   4
   8  -2  28 18418.1 599.606   1
   8  -2  25 95.0425 21.3287   4
   8  -2  25 104.625 23.1600   1
   2   6 -25 56.2151 33.6608   4
  -6   8  25 94.2389 29.6695   1
   2   6 -25 83.7804 66.7925   2
   2   6 -22 3043.93 187.759   2
  -6   8  22 3308.34 136.756   1
   8  -2  22 3143.48 127.585   1
   2   6 -19 1166.24 118.621   2
   8  -2  19 1205.50 65.6708   1
  -8   2 -19 1222.56 61.5160   1
  -8   2 -16 1586.89 77.9358   1
   8  -2  16 1869.45 83.8745   1
   8  -2  13 160.214 31.2557   1
  -8   2 -13 100.647 26.1816   1
  -2  -6  10 9895.80 397.612   2
   8  -2  10 10682.2 358.759   1
  -8   2 -10 9407.86 352.438   1
  -8   2  -7 703.508 49.4651   1
   8  -2   7 688.357 52.3102   1
  -2  -6   7 607.788 83.6663   2
  -2  -6   4 35465.5 1216.66   2
   8  -2   4 35672.4 1168.34   1
  -8   2  -4 33393.5 1166.04   1
   8  -2   1 1331.33 72.6243   1
  -2  -6   1 1224.38 110.077   2
   6  -8  -1 1286.68 69.5019   3
   6  -8   2 73.6339 27.1222   3
   8  -2  -2 136.158 31.6010   1
  -8   2   5 344.760 30.1955   4
   6  -8   5 322.857 35.9982   3
  -2  -6  -5 342.160 83.5945   2
   8  -2  -5 340.757 38.7570   1
  -8   2   5 345.244 35.7685   1
   8  -2  -8 348.474 35.3946   1
   6  -8   8 275.380 33.4596   3
  -8   2   8 220.720 31.1180   4
  -2  -6  -8 352.363 79.7143   2
  -8   2   8 273.280 33.7344   1
  -8   2  11 1013.64 59.4958   1
   6  -8  11 1048.37 62.5029   3
   8  -2 -11 1091.18 62.6176   1
  -2  -6 -11 1013.09 101.715   2
  -8   2  11 1100.47 61.7383   4
  -8   2  14 20975.6 701.085   4
   8  -2 -14 20145.9 695.811   1
   6  -8  14 20476.1 698.712   3
  -6   8 -14 21041.9 733.586   3
  -8   2  14 19838.2 693.052   1
   8  -2 -17 3838.69 152.210   1
  -6   8 -17 3921.02 183.239   3
  -8   2  17 3638.56 149.252   1
  -8   2  17 3982.52 160.608   4
   2   6  17 4271.44 195.175   3
   6  -8  17 3859.68 157.659   3
   8  -2 -20 21271.7 722.517   1
  -8   2  20 20983.1 732.855   4
  -6   8 -20 21023.2 732.391   2
   2   6  20 21491.5 751.756   3
  -6   8 -20 21606.7 751.618   3
   8  -2 -23 3555.54 141.917   1
  -8   2  23 3642.99 155.377   4
  -6   8 -23 3615.43 146.842   1
  -6   8 -23 3450.25 165.994   3
   2   6  23 3674.64 163.723   3
  -6   8 -23 3809.43 157.261   2
   2   6  26 1978.26 99.9572   3
  -6   8 -26 1829.27 93.9871   2
  -6   8 -26 1745.80 104.471   3
  -6   8 -26 1913.27 86.8301   1
   8  -2 -26 1800.30 80.0219   1
  -6   8 -29 713.597 56.7867   4
  -6   8 -29 665.374 45.8350   1
   2   6  29 685.583 55.1901   3
  -6   8 -29 673.592 62.5696   3
  -8   2  29 691.787 59.8162   4
   8  -2 -29 631.962 39.8699   1
  -6   8 -29 589.667 52.8296   2
  -8   2  32 4187.87 179.266   4
  -8   2  32 4242.32 236.624   2
   2   6  32 4370.09 174.033   3
  -6   8 -32 4295.52 179.017   4
  -6   8 -32 4154.92 162.160   1
  -6   8 -32 4079.39 184.621   3
   8  -2 -32 4239.89 158.915   1
  -6   8 -32 4500.09 179.283   2
   2   6  35 14.0577 27.4882   3
  -6   8 -35 10.2746 28.5414   4
  -8   2  35 62.3721 58.5118   2
  -6   8 -35-11.6310 33.6821   3
  -8   2  35-17.4648 30.7326   4
  -6   8 -35 14.0143 27.9033   2
   2   6  38 16307.3 563.456   3
  -8   2  38 15898.1 599.762   2
  -6   8 -38 15740.4 578.779   3
  -6   8 -38 16878.6 572.590   2
  -8   2  38 15306.1 570.613   4
  -6   8 -38 16707.3 575.983   4
   2   6  41 569.780 48.0129   3
  -8   2  41 539.176 51.4227   4
   8  -2 -41 516.373 34.2934   1
  -8   2  41 550.228 61.5080   2
  -6   8 -41 651.823 35.9950   1
  -6   8 -41 607.276 55.6706   3
  -6   8 -41 599.294 50.2301   2
  -6   8 -41 574.948 55.1241   4
  -8   2  44 2363.90 124.035   4
  -6   8 -44 2987.31 135.674   4
   8  -2 -44 2568.74 104.227   1
  -6   8 -44 3023.43 129.655   2
  -6   8 -44 2706.34 104.059   1
  -6   8 -44 2986.85 136.049   3
  -8   2  47 1039.85 70.4618   4
  -6   8 -47 1145.48 78.5407   3
   8  -2 -47 1068.05 50.3102   1
  -6   8 -47 1129.50 75.8301   4
  -2  -6 -47 1023.08 43.6202   2
  -6   8 -47 1205.44 74.5545   2
  -6   8 -47 1133.88 49.2188   1
  -8   2  50 79.4853 31.8873   4
  -6   8 -50 10.9373 10.2794   1
  -6   8 -50 31.7892 29.9158   4
  -2  -6 -50 20.7521 10.9207   2
  -6   8 -50 12.5115 36.1814   3
   8  -2 -50 4.34996 13.9633   1
  -6   8 -50 38.5180 29.2194   2
  -2  -6 -53 90.3120 13.2591   2
  -6   8 -53 139.968 33.0981   2
   8  -2 -53 120.158 17.8176   1
  -6   8 -53 89.4028 37.1264   3
  -6   8 -53 98.7884 12.2812   1
  -8   2  53 57.4532 29.4778   4
  -6   8 -53 140.000 35.1226   4
  -2  -6 -56 1848.58 69.6094   2
  -8   2  56 1858.88 97.0895   4
  -6   8 -56 1982.11 108.426   3
  -6   8 -56 1654.71 67.9570   1
   2   6  56 1876.29 68.5870   1
  -6   8 -59 191.727 13.2854   1
  -2  -6 -59 210.141 18.4253   2
  -6   8 -59 211.198 43.3606   3
  -8   2  59 180.606 34.7364   4
   2   6  59 198.759 14.2805   1
  -6   8 -62 1373.45 53.2428   1
   2   6  62 1637.90 54.4202   1
  -2  -6 -62 1321.48 57.4970   2
  -8   2  62 1598.41 87.1515   4
  -8   2  65 223.277 37.4882   4
  -6   8 -65 339.817 47.8533   2
  -6   8 -68 912.905 70.0426   2
  -8   2  68 816.735 45.7329   2
   2   6  68 663.296 64.4616   4
  -8   2  68 648.209 54.5200   4
  -8   2  71 23.4353 18.1575   2
  -8   2  71 46.8369 28.6799   4
  -5   8  71 591.281 66.6350   4
   5  -8 -71 601.544 53.1619   3
  -8   3 -71 692.124 48.9847   2
   5  -8 -68 870.230 61.7817   3
  -8   3 -68 932.382 58.6691   2
   5  -8 -65 1598.14 86.4945   3
  -8   3 -65 1656.63 84.9588   2
  -5   8  62 1686.24 59.5671   1
   3   5 -62 1554.31 59.3857   1
  -5   8  59 842.773 36.3019   1
   3   5 -59 847.030 35.5407   1
  -3  -5  56 993.850 62.1119   2
   5  -8 -56 1055.79 63.9844   3
  -5   8  56 1085.79 44.2300   1
   3   5 -56 995.130 42.3433   1
   5  -8 -53 3391.93 138.490   3
  -5   8  53 3316.05 117.297   1
   8  -3  53 3387.22 147.245   3
  -3  -5  53 3295.97 140.679   2
   3   5 -53 3121.07 115.352   1
  -3  -5  50 668.116 50.9464   2
  -5   8  50 636.298 33.1283   1
   3   5 -50 636.476 31.1029   1
   3   5 -47 575.035 59.4886   4
  -5   8  47 539.530 31.5482   1
  -3  -5  47 581.527 49.6724   2
   8  -3  44 4044.02 148.907   1
   3   5 -44 4127.22 179.851   4
  -5   8  44 3945.26 147.509   1
   3   5 -41 2454.30 125.397   4
   5  -8 -38 542.442 42.2493   3
   3   5 -38 636.260 59.3265   4
   5  -8 -35 5029.16 189.560   3
  -5   8  35 5237.25 193.133   1
   8  -3  35 4927.04 185.245   1
   3   5 -35 5437.64 215.506   4
  -8   3 -32 377.064 29.1066   1
   8  -3  32 344.527 30.8398   1
   3   5 -32 363.512 48.8284   4
   5  -8 -32 292.779 30.7820   3
  -8   3 -29 5581.14 209.020   1
   5  -8 -29 5860.36 211.099   3
   8  -3  29 6093.14 212.126   1
   3   5 -29 5783.07 234.613   4
   8  -3  26 10693.0 358.336   1
   5  -8 -26 10067.9 353.911   3
   3   5 -26 10346.3 378.404   4
  -8   3 -26 9975.24 356.228   1
   3   5 -23 1316.24 78.8809   4
  -8   3 -23 1211.98 61.3159   1
   8  -3  23 1311.65 65.0809   1
  -8   3 -20 1373.14 67.5173   1
  -5   8  20 1347.71 56.3191   2
   8  -3  20 1451.76 69.2276   1
  -8   3 -17 14456.3 512.124   1
  -5   8  17 15055.7 500.916   2
   8  -3  17 14865.5 513.188   1
   8  -3  14 5162.62 192.255   1
  -8   3 -14 4866.74 189.279   1
  -8   3 -11 38.9633 25.8944   1
  -3  -5  11 49.4254 65.5251   2
   8  -3  11-4.96825 26.9964   1
  -3  -5   8 163.412 75.4607   2
   8  -3   8 192.632 33.5463   1
  -8   3  -8 180.748 30.5350   1
  -8   3  -5 161.900 30.1605   1
  -3  -5   5 249.668 100.082   2
   8  -3   5 202.515 31.4589   1
  -3  -5   2 21577.2 824.440   2
  -5   8  -1 3808.03 153.922   2
   8  -3  -1 3952.70 156.511   1
   5  -8   1 3805.40 138.348   3
  -3  -5  -1 3774.98 234.285   2
   8  -3  -4 8702.68 319.154   1
  -5   8  -4 8637.20 320.355   2
  -8   3   4 9194.02 320.530   1
  -5   8  -7 339.929 41.2363   2
  -5   8  -7 331.280 60.6003   3
   8  -3  -7 298.835 36.2195   1
  -8   3   7 344.542 36.0919   1
  -8   3  10 30277.9 1060.20   1
   8  -3 -10 32291.6 1063.29   1
  -5   8 -10 32476.2 1080.90   3
  -5   8 -10 31537.6 1069.20   2
  -5   8 -13 41.6939 38.5166   3
  -5   8 -13 70.9584 30.3696   2
   8  -3 -13 54.7390 28.1564   1
  -8   3  13 47.6681 23.9539   1
  -8   3  16 3678.92 141.145   1
   8  -3 -16 3741.64 142.886   1
  -5   8 -16 3782.64 158.446   3
  -5   8 -16 3409.14 150.307   2
  -8   3  19 2838.74 139.896   4
  -8   3  19 3079.90 123.168   1
   8  -3 -19 3084.82 124.107   1
  -5   8 -19 2907.64 139.076   3
  -8   3  22 57954.3 2018.89   4
  -5   8 -22 57363.8 2017.78   3
  -5   8 -22 58467.6 2014.87   2
   8  -3 -22 60073.5 2001.91   1
  -8   3  22 64012.9 2000.13   1
   3   5  22 61182.9 2041.55   3
   8  -3 -25 458.409 37.9720   1
  -5   8 -25 454.305 50.6834   3
  -8   3  25 389.129 49.2480   4
   3   5  25 440.250 61.5501   3
  -8   3  25 478.585 34.8214   1
  -5   8 -25 487.243 48.6879   2
   8  -3 -28 1103.89 56.8735   1
  -8   3  28 982.758 73.0854   4
   3   5  28 1049.98 78.3584   3
  -5   8 -28 1176.40 75.5517   3
  -5   8 -28 978.016 67.3212   2
  -8   3  28 1230.58 55.7865   1
  -8   3  31 1082.95 53.4092   1
  -8   3  31 1126.91 76.9234   4
  -5   8 -31 1160.67 75.5290   3
   3   5  31 1126.60 74.9604   3
  -5   8 -31 1068.72 70.4662   4
   8  -3 -31 1118.12 56.7335   1
  -5   8 -31 1147.04 71.8796   2
  -5   8 -34 3842.96 167.818   3
  -5   8 -34 3966.11 167.734   4
   3   5  34 3648.36 164.877   3
  -8   3  34 3483.27 201.591   2
  -5   8 -34 4081.43 166.042   2
  -8   3  34 4008.63 171.034   4
   3   5  37 2503.83 120.736   3
  -8   3  37 2552.97 147.916   2
  -5   8 -37 2779.75 128.196   3
  -8   3  37 2403.95 126.227   4
  -5   8 -37 2645.41 126.235   4
  -5   8 -37 2785.19 125.027   2
   8  -3 -40 17171.1 572.969   1
  -8   3  40 16185.4 609.628   2
  -8   3  40 15933.5 596.858   4
  -5   8 -40 17084.7 573.815   1
  -5   8 -40 17449.1 602.633   4
  -5   8 -40 17371.6 600.056   3
   3   5  40 16303.9 588.989   3
  -5   8 -40 17052.3 596.209   2
   8  -3 -43 7777.50 275.238   1
  -5   8 -43 7883.44 274.861   1
  -5   8 -43 8344.79 307.854   4
  -5   8 -43 7986.42 302.902   3
   3   5  43 7664.95 292.119   3
  -8   3  43 7027.73 297.602   4
  -5   8 -43 8553.70 301.426   2
  -5   8 -46 4278.41 181.357   4
  -5   8 -46 4280.82 175.456   2
  -8   3  46 3711.18 173.546   4
  -5   8 -46 4104.61 148.830   1
  -5   8 -46 4208.49 178.514   3
   8  -3 -46 4031.52 150.967   1
  -5   8 -49 107.035 30.7402   2
  -5   8 -49 155.145 17.1746   1
  -5   8 -49 196.438 39.7597   4
  -8   3  49 127.851 36.2619   4
  -5   8 -49 141.301 35.7478   3
  -3  -5 -49 128.690 16.6135   2
   3   5  49 150.647 15.3576   1
  -8   3  49 154.976 32.7489   2
  -5   8 -52 4310.38 172.408   2
  -8   3  52 3602.18 165.697   4
  -5   8 -52 4403.42 175.126   3
  -5   8 -52 4077.77 176.942   4
  -3  -5 -52 3673.15 136.541   2
  -8   3  52 4047.26 157.897   2
   3   5  52 3666.13 134.978   1
  -5   8 -52 3866.48 136.718   1
  -8   3  55 135.580 33.9716   4
  -5   8 -55 81.3855 33.9230   2
  -5   8 -55 148.246 38.5486   4
  -5   8 -55 115.199 36.0274   3
  -5   8 -55 98.6722 12.7577   1
   3   5  55 102.417 12.5200   1
  -3  -5 -55 95.3158 14.4652   2
   3   5  58 149.629 12.4326   1
  -3  -5 -58 112.518 15.7044   2
  -5   8 -58 105.798 38.2589   3
  -8   3  58 129.268 33.8214   4
  -5   8 -58 102.564 11.3899   1
  -5   8 -61 1777.86 66.8359   1
  -3  -5 -61 1886.89 74.2186   2
   3   5  61 1905.51 67.2566   1
  -8   3  61 2142.69 103.237   4
  -5   8 -61 2284.54 112.904   3
  -3  -5 -64 1640.35 52.4681   2
   3   5  64 1652.87 88.8248   4
  -8   3  64 1753.38 83.2610   4
  -8   3  67 616.247 55.1431   4
  -3  -5 -67 600.810 35.2246   2
  -5   8 -67 696.529 63.3559   2
  -8   3  70-12.9231 26.5638   4
  -3  -5 -70 17.4899 17.8335   2
  -8   3  73 374.289 43.4791   4
  -3  -5 -73 368.913 29.7431   2
  -4   8  72 183.891 44.3073   4
   4  -8 -72 179.777 40.3100   3
  -8   4 -72 199.239 31.7706   2
   4  -8 -69 118.929 35.8120   3
  -8   4 -69 130.597 28.8657   2
  -8   4 -66 125.460 30.3332   2
  -4  -4  66 118.004 25.6559   2
   4  -8 -66 133.726 34.4542   3
   4  -8 -63 773.132 55.9667   3
   4   4 -63 549.212 23.8244   1
  -4  -4  63 708.635 47.8944   2
  -8   4 -63 865.993 57.0550   2
  -4   8  63 561.217 22.7843   1
  -8   4 -60 27.0674 28.3714   2
  -4   8  60 44.1139 9.58875   1
   4  -8 -60 29.5669 29.1420   3
   4   4 -60 33.8778 9.06010   1
   4   4 -57 68.3935 11.2918   1
   4  -8 -57 45.3853 29.5554   3
  -8   4 -57 56.4730 29.1732   2
  -4   8  57 85.2735 12.3450   1
  -4   8  54 65.6372 12.3543   1
   4   4 -54 51.9750 10.4963   1
   4  -8 -54 47.8733 27.0414   3
  -8   4 -54 61.4075 31.9424   2
  -4  -4  54 53.8115 26.8223   2
  -4   8  51 187.514 18.2676   1
   4  -8 -51 178.210 31.3493   3
   4   4 -51 187.082 16.0572   1
  -4  -4  51 132.789 30.6021   2
   4   4 -48 515.715 27.5708   1
  -4   8  48 498.570 30.7765   1
  -4   8  45 1448.21 64.5814   1
   4   4 -45 1409.26 58.5156   1
   4   4 -42 1587.52 65.1005   1
   4   4 -42 1590.56 96.6858   4
   4   4 -39 264.839 46.2669   4
   4   4 -36 54.6658 34.7488   4
   8  -4  36 136.455 22.8187   1
   4  -8 -36 43.3670 25.8568   3
   4   4 -33 1720.25 98.6206   4
   4  -8 -33 1801.46 84.3951   3
   8  -4  33 1803.86 78.9275   1
  -8   4 -33 1751.74 74.6096   1
   4   4 -30 4790.45 208.904   4
   4  -8 -30 5037.58 191.010   3
   8  -4  30 5170.62 188.136   1
  -8   4 -30 5180.25 185.343   1
   4   4 -27 4506.14 187.508   4
   4  -8 -27 4299.84 167.604   3
   8  -4  27 4498.46 166.775   1
  -8   4 -27 4348.24 164.425   1
   8  -4  24 2479.98 105.128   1
   4  -8 -24 2433.06 103.411   3
   4   4 -24 2592.88 122.713   4
  -8   4 -24 2576.57 103.235   1
  -8   4 -21 3343.65 127.994   1
   4   4 -21 3056.24 142.307   4
  -8   4 -21 3242.39 133.148   4
   4  -8 -21 3224.25 123.693   3
   8  -4  21 3051.15 129.033   1
  -8   4 -18 19577.8 673.789   4
  -4   8  18 18929.2 661.275   2
   8  -4  18 20642.4 675.105   1
  -8   4 -18 20501.1 672.724   1
   4   4 -18 19514.5 683.826   4
   4  -8 -18 19797.7 663.147   3
   8  -4  15 5806.19 212.927   1
  -8   4 -15 5909.54 206.943   4
  -8   4 -15 5686.39 210.909   1
  -4   8  15 5307.90 202.055   2
  -8   4 -12 27269.4 924.125   1
   8  -4  12 27392.3 922.656   1
  -4   8  12 27637.6 915.800   2
  -8   4 -12 26905.5 910.056   4
   8  -4   9 4100.31 166.332   1
  -8   4  -9 4095.87 166.706   1
  -4   8   9 4388.43 162.952   2
  -8   4  -6 4701.86 181.237   1
   8  -4   6 4796.21 181.111   1
  -4   8   6 4340.82 175.887   2
   8  -4   3 6121.22 233.627   1
  -4   8   3 6292.82 233.348   2
   8  -4   0 19185.1 666.444   1
  -4   8   0 19656.4 668.690   2
  -4   8  -3 2717.41 124.705   2
  -4   8  -3 3043.36 121.455   3
   8  -4  -3 2708.69 122.178   1
   8  -4  -6 8972.74 323.886   1
  -8   4   6 8912.08 323.192   1
  -4   8  -6 9205.27 322.057   3
  -4   8  -6 8712.04 328.610   2
  -4   8  -9 2417.56 109.871   3
  -4   8  -9 2514.10 118.445   2
  -8   4   9 2711.78 111.079   1
   8  -4  -9 2392.62 110.034   1
   8  -4 -12 1400.10 72.1755   1
  -4   8 -12 1117.23 69.2246   3
  -8   4  12 1345.02 69.2148   1
  -4   8 -12 1351.97 79.7846   2
  -4   8 -15 1336.39 75.7151   3
   8  -4 -15 1412.46 72.2521   1
  -8   4  15 1405.99 70.0167   1
  -4   8 -15 1249.07 80.2311   2
  -8   4  18 111511. 3584.25   1
   8  -4 -18 109512. 3587.26   1
  -4   8 -18 106753. 3593.67   3
  -4   8 -18 104092. 3598.20   2
  -8   4  21 1677.64 76.5170   1
  -4   8 -21 1539.42 91.6342   2
  -4   8 -21 1642.95 89.1492   3
   4   4  21 1715.16 136.192   3
   8  -4 -21 1712.50 79.9186   1
   4   4  24 23566.2 820.445   3
   8  -4 -24 23050.4 774.938   1
  -8   4  24 22821.1 770.876   1
  -4   8 -24 23240.2 786.935   3
  -4   8 -24 21702.2 788.432   2
   4   4  27 723.822 73.6694   3
  -4   8 -27 703.345 56.5502   3
   8  -4 -27 618.560 43.1583   1
  -8   4  27 790.754 41.9224   1
  -4   8 -27 582.377 56.0421   2
  -4   8 -30 2794.59 128.808   3
   8  -4 -30 2788.96 112.172   1
  -8   4  30 2707.63 107.724   1
   4   4  30 2780.45 138.808   3
  -4   8 -30 2615.21 126.836   2
   4   4  33 674.428 64.5359   3
  -4   8 -33 686.449 58.5169   4
  -4   8 -33 655.956 56.9946   3
  -8   4  33 693.423 38.7295   1
  -4   8 -33 589.192 54.2229   2
  -8   4  36 11193.6 433.421   4
  -4   8 -36 12532.4 429.140   3
  -4   8 -36 11842.0 429.582   4
  -8   4  36 11467.2 454.234   2
   4   4  36 12221.3 430.765   3
  -8   4  36 11558.5 400.109   1
  -4   8 -36 11419.7 425.405   2
  -8   4  39 2690.52 135.512   4
   8  -4 -39 2793.00 110.176   1
  -4   8 -39 2697.30 127.273   2
  -4   8 -39 2985.87 131.989   3
  -4   8 -39 2761.61 132.261   4
   4   4  39 2699.98 127.558   3
  -4   8 -42 8583.45 313.996   2
  -8   4  42 7895.44 317.474   4
   4   4  42 8046.85 308.588   3
  -4   8 -42 8761.89 314.521   3
   4   4  42 8007.35 283.583   1
  -4   8 -42 8740.75 320.019   4
  -4   8 -45 763.787 59.6397   2
  -4   8 -45 892.532 68.3725   4
  -4   8 -45 917.324 44.7591   1
  -8   4  45 755.326 66.9402   4
   4   4  45 840.138 59.8460   3
  -4   8 -45 981.751 65.9388   3
   4   4  45 800.497 39.7417   1
  -8   4  48 872.610 58.6995   2
   4   4  48 908.367 41.9935   1
  -4   8 -48 976.315 66.8272   2
  -4   8 -48 1003.84 46.0771   1
  -8   4  48 987.063 73.7133   4
  -4   8 -48 987.570 71.4819   4
  -4   8 -48 1019.21 68.2381   3
   4   4  48 911.192 63.0518   3
   4   4  51 96.4537 12.9907   1
  -4   8 -51 78.1307 34.8564   4
  -4   8 -51 82.5558 31.4716   3
  -8   4  51 68.5122 34.0644   4
  -8   4  51 93.7584 25.7620   2
  -4   8 -51 105.526 15.4847   1
  -4   8 -51 107.982 31.2952   2
  -4   8 -54 1073.41 46.5911   1
  -4   8 -54 1165.13 75.5457   3
  -4   8 -54 1099.40 79.2811   4
  -8   4  54 1229.61 60.4282   2
  -8   4  54 1040.33 74.3484   4
   4   4  54 1091.21 45.2635   1
  -4  -4 -54 1110.87 50.9013   2
  -4   8 -54 1185.48 76.5359   2
  -4   8 -57 617.844 62.1518   4
  -4   8 -57 753.701 61.9775   3
  -8   4  57 763.743 43.3033   2
   4   4  57 637.862 29.5132   1
  -4  -4 -57 657.368 35.4976   2
  -4   8 -57 659.532 30.1388   1
  -8   4  57 767.176 61.0368   4
   4   4  60 1659.99 61.5457   1
  -4   8 -60 1615.53 61.3802   1
  -4  -4 -60 1692.18 69.5189   2
  -8   4  60 1861.91 100.960   4
  -8   4  60 1805.85 74.9406   2
  -8   4  63 576.470 55.2663   4
  -4   8 -63 465.333 52.9602   2
   4   4  63 314.183 15.7640   1
  -4  -4 -63 398.556 26.5802   2
  -8   4  63 494.958 31.8588   2
  -4   8 -63 334.043 15.2880   1
  -4   8 -66 3958.50 163.710   2
  -4  -4 -66 2987.86 117.927   2
  -4  -4 -69 32.7684 15.6321   2
  -8   4  69 30.0093 29.8285   4
  -4  -4 -72 352.263 28.4984   2
  -8   4  72 352.128 43.4463   4
   4   4  72 305.324 42.0111   4
  -8   5 -73 255.528 35.8809   2
  -3   8  73 254.130 48.0113   4
   3  -8 -70 2.86739 34.6902   3
  -8   5 -70 50.0951 26.0381   2
  -8   5 -67 48.5873 28.7414   2
   3  -8 -67 24.8225 34.3244   3
  -5  -3  67 18.2360 21.8647   2
   3  -8 -64 2512.93 112.265   3
  -5  -3  64 2197.66 94.9873   2
  -3   8  61 212.335 13.7040   1
  -8   5 -61 224.882 38.5621   2
   3  -8 -61 175.220 38.7464   3
  -8   5 -61 183.803 44.0817   3
  -5  -3  61 203.371 32.5134   2
   5   3 -61 160.731 13.5743   1
  -3   8  58 4781.78 161.551   1
  -8   5 -58 4355.79 206.597   3
   3  -8 -58 4827.04 193.660   3
   5   3 -58 4349.02 160.304   1
  -3   8  55 97.4948 13.9986   1
  -8   5 -55 157.827 44.4359   3
  -8   5 -55 135.995 34.9861   2
   3  -8 -55 88.5416 32.0720   3
   5   3 -55 74.6582 11.9039   1
   5   3 -52 398.711 22.8068   1
  -8   5 -52 335.950 53.7226   3
   3  -8 -52 417.562 46.2550   3
  -3   8  52 379.317 25.2429   1
  -5  -3  52 366.163 40.6539   2
  -3   8  49 22.4680 15.8801   1
  -8   5 -49-7.97070 42.5584   3
   5   3 -49 26.1915 11.2495   1
  -8   5 -46 1078.80 47.8733   1
   5   3 -46 1135.83 48.0098   1
  -8   5 -43 1284.89 55.0749   1
   5   3 -43 1255.27 54.2392   1
  -8   5 -40 14196.5 487.736   1
   5   3 -40 14607.9 486.752   1
   5   3 -37 162.415 43.6871   4
   3  -8 -37 203.924 38.8940   3
   5   3 -34 21685.6 787.876   4
   3  -8 -34 23176.3 774.461   3
  -8   5 -31 1720.71 89.0776   4
  -8   5 -31 1490.04 67.4007   1
  -5  -3  31 1601.67 108.246   2
   5   3 -31 1413.75 90.8270   4
   3  -8 -31 1521.79 81.9600   3
   8  -5  31 1493.49 72.9025   1
  -8   5 -28 6610.16 241.960   4
   3  -8 -28 6202.12 232.725   3
   8  -5  28 6179.37 227.241   1
  -8   5 -28 6064.68 222.681   1
   5   3 -28 5852.88 243.599   4
   3  -8 -25 71.4538 30.1593   3
  -8   5 -25 84.5005 32.9349   4
   5   3 -25 64.9017 36.5135   4
  -8   5 -25 60.6994 19.8621   1
   8  -5  25 89.2864 26.5273   1
  -8   5 -22 1505.08 79.8045   4
  -8   5 -22 1420.39 70.3406   1
   5   3 -22 1503.36 85.9471   4
   3  -8 -22 1496.28 77.1925   3
   8  -5  22 1505.93 75.2599   1
   8  -5  19 68.5081 26.0754   1
  -8   5 -19 132.605 25.8133   1
  -8   5 -19 50.1363 25.2301   4
   5   3 -19 56.5236 34.2418   4
  -8   5 -16 16730.6 585.889   4
   8  -5  16 16778.5 592.079   1
   8  -5  16 18480.7 655.640   3
   5   3 -16 18189.7 600.129   4
  -8   5 -16 17783.1 590.860   1
  -3   8  16 16391.2 589.520   2
   5   3 -13 49.1742 30.7190   4
   8  -5  13 35.0875 28.5491   1
  -8   5 -13 34.7460 24.5048   1
  -3   8  13 23.5405 27.7792   2
  -3   8  10 584.735 48.0344   2
  -8   5 -10 580.519 47.0483   1
   8  -5  10 710.975 50.8526   1
  -3   8   7 1096.35 71.0648   2
  -8   5  -7 1148.27 67.0925   1
   8  -5   7 1324.04 70.3500   1
  -3   8   4 7325.40 269.759   2
  -8   5  -4 6967.49 265.422   1
   8  -5   4 7245.69 267.628   1
  -3   8   1 355.865 45.6832   2
   8  -5   1 345.136 43.4000   1
  -3   8  -2 10942.5 379.006   3
   8  -5  -2 11245.2 398.631   1
  -3   8  -2 11825.1 407.305   2
  -8   5   5 2013.81 97.8673   1
  -3   8  -5 2045.50 84.7582   3
   8  -5  -5 2260.74 102.217   1
  -3   8  -5 2118.83 108.861   2
  -3   8  -8 1944.74 84.5033   3
  -8   5   8 1806.02 93.0136   1
   8  -5  -8 1980.08 96.1568   1
  -3   8 -11 80.9530 40.9912   2
   8  -5 -11 121.544 32.4525   1
  -3   8 -11 67.5065 26.5649   3
  -8   5  11 90.5906 27.8504   1
  -3   8 -14 123155. 4099.36   3
   8  -5 -14 123729. 4104.28   1
  -8   5  14 126953. 4100.90   1
  -3   8 -14 121699. 4115.70   2
  -8   5  17 2740.22 120.770   1
  -3   8 -17 3013.58 126.226   3
   8  -5 -17 3044.67 126.367   1
  -3   8 -17 2893.77 137.107   2
  -8   5  20 3252.13 132.109   1
  -3   8 -20 2935.46 147.731   2
   8  -5 -20 3226.90 134.586   1
  -3   8 -23 2161.01 99.5111   3
   5   3  23 1796.40 149.287   3
  -8   5  23 1899.23 87.0968   1
   8  -5 -23 2039.27 93.8940   1
  -3   8 -23 2187.57 109.377   2
  -8   5  26 27019.8 901.530   1
  -3   8 -26 27630.3 916.623   3
   8  -5 -26 27491.8 908.911   1
   5   3  26 26716.1 955.200   3
  -3   8 -26 24661.5 921.360   2
  -8   5  29 4351.49 165.698   1
   5   3  29 4638.76 207.644   3
  -3   8 -29 4194.38 187.614   2
  -3   8 -29 4762.29 184.764   3
   8  -5 -29 4569.54 172.821   1
  -3   8 -32 10450.9 410.849   2
  -8   5  32 11285.9 387.420   1
   5   3  32 10826.3 423.533   3
  -3   8 -32 11328.4 412.257   4
  -3   8 -35 859.180 65.3820   2
  -8   5  35 863.186 84.4990   2
   5   3  35 797.076 71.1704   3
   5   3  35 811.458 44.1070   1
  -3   8 -35 956.506 64.1371   3
  -3   8 -35 887.912 65.9617   4
  -8   5  35 920.859 45.3060   1
  -3   8 -38 5197.77 222.032   2
  -3   8 -38 5960.28 221.067   3
  -3   8 -38 5403.56 223.992   4
   5   3  38 5261.35 223.678   3
  -3   8 -41 88.6617 32.5458   2
   5   3  41 69.7246 30.6473   3
  -3   8 -41 131.979 32.8897   3
  -3   8 -41 114.647 37.4750   4
  -8   5  44 159.811 33.7565   2
  -3   8 -44 156.708 33.1872   2
   5   3  44 215.406 19.4680   1
   5   3  44 213.643 39.3975   3
  -3   8 -44 254.213 46.3368   4
  -3   8 -44 186.992 35.3120   3
  -8   5  44 212.667 19.7980   1
  -8   5  44 179.313 43.1967   4
  -3   8 -47 539.911 53.8871   4
  -3   8 -47 398.343 44.5853   2
   5   3  47 402.636 44.1153   3
  -3   8 -47 508.388 45.9354   3
  -8   5  47 413.136 25.5154   1
  -8   5  47 440.674 39.7345   2
  -8   5  47 369.513 51.0338   4
   5   3  47 389.817 24.6796   1
  -8   5  50 940.942 52.7619   2
  -3   8 -50 871.045 65.4771   2
  -8   5  50 811.291 69.6887   4
   5   3  50 878.300 62.3907   3
  -3   8 -50 988.500 65.8546   3
   5   3  50 889.901 40.4906   1
  -3   8 -50 898.717 70.8601   4
  -3   8 -50 923.500 43.9641   1
   5   3  53 283.957 43.5491   4
   5   3  53 321.948 20.0517   1
  -3   8 -53 229.761 39.8228   2
  -8   5  53 378.709 49.9730   4
  -3   8 -53 254.810 39.9237   3
  -3   8 -53 321.798 46.5637   4
  -3   8 -53 323.047 22.2286   1
  -8   5  53 259.107 28.1550   2
  -8   5  56 732.192 43.2989   2
   5   3  56 835.143 35.6507   1
  -3   8 -56 870.458 65.1136   3
  -3   8 -56 714.290 66.9190   4
  -3   8 -56 908.871 67.3032   2
  -3   8 -56 865.442 37.1839   1
  -5  -3 -56 824.630 44.0263   2
  -8   5  56 857.727 69.7977   4
  -3   8 -59 317.377 45.2295   4
  -3   8 -59 257.834 16.8853   1
  -3   8 -59 330.582 43.8348   3
  -8   5  59 347.171 46.7962   4
  -8   5  59 296.793 24.8812   2
  -5  -3 -59 281.781 24.8601   2
   5   3  59 249.451 16.5102   1
  -5  -3 -62 2156.48 86.5864   2
  -3   8 -62 2819.90 121.646   3
  -8   5  62 2547.94 120.084   4
  -3   8 -62 1926.36 74.9095   1
   5   3  62 2251.11 76.1150   1
  -8   5  62 2336.01 86.5529   2
  -3   8 -65 298.069 49.3426   2
  -8   5  65 385.644 47.9632   4
  -5  -3 -65 335.586 26.6687   2
  -8   5  68 1438.97 87.0966   4
  -3   8 -68 1537.04 97.8222   2
   5   3  68 1311.48 79.3593   4
  -5  -3 -68 1259.83 59.1281   2
  -8   5  71 117.341 35.3950   4
   5   3  71 66.4004 30.9255   4
  -5  -3 -71 86.2765 18.7701   2
  -8   6 -71 194.039 36.6614   2
  -6  -2  71 255.971 30.6374   2
   2  -8 -71 211.985 46.1131   3
   2  -8 -68 561.513 59.0431   3
  -6  -2  68 490.119 40.8230   2
   2  -8 -65 971.813 75.1793   3
  -6  -2  65 936.751 57.8032   2
  -2   8  62 2179.62 76.9380   1
   6   2 -62 2001.26 77.3116   1
  -6  -2  62 2273.85 100.838   2
   2  -8 -62 2119.80 115.707   3
   6   2 -59 770.154 35.8239   1
   2  -8 -59 910.279 68.7049   3
  -8   6 -59 729.820 72.0095   3
  -2   8  59 896.812 37.3593   1
  -6  -2  59 842.094 56.3241   2
  -2   8  56 54.7095 13.5299   1
   6   2 -56 39.0260 11.3808   1
  -8   6 -56 30.5196 38.1763   3
   2  -8 -56 19.4437 33.0195   3
   2  -8 -53 614.179 57.6876   3
  -8   6 -53 514.336 27.1352   1
  -8   6 -53 601.093 64.0553   3
   6   2 -53 574.153 28.8827   1
   6   2 -50 418.213 25.6193   1
   2  -8 -50 487.130 52.3998   3
  -8   6 -50 405.434 59.3500   3
  -8   6 -50 433.684 24.8448   1
   6   2 -47 1590.20 65.2690   1
  -8   6 -47 1540.96 64.8992   1
  -8   6 -47 1502.27 103.958   3
   6   2 -44 17397.8 578.726   1
  -8   6 -44 15953.4 626.350   3
  -8   6 -44 17314.7 578.910   1
  -8   6 -41 4258.97 153.530   1
  -8   6 -41 3951.65 197.615   3
   6   2 -41 4244.20 152.639   1
   2  -8 -35 2151.27 114.223   3
  -8   6 -35 2383.94 116.736   4
  -6  -2  32 37253.6 1317.95   2
   6   2 -32 37592.9 1263.37   1
   2  -8 -32 37139.6 1288.08   3
   6   2 -32 36321.6 1291.70   4
  -8   6 -32 41978.4 1290.41   4
  -8   6 -32 37939.7 1265.92   1
  -8   6 -29 378.804 48.3933   4
   6   2 -29 408.516 30.1973   1
   6   2 -29 448.120 52.8335   4
  -8   6 -29 434.800 33.0455   1
  -6  -2  29 301.769 67.1602   2
   2  -8 -29 452.360 53.9270   3
   6   2 -26 7399.70 282.608   4
  -8   6 -26 7632.28 274.556   4
  -6  -2  26 7139.61 333.863   2
   8  -6  26 7141.72 288.903   3
  -8   6 -26 7218.08 260.460   1
   6   2 -26 7191.10 258.240   1
  -8   6 -23 5375.47 207.702   4
   6   2 -23 5316.30 196.467   1
  -8   6 -23 5356.70 199.782   1
   8  -6  23 5607.47 231.973   3
   6   2 -23 5323.43 215.833   4
  -8   6 -20 42299.4 1394.30   4
  -8   6 -20 41240.1 1390.73   1
   6   2 -20 44466.4 1407.41   4
   6   2 -17 3765.09 155.705   4
   8  -6  17 3544.31 182.299   3
  -8   6 -17 3474.03 144.526   1
   8  -6  17 3716.58 150.794   1
   6   2 -14 9501.79 330.484   4
   8  -6  14 9820.51 376.049   3
   8  -6  14 9480.88 331.831   1
   2  -8 -14 8516.54 312.340   2
  -8   6 -14 9041.50 324.769   1
  -8   6 -11 151.341 29.9994   1
   8  -6  11 186.034 36.2040   1
  -2   8  11 176.288 15.2649   3
   2  -8 -11 175.491 26.5627   2
   8  -6  11 78.0758 70.5897   3
  -2   8  11 183.065 49.0914   2
   6   2 -11 191.502 35.0033   4
  -8   6  -8 980.927 59.5851   1
   8  -6   8 983.937 64.0143   1
   6   2  -8 922.412 54.9153   4
   2  -8  -8 875.296 53.1942   2
   8  -6   5 288.839 42.0915   1
  -2   8   5 283.306 49.0057   2
   2  -8  -5 260.958 35.6660   2
  -8   6  -5 277.141 36.6060   1
  -2   8   2 21032.8 752.268   2
   8  -6   2 20580.3 743.549   1
   2  -8  -2 22682.3 738.815   2
  -2   8  -1 3972.05 174.607   2
   2  -8   1 3996.88 165.047   2
  -2   8  -4 2266.85 124.796   2
   8  -6  -4 2663.00 119.273   1
   2  -8   4 2598.38 116.911   2
  -8   6   4 2357.14 111.024   1
  -2   8  -7 1001.27 78.4062   2
   2  -8   7 1135.96 70.7992   2
   8  -6  -7 1124.36 71.1402   1
  -8   6   7 1114.00 65.7300   1
  -2   8 -10 85.4810 43.6201   2
   2  -8  10 39.6456 30.2188   2
  -8   6  10 26.3135 24.6714   1
   8  -6 -10 72.5368 35.3612   1
  -2   8 -13 4319.21 189.685   2
  -8   6  13 4195.21 168.842   1
   8  -6 -13 4499.24 178.007   1
   2  -8  13 4236.88 180.060   2
   8  -6 -16 1152.76 70.1090   1
  -2   8 -16 1030.16 78.1010   2
  -8   6  16 1140.58 62.4050   1
  -8   6  19 395.485 36.9318   1
  -2   8 -19 362.220 54.4896   2
  -2   8 -22 2822.51 138.925   2
  -8   6  22 2773.48 114.545   1
   6   2  22 2687.08 111.906   1
   6   2  25 3249.23 124.712   1
   6   2  25 3297.08 188.344   3
  -2   8 -25 3118.72 149.422   2
  -8   6  25 3076.58 126.108   1
  -8   6  28 15.9572 16.6496   1
   6   2  28 57.9480 53.8344   3
   6   2  28 20.9408 17.1117   1
  -2   8 -28-8.88470 37.3031   2
  -2   8 -31 602.379 55.1913   4
   6   2  31 571.001 36.3934   1
  -8   6  31 586.756 37.4563   1
  -2   8 -31 575.332 61.5317   2
   6   2  31 619.862 71.2522   3
  -2   8 -34 2236.97 124.463   2
   6   2  34 2539.87 99.5422   1
  -2   8 -34 2392.45 121.569   4
   6   2  34 2488.81 134.364   3
  -8   6  34 2408.12 98.3862   1
   6   2  37 9064.80 361.075   3
  -2   8 -37 9011.47 357.914   2
  -2   8 -37 9438.25 355.399   4
  -8   6  37 9222.03 328.249   1
  -2   8 -40 564.224 55.3886   4
  -2   8 -40 702.054 54.2809   3
   6   2  40 521.738 57.8221   3
  -2   8 -40 581.779 55.6629   2
  -8   6  43 46.8122 26.2076   2
  -2   8 -43 31.6011 25.8337   3
   6   2  43 18.9390 33.4775   3
  -2   8 -43 30.0558 29.0979   2
   6   2  43 24.8033 13.4582   1
  -2   8 -43 32.3050 34.6800   4
   6   2  46 1890.32 76.7511   1
  -2   8 -46 1978.13 109.110   4
  -2   8 -46 1835.01 105.949   2
  -8   6  46 1976.06 87.4703   2
  -8   6  46 2015.64 77.2449   1
  -2   8 -46 2148.13 103.440   3
   6   2  46 1908.83 103.781   3
  -8   6  49 38.4625 18.3181   2
  -2   8 -49 36.7847 33.0528   4
  -2   8 -49 29.3997 27.0958   2
   6   2  49 44.1064 12.6755   1
  -8   6  49 45.9823 12.2491   1
  -2   8 -49 64.6230 26.5930   3
   6   2  49 73.1438 30.9368   3
  -2   8 -52 396.962 44.1713   3
  -2   8 -52 401.855 51.2162   4
  -2   8 -52 337.345 45.6731   2
  -8   6  52 400.420 52.0577   4
  -8   6  52 356.469 22.3004   1
   6   2  52 355.375 41.8931   3
   6   2  52 374.001 22.5858   1
  -8   6  52 397.163 28.2451   2
   6   2  55 4154.59 148.885   1
  -8   6  55 4260.58 192.105   4
  -2   8 -55 4278.92 190.777   2
  -2   8 -55 4493.80 192.092   4
  -8   6  55 4099.32 153.116   2
  -2   8 -55 4223.95 151.571   1
  -2   8 -58 316.400 43.4510   3
  -6  -2 -58 240.381 27.4328   2
  -8   6  58 254.918 49.5450   4
   6   2  58 280.304 18.1576   1
  -2   8 -58 344.445 48.4149   4
  -2   8 -58 285.437 18.4967   1
  -8   6  58 256.372 21.1932   2
   6   2  61 57.4660 30.1771   4
  -8   6  61 13.4177 35.6197   4
  -2   8 -61-5.68199 29.4094   3
  -2   8 -61 8.13279 8.72294   1
  -6  -2 -61-1.17316 16.6782   2
  -2   8 -64 3163.62 145.296   2
   6   2  64 2800.23 121.338   4
  -2   8 -64 2357.36 84.9821   1
  -6  -2 -64 2656.44 100.853   2
  -8   6  64 2856.18 134.128   4
  -8   6  67 1823.49 104.015   4
   8  -6 -67 1956.66 89.3084   3
  -2   8 -67 1931.22 114.533   2
   6   2  67 1634.35 91.0215   4
  -6  -2 -67 1647.60 74.5119   2
  -8   6  70 201.139 40.1070   4
   6   2  70 104.070 29.7425   4
  -6  -2 -70 153.595 21.4363   2
  -8   6  73 1162.87 79.8304   4
   6   2  73 1047.81 67.6116   4
  -6  -2 -73 1095.49 53.9981   2
  -1   8  72 889.999 76.5378   4
  -7  -1  72 1351.61 65.7111   2
   1  -8 -69 466.005 60.3565   3
  -8   7 -69 651.082 56.7009   2
  -7  -1  69 533.856 41.6892   2
  -7  -1  66 170.428 26.9044   2
   1  -8 -66 139.175 45.8678   3
  -8   7 -66 212.864 41.7793   2
   7   1 -63 258.642 17.5728   1
   1  -8 -63 283.117 52.5345   3
  -1   8  63 247.487 16.1284   1
  -7  -1  63 248.631 31.3371   2
  -1   8  60 1342.09 54.3851   1
  -7  -1  60 1413.23 74.3909   2
  -8   7 -60 1180.10 92.4491   3
   1  -8 -60 1370.51 91.9784   3
   7   1 -60 1254.59 52.9470   1
   7   1 -57 467.134 26.1152   1
   1  -8 -57 551.057 60.1829   3
  -8   7 -57 462.669 24.0212   1
  -8   7 -57 471.388 59.4225   3
  -7  -1  57 486.137 44.8714   2
   7   1 -54 3193.73 113.683   1
  -8   7 -54 2977.61 154.767   3
  -8   7 -54 3036.89 112.005   1
   1  -8 -54 3308.04 153.200   3
  -8   7 -51 921.566 78.6943   3
   1  -8 -51 917.135 74.8624   3
   7   1 -51 858.568 40.2925   1
  -8   7 -51 811.983 39.3155   1
  -8   7 -48 13.7064 10.8900   1
  -8   7 -48 41.3512 31.6750   2
  -8   7 -48 11.2312 35.8746   3
   7   1 -48 24.0806 12.8843   1
   7   1 -45 691.689 36.3051   1
  -8   7 -45 669.074 70.4334   3
  -8   7 -45 664.836 36.0008   1
   7   1 -42 360.658 24.7904   1
  -8   7 -42 362.344 56.7008   3
  -8   7 -42 325.286 24.4723   1
   7   1 -39 1432.22 62.7184   1
  -8   7 -39 1469.85 101.975   3
  -8   7 -39 1516.00 89.1622   4
  -8   7 -36 3299.95 144.742   4
  -8   7 -36 2823.71 159.503   3
  -8   7 -33 297.649 43.0576   4
  -8   7 -33 192.097 22.6699   1
  -8   7 -30 7880.72 287.183   1
  -7  -1  30 7974.46 359.617   2
  -8   7 -30 8112.45 303.653   4
   7   1 -30 8393.24 285.887   1
  -8   7 -27 88.7678 32.4502   4
  -7  -1  27 72.6876 78.1164   2
   8  -7  27 69.9114 33.3124   3
  -8   7 -27 97.1887 21.1688   1
   7   1 -27 83.9451 19.6618   1
   7   1 -24 1188.05 57.8031   1
   8  -7  24 1223.63 78.9098   3
  -7  -1  24 1327.06 149.509   2
  -8   7 -24 1161.94 66.9677   4
  -8   7 -24 1031.00 59.3830   1
   8  -7  21 1270.18 86.3441   3
   7   1 -21 1339.14 80.1762   4
   1  -8 -21 1233.50 54.2137   2
   7   1 -21 1292.83 63.4691   1
  -8   7 -21 1196.32 64.6531   1
  -1   8  21 1285.52 60.4819   3
  -1   8  18 1186.01 57.9279   3
   7   1 -18 1167.22 73.9504   4
  -8   7 -18 1243.59 65.0080   1
   7   1 -18 1185.06 60.4559   1
   8  -7  18 1114.10 87.2146   3
   1  -8 -18 1157.04 56.0710   2
  -1   8  15 58.1164 24.8032   3
   8  -7  15 82.9904 45.8368   3
   1  -8 -15 95.7598 23.8356   2
   7   1 -15 79.1788 32.4721   4
  -8   7 -15 74.4849 26.1878   1
   7   1 -15 72.7740 24.7890   1
  -8   7 -12 14590.5 502.361   1
  -1   8  12 15115.8 494.949   3
   8  -7  12 13795.6 531.036   3
   7   1 -12 14438.2 496.692   1
   7   1 -12 13390.5 500.894   4
  -8   7  -9 1559.21 84.1948   1
   8  -7   9 1660.36 121.354   3
   7   1  -9 1695.53 80.8871   1
   1  -8  -9 1782.72 84.4282   2
  -8   7  -6 16567.4 571.816   1
  -1   8   6 15826.6 600.713   2
   7   1  -6 16357.0 564.676   1
   7   1  -6 16071.5 560.009   4
   1  -8  -6 17014.7 570.926   2
   7   1  -3 2913.26 112.800   4
   1  -8  -3 2600.28 126.947   2
   7   1  -3 2774.35 119.943   1
  -1   8   0 9290.64 356.390   2
   7   1   0 8545.93 320.918   1
   1  -8   0 9393.82 335.996   2
  -1   8  -3 136.508 51.3438   2
   1  -8   3 75.4611 34.9530   2
   7   1   3 89.2648 27.6720   1
   7   1   6 30798.7 1009.64   1
  -8   7   6 30444.4 1016.58   1
  -1   8  -6 28758.1 1040.59   2
   1  -8   6 28688.4 1025.09   2
   1  -8   9 839.710 70.0432   2
   7   1   9 932.257 54.1692   1
  -1   8  -9 746.117 76.3307   2
  -8   7   9 848.180 57.7408   1
  -8   7  12 1148.99 64.3464   1
   7   1  12 1060.48 58.3712   1
  -1   8 -12 960.936 86.1202   2
   1  -8  12 871.774 70.5925   2
  -8   7  15-3.46532 22.2655   1
   7   1  15 29.3812 21.1653   1
  -1   8 -18 397.121 67.2699   2
   7   1  18 525.318 38.7164   1
  -8   7  21 1089.41 58.6762   1
   7   1  21 1023.35 56.3499   1
  -1   8 -24 13322.5 516.243   2
   7   1  24 14168.7 480.441   1
  -8   7  24 13958.1 482.173   1
  -1   8 -27 383.789 56.2476   2
  -8   7  27 289.725 29.2746   1
   7   1  27 305.125 29.3822   1
   7   1  30 117.101 22.3396   1
  -8   7  30 111.111 21.8731   1
  -1   8 -30 97.9045 46.4607   2
  -1   8 -33 1573.72 102.584   2
  -1   8 -33 1561.80 93.5719   4
  -8   7  33 1635.30 72.7283   1
   7   1  33 1736.09 72.8805   1
  -8   7  36 1290.92 58.7857   1
  -1   8 -36 1279.46 79.8792   4
   7   1  36 1133.97 71.1374   4
  -1   8 -39 702.787 60.2068   4
   7   1  39 573.225 51.6103   4
  -8   7  39 721.048 53.1030   2
  -1   8 -39 632.658 63.7268   2
   7   1  42 9204.53 320.387   1
  -8   7  42 9568.11 331.350   2
  -1   8 -42 9418.71 362.098   2
  -1   8 -42 9494.36 352.574   4
   7   1  42 8921.98 354.436   3
  -1   8 -45 203.314 43.9880   2
  -8   7  45 171.775 19.1464   1
  -1   8 -45 266.196 39.1872   3
   7   1  45 175.111 18.3914   1
   7   1  45 153.306 40.7615   3
  -8   7  45 161.830 22.8253   2
  -1   8 -45 156.971 39.3615   4
  -8   7  48 1174.82 50.6187   1
   7   1  48 1129.42 49.8183   1
  -1   8 -48 1546.10 81.9446   3
  -1   8 -48 1405.80 88.9249   2
   7   1  48 1000.16 73.5474   3
  -1   8 -48 1148.21 78.2368   4
  -8   7  48 1082.32 51.8498   2
  -8   7  51 1476.46 60.9312   2
   7   1  51 1414.89 84.2904   3
  -1   8 -51 1602.34 94.2331   4
  -1   8 -51 1461.94 96.6113   2
   7   1  51 1458.23 60.5554   1
  -8   7  51 1490.23 60.9137   1
   7   1  54 250.237 19.3269   1
   7   1  54 251.528 39.6309   3
  -1   8 -54 200.608 40.9382   2
  -1   8 -54 294.249 41.7016   3
  -8   7  54 253.243 18.5132   2
  -8   7  54 282.333 19.4832   1
  -1   8 -54 324.715 47.1267   4
   7   1  57 99.2902 30.7034   4
  -1   8 -57 152.105 35.2971   3
  -1   8 -57 129.961 34.4605   2
   7   1  57 86.9535 13.6691   1
  -8   7  57 102.936 12.4098   1
  -1   8 -57 123.918 38.4467   4
   7   1  60 502.959 45.5012   4
  -1   8 -60 571.994 28.8127   1
  -1   8 -60 543.010 56.3442   4
  -8   7  60 595.032 63.2326   4
  -7  -1 -60 636.958 41.4328   2
   7   1  60 622.695 29.4435   1
   8  -7 -63 154.735 29.9123   3
  -8   7  63 249.236 51.0531   4
  -1   8 -63 172.421 43.1744   2
  -1   8 -63 177.570 13.0259   1
  -7  -1 -63 181.363 24.2725   2
   7   1  63 165.129 31.4864   4
   7   1  66 1602.79 79.4934   4
   8  -7 -66 1935.29 81.0745   3
  -1   8 -66 2061.11 113.049   2
  -1   8 -66 1275.47 46.6644   1
  -1   8 -66 1312.52 46.9703   1
  -8   7  66 2053.06 104.949   4
  -8   7  69 72.5797 37.9319   4
   7   1  69 98.3314 28.8858   4
  -7  -1 -69 39.4484 17.6854   2
   7   1  72 807.455 57.3926   4
  -7  -1 -72 821.508 46.0798   2
  -8   0  70 691.979 46.0992   2
   0   8  67 244.013 12.7873   1
   0   8  67 231.081 11.6739   1
  -8   0  64 910.490 54.3475   2
   0   8  64 847.275 35.7350   1
   8   0 -61 586.409 30.1983   1
  -8   8 -61 535.887 26.4733   1
  -8   0  58 112.611 28.6803   2
  -8   0  58 119.545 31.5745   4
  -8   8 -58 102.242 12.0711   1
  -8   8 -58 175.430 44.7034   3
   8   0 -58 125.770 15.1663   1
  -8   0  55 4.63955 24.5771   2
  -8   8 -55 9.46192 9.53025   1
  -8   0  55 20.0825 25.8988   4
  -8   8 -55 33.7450 36.8820   3
   8   0 -55 12.5992 11.8759   1
  -8   8 -55 32.8970 31.5675   2
  -8   8 -52 1401.58 60.4639   1
   8   0 -52 1448.60 61.4624   1
  -8   8 -52 1406.68 97.4474   3
  -8   0  52 1553.16 82.5576   4
  -8   8 -49 2074.06 87.3855   1
  -8   8 -49 2332.81 127.938   3
  -8   0  49 2307.02 109.790   4
   8   0 -49 2355.28 89.2158   1
  -8   0  46 811.045 59.0567   4
  -8   8 -46 743.328 41.1025   1
   8   0 -46 864.204 41.5105   1
  -8   8 -46 788.917 71.5144   3
   8   0 -43 727.350 38.0025   1
  -8   0  43 684.814 52.5762   4
  -8   8 -43 742.820 70.9947   3
  -8   8 -43 626.973 37.3957   1
  -8   0  40 676.892 51.5098   4
  -8   8 -40 653.301 57.6254   4
   8   0 -40 621.141 35.9437   1
  -8   8 -40 536.423 61.9409   3
  -8   8 -40 497.255 34.1202   1
  -8   0  37 97.9844 30.2057   4
  -8   8 -37 126.479 42.9748   3
  -8   8 -37 103.533 29.9616   2
  -8   8 -37 79.2916 33.4062   4
  -8   0  34 179.981 33.0260   4
  -8   8 -34 86.3367 32.9840   4
  -8   8 -34 64.5136 41.7069   3
  -8   8 -31 3450.88 137.492   4
  -8   8 -31 3446.57 165.245   3
  -8   0  31 3765.94 137.759   4
   8   0 -31 3716.42 120.073   1
  -8   8 -31 3654.15 122.289   1
  -8   0  31 3335.56 201.109   2
  -8   0  28 25660.7 843.723   4
   8  -8  28 23829.4 845.675   3
   8   0 -28 24809.8 827.771   1
  -8   8 -28 24235.9 842.175   4
  -8   8 -28 23961.9 830.496   1
   8   0 -25 1785.64 80.5257   1
   8  -8  25 1863.45 97.2541   3
  -8   8 -25 1841.12 84.7199   1
   0   8  25 1872.02 84.9881   3
  -8   8 -22 1054.37 59.4212   1
   8  -8  22 1093.04 73.5028   3
   0   8  22 1087.95 60.8594   3
   8   0 -22 1074.54 56.5307   1
   0  -8 -19 1227.90 62.5023   2
   0   8  19 1127.92 66.1753   3
   8  -8  19 1074.38 74.0412   3
  -8   8 -19 1038.16 62.8123   1
   8   0 -19 1210.61 60.2878   1
   0  -8 -16 10603.1 360.395   2
   8  -8  16 10454.9 374.141   3
   8   0 -16 10504.8 356.612   1
   8  -8  13 1838.90 103.570   3
  -8   8 -13 1608.29 87.4383   1
   0   8  13 1961.71 101.118   3
   8   0 -13 1955.10 85.5684   1
   0  -8 -13 1786.05 89.8738   2
   8  -8  10 89733.9 2785.43   3
   0  -8 -10 85473.8 2770.06   2
   8   0 -10 84239.1 2760.85   1
   8   0  -7 7458.17 271.482   4
   0  -8  -7 8106.26 289.528   2
   8  -8   7 8410.97 306.672   3
   8   0  -7 7792.18 276.829   1
   8   0  -4 8690.46 317.343   4
   0  -8  -4 9583.96 342.729   2
   8   0  -4 9412.53 327.225   1
   0   8   1 615.734 90.4559   2
   0  -8  -1 584.666 56.5767   2
   8   0  -1 587.504 35.3205   4
   8   0  -1 592.320 45.5816   1
   0  -8   2 4680.55 193.650   2
   0   8  -2 4144.06 215.785   2
   0  -8   5 1062.56 77.2073   2
   8   0   5 1061.76 61.1587   1
   0   8  -5 1088.77 103.814   2
  -8   8   8 48909.7 1709.87   1
   0  -8   8 50318.8 1724.31   2
   0   8  -8 50355.9 1752.27   2
   8   0   8 53455.2 1703.92   1
   0   8 -11 477.458 79.1050   2
   8   0  11 599.186 44.1493   1
   0  -8  11 646.358 62.9154   2
   0   8 -14 8596.19 383.399   2
  -8   8  14 8970.05 341.609   1
   0   8 -17 2470.87 145.697   2
  -8   8  17 2283.51 106.929   1
   8   0  17 2471.11 104.248   1
   8   0  20 308.362 31.6586   1
  -8   8  20 301.265 32.9183   1
   8   0  20 244.043 27.8013   4
   8   0  23 1004.14 53.4903   1
  -8   8  23 1050.26 58.0047   1
   8   0  23 927.980 54.3539   4
   8   0  26 14890.7 499.447   1
   8   0  26 13974.4 500.153   4
   0   8 -26 14250.1 542.989   2
  -8   8  26 14765.3 501.665   1
  -8   8  29 7540.15 266.865   1
   8   0  29 7763.07 266.551   1
   8   0  29 7039.93 269.811   4
   0   8 -29 7139.51 306.937   2
   0   8 -32 80.5742 35.7376   4
   8   0  32 39.0471 24.7437   4
  -8   8  32 57.2325 19.4647   1
   0   8 -32 105.408 47.0065   2
   8   0  32 92.8081 21.2161   1
   0   8 -35 1242.18 94.0187   2
   0   8 -35 1220.79 79.7995   4
   8   0  35 1360.47 60.9101   1
  -8   8  35 1291.21 61.5525   1
   0   8 -38 211.824 40.8386   4
   0   8 -38 165.795 46.9508   2
  -8   8  38 102.653 31.1655   2
  -8   8  41 604.899 38.1709   2
   0  -8  41 644.680 50.9401   2
   0   8 -41 589.669 68.3227   2
   0   8 -41 640.452 57.7080   4
  -8   8  44 4599.84 160.036   2
   0   8 -44 4773.44 194.177   4
   0  -8  44 4459.77 183.926   2
   8   0  44 4506.57 162.085   1
   0   8 -44 4455.42 209.082   2
  -8   8  44 4177.25 162.547   1
   8   0  44 4970.64 201.721   3
   8   0  47 7272.04 289.362   3
   0   8 -47 7529.94 308.214   2
  -8   8  47 6873.48 258.777   1
   0  -8  47 7705.00 280.319   2
   8   0  47 7921.52 258.271   1
  -8   8  47 7282.77 252.492   2
   0   8 -47 8121.06 294.544   4
   8   0  50 1264.16 53.7509   1
  -8   8  50 1180.56 53.2074   1
   0   8 -50 1305.58 94.1024   2
   0   8 -50 1437.10 85.6711   4
  -8   8  50 1207.58 47.6332   2
   8   0  50 1295.37 81.4462   3
   0   8 -53 856.906 78.2597   2
   0   8 -53 991.552 73.5148   4
   8   0  53 875.636 66.3348   3
   8   0  53 918.792 43.6286   1
  -8   8  53 925.694 42.8374   1
  -8   8  56 39.6621 11.7066   1
   8   0  56 47.7930 13.8943   1
   8   0  56 77.6377 29.7061   4
   8  -8 -56 27.0287 23.9543   3
   0   8 -56 74.4393 37.3768   2
   0   8 -56 29.5325 31.7563   4
   8   0  56 142.478 34.4561   3
   0   8 -56 73.2157 39.4316   3
   8  -8 -59 1049.30 61.1876   3
   0   8 -59 968.125 76.2117   4
   8   0  59 1009.68 44.7671   1
   8   0  59 944.569 60.4996   4
  -8   8  59 1012.83 42.6254   1
   8   0  62-13.5690 22.4333   4
   8  -8 -62 3.75696 23.3123   3
  -8   0 -62-15.9620 22.1968   2
   8   0  65 206.265 30.0398   4
   8  -8 -65 238.690 32.8344   3
  -8   0 -65 249.343 28.5360   2
   0   8 -65 243.658 47.9794   2
   0   8 -65 205.475 12.2739   1
   0   8 -65 205.400 13.7557   1
  -8   8  65 218.177 46.4577   4
   8   0  68 540.502 41.7638   4
  -8   8  68 531.630 60.5865   4
   8  -8 -68 616.358 45.9073   3
  -8   0 -68 487.143 33.3043   2
   8   0  71 861.125 57.8594   4
  -8   0 -71 877.336 49.7255   2
  -8   9  70 1047.24 84.2838   4
   8  -9 -70 1110.84 67.2998   3
  -9   1 -70 1078.30 57.9501   2
  -8   9  67 143.592 45.1556   4
   8  -9 -67 212.480 34.0767   3
   9  -1  67 181.584 29.4467   4
   1   8 -67 142.964 12.1223   1
   1   8 -67 141.084 10.6247   1
  -9   1 -67 135.383 25.3476   2
   9  -1  64 354.879 35.3758   4
  -9   1 -64 363.880 35.7356   2
  -8   9  64 342.663 18.7132   1
   8  -9 -64 363.807 38.5742   3
   1   8 -64 306.527 17.4754   1
   9  -1  61 790.148 51.4690   4
   8  -9 -61 840.395 55.0786   3
  -8   9  61 838.606 36.6645   1
   9  -1  58 35.7485 21.2710   4
  -8   9  58 42.9676 12.1379   1
   8  -9 -58-5.28572 22.4183   3
   9  -1  58 56.8522 14.7028   1
   9  -1  55 2468.68 92.3606   1
  -8   9  55 2262.60 90.1199   1
   1   8 -55 2382.41 123.417   4
   9  -1  55 2464.69 118.106   3
   1   8 -55 2486.85 142.577   2
  -1  -8  55 2276.28 109.627   2
   8  -9 -55 2544.27 106.490   3
   8  -9 -52 6201.57 218.963   3
   9  -1  52 5696.86 204.306   1
   9  -1  52 5167.77 230.573   3
  -1  -8  52 5675.84 224.840   2
   1   8 -52 5847.85 238.805   4
   1   8 -52 5734.07 260.394   2
  -8   9  52 5960.42 204.120   1
   9  -1  49 674.791 63.8816   3
   1   8 -49 727.554 77.7087   2
   9  -1  49 705.431 38.1427   1
  -8   9  49 723.190 38.0393   1
   1   8 -49 787.196 64.2164   4
  -1  -8  49 729.650 54.2759   2
   9  -1  46 1162.62 51.5191   1
  -8   9  46 1124.91 51.4292   1
   1   8 -46 1250.41 98.4967   2
   9  -1  46 1047.61 58.9958   4
  -1  -8  46 957.890 66.2079   2
   1   8 -46 1077.49 76.7750   4
   9  -1  46 895.861 74.2932   3
   9  -1  43 140.646 26.1726   4
  -8   9  43 127.002 18.9118   1
   1   8 -43 132.654 37.5096   4
   1   8 -43 42.2328 41.7233   2
   9  -1  43 132.714 17.9563   1
  -1  -8  43 89.8340 29.4098   2
   1   8 -40 2191.18 108.992   4
   1   8 -40 1986.29 128.850   2
  -8   9  40 1968.47 76.6732   2
   1   8 -37 8029.47 313.778   4
   1   8 -37 7644.76 339.731   2
  -8   9  37 8640.64 295.380   2
   1   8 -34 1093.57 73.5085   4
  -8   9  34 1197.79 58.2256   1
   9  -1  34 1056.85 54.8681   1
   1   8 -34 1187.06 99.0127   2
   9  -1  31 2216.01 91.9771   1
   1   8 -31 2140.20 137.441   2
  -8   9  31 2099.25 94.1834   1
   1   8 -31 2214.30 109.333   4
   1   8 -28 16526.4 638.004   2
   9  -1  28 17626.7 582.896   1
  -8   9  28 16594.3 585.847   1
  -8   9  25 361.867 36.4148   1
   1   8 -25 368.686 70.5537   2
   9  -1  25 430.724 35.1053   1
   9  -1  22 1777.02 73.7537   4
   9  -1  22 2101.76 88.1681   1
   1   8 -22 1846.39 134.279   2
  -8   9  22 1897.80 89.4322   1
   1   8 -19 1869.33 143.193   2
   9  -1  19 2003.16 78.2599   4
  -8   9  19 2344.08 100.178   1
   9  -1  19 2306.43 95.6110   1
  -8   9  16 31061.4 1076.11   1
   1   8 -16 30192.8 1128.76   2
   9  -1  16 33006.9 1072.59   1
   1   8 -13 1721.70 136.753   2
   9  -1  13 1897.70 89.0329   1
  -8   9  13 1934.47 94.8390   1
   9  -1  10 6499.78 238.322   1
   1   8 -10 5971.34 289.094   2
   9  -1   7 5586.18 210.238   1
  -1  -8   7 5398.62 233.469   2
   9  -1   4 51.8003 28.7263   1
  -1  -8   4 77.3854 43.5896   2
   9  -1   1 1173.04 66.6575   1
  -1  -8   1 1244.14 87.3302   2
   9  -1  -2 52547.3 1706.65   1
  -1  -8  -2 50322.0 1728.35   2
   8  -9   2 49632.6 1719.38   3
   9  -1  -5 1679.97 82.7563   1
  -1  -8  -5 1638.25 100.315   2
   8  -9   5 1740.86 90.7254   3
  -1  -8  -8 45.5187 39.4776   2
   8  -9   8 101.999 34.9281   3
   9  -1  -8 153.193 29.0832   1
   9  -1 -11 3820.46 151.912   1
  -1  -8 -11 3631.56 167.310   2
   8  -9  11 3960.54 160.470   3
   9  -1 -14 2132.94 90.9263   1
  -1  -8 -14 1781.45 102.623   2
   8  -9  14 1917.69 96.2890   3
  -8   9 -14 1809.41 92.0974   1
  -1  -8 -17 3779.44 161.950   2
   9  -1 -17 4076.60 151.813   1
   8  -9  17 3904.84 158.442   3
  -8   9 -17 3584.42 153.106   1
   1   8  17 3615.10 169.275   3
  -8   9 -20 4377.98 167.513   1
  -1  -8 -20 3913.47 171.672   2
   8  -9  20 3916.79 172.010   3
  -9   1  20 4558.23 169.884   4
   1   8  20 4360.44 176.534   3
   9  -1 -20 4328.94 163.443   1
   9  -1 -23 5824.38 215.680   1
   1   8  23 5785.31 224.654   3
   8  -9  23 6094.91 226.821   3
  -8   9 -23 5867.11 219.601   1
  -9   1  23 5888.30 223.796   4
   8  -9  26 679.147 51.9793   3
   9  -1 -26 697.609 43.2964   1
  -9   1  26 667.809 50.6098   4
  -8   9 -26 732.784 46.0342   1
   9  -1 -29 16.3988 17.7933   1
  -9   1  29 31.9456 30.4780   4
  -1  -8 -29 16.0687 22.3219   2
   8  -9  29 6.16261 26.2858   3
  -8   9 -29-2.84278 19.1239   1
  -8   9 -29 27.9232 50.9766   3
  -8   9 -32 4265.79 176.501   4
  -9   1  32 4187.61 173.866   4
  -1  -8 -32 4170.17 159.008   2
  -8   9 -32 4417.60 164.416   1
  -8   9 -32 4170.72 196.803   3
  -8   9 -32 4531.07 178.329   2
  -8   9 -35 7006.16 273.512   4
  -1  -8 -35 7085.84 251.023   2
  -9   1  35 7100.21 270.891   4
  -8   9 -35 8025.61 278.165   2
  -8   9 -35 6973.78 292.964   3
  -9   1  38 1011.67 67.8258   4
   9  -1 -38 1062.01 52.5612   1
  -1  -8 -38 1099.34 47.2239   2
  -8   9 -38 1126.97 72.3172   4
  -8   9 -38 953.613 79.6239   3
  -8   9 -41 1073.91 54.3397   1
  -9   1  41 1077.67 68.2923   4
  -8   9 -41 1224.27 75.6711   4
  -8   9 -41 1135.53 83.2343   3
   9  -1 -41 1099.86 53.5396   1
  -9   1  44 2019.42 103.663   4
  -8   9 -44 2052.16 119.635   3
  -8   9 -44 2190.73 88.8869   1
   9  -1 -44 2205.62 88.3822   1
  -8   9 -47 1142.33 54.1880   1
  -9   1  47 1231.29 73.2046   4
  -8   9 -47 1171.91 84.6936   3
   9  -1 -47 1223.45 55.4509   1
  -8   9 -50 31.1783 27.2348   2
  -9   1  50 31.0941 25.7522   4
   9  -1 -50 36.5204 15.8170   1
  -8   9 -50 32.8860 13.6648   1
  -8   9 -50 3.61629 35.7087   3
  -8   9 -53 1086.12 84.4364   3
  -9   1  53 1184.36 74.2682   2
   9  -1 -53 1152.29 51.7610   1
  -8   9 -53 1130.69 50.1640   1
  -9   1  53 1061.71 68.0023   4
  -8   9 -56 571.942 55.6890   2
  -8   9 -56 407.390 25.0842   1
  -9   1  56 442.922 44.4334   4
  -9   1  56 415.320 44.7434   2
  -8   9 -56 489.209 61.0251   3
   9  -1 -56 443.701 27.7716   1
  -8   9 -59 2044.84 114.831   3
  -9   1  59 1943.49 94.4992   4
  -9   1  59 1925.68 91.7330   2
   9  -1 -59 1793.41 71.3900   1
   1   8  62 49.0258 10.3451   1
  -8   9 -62 39.2919 8.65177   1
  -9   1  62 73.5369 26.5093   2
  -9   1  62 56.0684 26.9895   4
  -9   1  65 138.134 31.1466   4
  -8   9 -65 133.351 10.9871   1
   1   8  65 143.317 12.1730   1
  -9   1  65 154.273 25.7423   2
  -9   1  68 59.8927 29.1826   4
   1   8  68 34.0917 7.23760   1
  -9   1  68 65.0335 21.3055   2
   1   8  68 49.0651 9.09548   1
  -7   9  71 551.148 65.1927   4
   7  -9 -71 542.719 48.6268   3
  -9   2 -71 488.034 39.0183   2
   2   7 -68 101.022 8.29489   1
   2   7 -68 83.4269 7.36762   1
   7  -9 -65 57.4748 29.3894   3
  -9   2 -65 42.0884 25.2025   2
  -7   9  65 46.8060 8.64851   1
   2   7 -65 30.7708 8.00550   1
  -7   9  62 452.602 22.8592   1
   7  -9 -62 406.305 40.4787   3
   2   7 -62 423.832 21.7906   1
   7  -9 -59 49.2154 24.5554   3
  -2  -7  59 32.8544 23.9679   2
  -7   9  59 37.9520 12.0701   1
   2   7 -59 43.4936 10.3454   1
  -2  -7  56 392.785 40.6809   2
   7  -9 -56 415.969 37.6240   3
   9  -2  56 428.067 45.8819   3
  -7   9  56 407.928 24.9595   1
   2   7 -56 377.836 51.6350   4
  -7   9  53 1794.42 71.7594   1
   2   7 -53 1748.37 104.338   4
   7  -9 -53 1799.99 86.2571   3
   2   7 -53 1754.62 120.354   2
   9  -2  53 1647.25 95.4463   3
  -2  -7  53 1932.20 92.1824   2
   9  -2  53 1864.62 74.7057   1
   9  -2  50 2256.94 87.4874   1
   9  -2  50 1980.80 111.272   3
   2   7 -50 2438.00 119.957   4
   7  -9 -50 2187.81 97.5441   3
   2   7 -50 2135.23 137.184   2
  -7   9  50 2212.93 86.0233   1
  -2  -7  50 2071.87 103.815   2
   9  -2  47 2352.25 105.445   4
   2   7 -47 2206.89 144.451   2
   2   7 -47 2545.31 127.071   4
  -7   9  47 2540.78 98.6126   1
   7  -9 -47 2660.25 108.526   3
   9  -2  47 2585.54 98.7499   1
  -2  -7  47 2563.74 118.749   2
   2   7 -44 22.6245 32.9213   4
   2   7 -44 5.08533 46.8053   2
   9  -2  44 19.9722 15.0643   1
  -7   9  44 12.9862 15.1645   1
  -2  -7  44 9.30453 26.6286   2
   2   7 -41 82.0274 50.4434   2
  -2  -7  41 56.0518 28.7690   2
   9  -2  41 40.3635 16.3872   1
   2   7 -41 70.9524 35.7474   4
   2   7 -38 254.260 58.6085   2
   2   7 -38 271.179 43.4390   4
   2   7 -35 10.5138 33.0714   4
   9  -2  35 9.97844 17.2596   1
  -7   9  35 10.7268 19.8575   1
   2   7 -35 78.9482 56.0410   2
   2   7 -32 705.030 59.3004   4
   2   7 -32 866.536 91.6851   2
   9  -2  32 746.892 44.2138   1
  -7   9  32 767.310 47.1391   1
   2   7 -29 2253.32 110.368   4
   2   7 -29 2035.41 142.088   2
  -7   9  29 2180.34 95.8718   1
   9  -2  29 2106.41 91.0057   1
  -7   9  26 67.6871 25.9961   1
   2   7 -26 78.3552 58.1301   2
   9  -2  26 66.8635 21.3596   1
  -7   9  23 656.240 48.5030   1
   9  -2  23 552.015 39.6490   1
   9  -2  20 3274.93 133.357   1
   2   7 -20 2953.40 187.133   2
  -7   9  20 3426.90 141.214   1
  -7   9  17 239.458 36.9310   1
   9  -2  17 318.336 35.5204   1
   9  -2  14 5395.22 204.905   1
   9  -2  11 1725.72 83.0666   1
  -9   2 -11 1528.74 77.5743   1
  -2  -7   8 19637.4 804.471   2
   9  -2   8 24045.4 773.298   1
   9  -2   5 1241.62 69.6863   1
  -2  -7   5 1284.59 99.9442   2
  -2  -7   2 12879.1 486.888   2
   7  -9  -2 12648.2 445.106   3
   9  -2  -1 5757.21 219.575   1
  -2  -7  -1 5815.82 258.460   2
   7  -9   1 5798.98 215.548   3
   9  -2  -4 5178.76 194.747   1
  -2  -7  -4 5137.64 232.289   2
   7  -9   4 4841.37 191.286   3
  -9   2   7 208.333 25.4354   4
   7  -9   7 239.755 33.1714   3
   9  -2  -7 171.298 32.2771   1
  -2  -7  -7 173.525 60.0462   2
  -9   2  10 3996.61 150.071   4
  -2  -7 -10 3502.54 188.621   2
   9  -2 -10 3946.97 155.662   1
   7  -9  10 3843.81 154.462   3
   7  -9  13 13.4398 26.7350   3
  -9   2  13 24.0730 24.3484   4
   9  -2 -13 21.1493 26.6335   1
  -2  -7 -13 57.7743 53.3670   2
  -9   2  16 13607.4 444.392   4
   7  -9  16 12364.3 443.247   3
   9  -2 -16 12898.9 440.644   1
  -2  -7 -16 12141.6 470.539   2
  -7   9 -16 11742.6 444.539   1
  -2  -7 -19 3292.12 172.173   2
   9  -2 -19 3608.95 144.727   1
   2   7  19 3708.14 173.946   3
  -9   2  19 3557.36 150.311   4
  -7   9 -19 3808.46 181.827   3
  -7   9 -19 3661.08 150.318   1
   7  -9  19 3829.56 150.341   3
   2   7  22 1059.82 74.7880   3
  -9   2  22 1057.53 64.0122   4
   9  -2 -22 1057.57 56.8738   1
  -7   9 -22 1129.79 90.8513   3
  -7   9 -22 1049.66 60.3069   1
  -7   9 -22 845.010 63.5845   2
   9  -2 -25 41.5291 18.8387   1
   2   7  25 72.6428 35.8740   3
  -7   9 -25 1.66768 21.6579   1
  -9   2  25 6.19752 26.9930   4
  -7   9 -25 13.0913 23.0010   2
  -7   9 -25 13.4663 43.8207   3
  -9   2  28 1046.81 67.0313   4
   2   7  28 1116.90 68.1089   3
   9  -2 -28 1047.44 54.4357   1
  -7   9 -28 1029.20 79.9753   3
  -7   9 -28 1089.64 68.1947   2
  -7   9 -28 1014.17 59.0188   1
  -7   9 -31 566.780 49.3341   2
  -7   9 -31 543.553 48.5592   4
  -9   2  31 433.636 46.3153   4
  -7   9 -31 455.804 37.2205   1
   2   7  31 487.494 46.4347   3
  -7   9 -31 412.836 54.6408   3
   9  -2 -31 503.320 34.6171   1
   2   7  34 616.956 49.3438   3
  -7   9 -34 620.333 52.4900   2
  -7   9 -34 537.684 49.8456   4
  -7   9 -34 455.437 55.1288   3
  -9   2  34 727.295 107.300   2
  -9   2  34 594.135 51.0026   4
  -7   9 -37 1363.33 88.0966   3
  -7   9 -37 1399.91 81.0611   4
  -9   2  37 1246.10 115.698   2
  -9   2  37 1170.99 75.9471   4
  -7   9 -37 1394.90 78.7429   2
  -7   9 -40 5.25578 26.7115   4
  -7   9 -40-4.96586 24.5712   2
   9  -2 -40 16.1552 15.5841   1
  -9   2  40 2.30051 29.2465   4
  -7   9 -40 46.2204 31.9529   3
  -7   9 -40 32.3427 15.6271   1
  -7   9 -43 292.854 38.9590   2
  -7   9 -43 260.394 23.9362   1
  -9   2  43 241.470 37.7077   4
   9  -2 -43 260.771 24.1886   1
  -7   9 -43 226.484 38.8230   3
  -7   9 -43 221.907 39.9126   4
  -7   9 -46 2847.04 105.015   1
   9  -2 -46 2750.49 105.232   1
  -7   9 -46 2648.89 134.366   3
  -2  -7 -46 2577.06 95.1017   2
  -9   2  46 2502.21 123.369   4
  -7   9 -46 2826.97 131.981   4
  -7   9 -49 965.524 69.3521   4
  -7   9 -49 918.195 69.6611   3
  -9   2  49 802.304 59.9627   4
  -2  -7 -49 706.785 31.6068   2
   9  -2 -49 864.766 41.9478   1
  -7   9 -49 1017.59 67.1302   2
  -7   9 -49 757.933 39.1100   1
   9  -2 -52 102.361 16.7326   1
  -7   9 -52 133.814 33.5431   2
  -9   2  52 89.5663 33.7494   4
  -7   9 -52 160.701 40.3423   3
  -7   9 -52 81.7261 13.8357   1
  -2  -7 -52 96.1434 10.2196   2
   9  -2 -55 110.926 18.4087   1
  -7   9 -55 109.979 13.7430   1
  -7   9 -55 139.840 38.5968   3
  -9   2  55 117.711 31.5467   4
  -7   9 -55 150.374 36.4864   2
  -7   9 -58 576.148 60.5101   3
  -9   2  58 512.442 47.7401   4
  -7   9 -58 478.591 25.5873   1
   2   7  58 508.255 26.2598   1
  -7   9 -61 137.978 12.0422   1
  -9   2  61 148.535 34.5067   4
   2   7  61 116.924 12.6604   1
  -9   2  61 124.682 28.0359   2
  -9   2  64 370.036 34.1496   2
  -9   2  64 312.594 39.4190   4
  -7   9 -64 307.396 16.8254   1
   2   7  64 348.455 18.0768   1
  -9   2  67 33.2902 26.6400   4
   2   7  67 4.41766 6.44059   1
  -9   2  67-7.62536 19.1068   2
  -9   2  70 144.937 33.3204   4
  -9   2  70 117.136 23.1878   2
  -9   3 -69 407.292 38.7769   2
   6  -9 -69 391.943 43.4200   3
   6  -9 -66 1249.87 68.3239   3
  -6   9  66 944.965 35.2219   1
   3   6 -66 866.873 35.2752   1
  -9   3 -66 1266.18 66.2871   2
  -6   9  63 60.4174 10.3471   1
   3   6 -63 58.9775 9.45883   1
  -9   3 -63 91.6217 29.0399   2
   6  -9 -63 78.6326 29.4026   3
  -3  -6  60 8523.77 314.765   2
  -6   9  60 8827.84 290.752   1
   6  -9 -60 8892.87 314.388   3
   3   6 -60 7878.71 288.672   1
  -3  -6  57 2546.86 116.164   2
   6  -9 -57 2561.29 114.724   3
  -6   9  57 2675.27 95.4188   1
   3   6 -57 2505.88 93.2014   1
  -3  -6  54 3208.91 135.739   2
  -6   9  54 3241.22 113.622   1
   6  -9 -54 3148.30 131.489   3
   3   6 -54 3029.07 111.308   1
   3   6 -51 902.812 71.6163   4
   9  -3  51 889.341 65.2555   3
  -6   9  51 878.511 42.4571   1
   6  -9 -51 907.320 54.8698   3
  -3  -6  51 868.803 59.5138   2
   3   6 -48 12157.9 446.523   4
  -3  -6  48 11946.5 434.180   2
  -6   9  48 11564.1 412.147   1
   6  -9 -48 12085.1 423.281   3
   9  -3  48 12751.1 414.901   1
   9  -3  45 53.3065 17.0649   1
  -6   9  45 36.1671 16.5637   1
   6  -9 -45 33.6522 22.8815   3
   3   6 -45 71.0833 36.2066   4
  -3  -6  45 47.9666 30.1615   2
   3   6 -42 5558.67 230.368   4
  -3  -6  42 5499.13 226.878   2
   9  -3  42 5827.18 204.842   1
   3   6 -39 811.932 64.0414   4
   3   6 -36 27083.5 918.799   4
  -6   9  36 26332.9 896.988   1
   3   6 -33 442.041 47.7799   4
   9  -3  33 364.204 31.0486   1
  -6   9  33 483.412 39.7146   1
   3   6 -30 4242.60 177.159   4
  -6   9  30 4210.10 165.099   1
   9  -3  30 4123.39 157.835   1
   3   6 -27 19.3099 30.6965   4
   9  -3  27 27.5135 20.8719   1
  -9   3 -27 19.4316 17.6913   1
   3   6 -24 2052.88 103.530   4
  -9   3 -24 1812.72 85.7813   1
  -6   9  24 2093.98 76.1002   2
   9  -3  24 2021.53 89.2676   1
  -9   3 -21 962.513 56.0176   1
   9  -3  21 1142.60 58.5039   1
  -9   3 -18 8751.12 324.021   1
   9  -3  18 9612.03 327.539   1
   9  -3  15 227.822 34.1092   1
  -9   3 -15 170.917 28.1191   1
  -9   3 -12 19861.4 693.242   1
   9  -3  12 20850.1 696.653   1
  -3  -6   9 2867.50 186.724   2
   9  -3   9 3753.05 145.803   1
  -3  -6   6 5855.69 276.204   2
   9  -3   6 5689.78 217.442   1
  -3  -6   3 4694.12 244.412   2
   9  -3   3 4658.60 183.384   1
  -3  -6   0 62158.7 2028.26   2
   9  -3   0 56570.5 1949.66   1
  -9   3   0 58186.2 1927.80   4
   6  -9   0 59366.2 1933.03   3
  -9   3   3 990.136 47.6333   4
   6  -9   3 979.155 48.7955   3
  -3  -6  -3 866.000 115.405   2
   9  -3  -3 864.142 56.9128   1
  -9   3   6 1998.16 88.2157   4
  -3  -6  -6 2300.10 161.031   2
   9  -3  -6 2080.28 96.7353   1
   6  -9   6 2128.32 87.6120   3
  -9   3   9 12319.0 415.748   4
  -6   9  -9 11859.6 422.335   2
   9  -3  -9 12570.4 419.742   1
  -9   3  12 10142.8 368.116   4
  -9   3  12 10031.3 364.268   1
   9  -3 -12 10556.8 367.468   1
  -6   9 -12 11055.3 396.415   3
  -6   9 -12 10299.9 373.528   2
   9  -3 -15 349.531 35.0296   1
  -9   3  15 330.623 32.4844   1
  -6   9 -15 348.163 57.5519   3
  -6   9 -15 323.429 40.9369   2
  -9   3  15 306.144 40.1816   4
  -9   3  18 61.4331 33.1407   4
  -6   9 -18 41.7956 43.6305   3
  -6   9 -18 27.5313 29.9176   2
  -9   3  18 31.8503 21.2418   1
   9  -3 -18 36.2997 22.5179   1
  -9   3  21 5770.64 234.799   4
  -6   9 -21 6035.33 242.751   3
   3   6  21 6433.88 268.326   3
  -9   3  21 5724.59 220.053   1
  -6   9 -21 5914.18 232.695   2
   9  -3 -21 6419.55 223.424   1
   9  -3 -24 158.830 25.0557   1
  -9   3  24 117.569 34.9208   4
  -6   9 -24 105.473 38.2384   3
   3   6  24 108.322 44.4739   3
  -9   3  24 220.444 26.0205   1
  -6   9 -24 99.3961 32.4974   2
   3   6  27 5455.64 222.154   3
  -6   9 -27 5399.93 211.593   2
  -9   3  27 5484.65 213.827   4
  -6   9 -27 5326.02 219.967   3
  -9   3  27 5194.24 194.856   1
   9  -3 -27 5346.58 198.329   1
   9  -3 -30 1523.50 69.9633   1
  -6   9 -30 1442.94 88.6797   3
  -9   3  30 1383.09 82.3987   4
  -6   9 -30 1463.55 83.0868   2
   3   6  30 1535.70 87.8428   3
  -6   9 -33 1506.04 83.8202   4
  -9   3  33 1527.65 85.4318   4
   3   6  33 1433.49 84.5341   3
  -6   9 -33 1441.68 88.0216   3
  -6   9 -33 1536.68 84.5105   2
  -6   9 -33 1378.49 71.5083   1
  -6   9 -36 1812.47 95.5570   4
  -9   3  36 1801.30 96.5112   4
   3   6  36 1725.94 91.8872   3
  -9   3  36 1975.03 140.475   2
  -6   9 -36 1748.66 101.136   3
  -6   9 -36 1766.67 94.1836   2
  -6   9 -39 4574.40 189.449   4
  -9   3  39 4360.31 186.090   4
   3   6  39 4585.03 181.188   3
  -9   3  39 4259.60 214.243   2
  -6   9 -39 4447.41 192.829   3
   9  -3 -39 4485.21 166.129   1
  -6   9 -39 4538.55 186.660   2
  -6   9 -42 3185.92 148.043   4
  -9   3  42 3196.50 146.776   4
   3   6  42 3192.34 138.159   3
   9  -3 -42 3255.60 125.110   1
  -6   9 -42 3360.70 153.052   3
  -6   9 -42 3254.22 126.090   1
  -6   9 -42 3430.62 147.588   2
  -9   3  45-10.2199 30.7522   4
  -6   9 -45-3.02446 31.5803   3
  -6   9 -45 2.94562 25.1759   4
  -6   9 -45 10.2272 13.3407   1
  -6   9 -45 2.65682 25.3464   2
   9  -3 -45-2.12693 16.1068   1
  -6   9 -48 5927.45 237.416   3
  -9   3  48 5452.30 226.357   4
  -6   9 -48 5624.09 203.126   1
  -6   9 -48 5749.49 232.801   4
   9  -3 -48 5581.86 204.335   1
  -6   9 -48 6449.57 234.208   2
  -6   9 -51 1181.29 51.5796   1
  -9   3  51 1144.66 74.9408   4
  -6   9 -51 1280.06 81.3181   4
   9  -3 -51 1219.45 55.2439   1
  -6   9 -51 1335.01 79.1110   2
  -6   9 -51 1246.94 81.6268   3
  -3  -6 -51 1088.52 47.9991   2
  -6   9 -54 52.4802 11.9199   1
  -9   3  54 22.5466 25.7436   4
  -3  -6 -54 54.7754 11.7416   2
  -6   9 -54 50.1571 28.7956   2
   3   6  54 47.9209 12.1443   1
  -6   9 -54 81.0193 30.2041   4
  -6   9 -54 52.3812 33.8068   3
  -9   3  57 1673.27 91.4989   4
  -6   9 -57 1649.66 98.4989   4
  -6   9 -57 1664.69 64.5631   1
   3   6  57 1751.47 64.5638   1
  -3  -6 -57 1478.06 63.4438   2
  -3  -6 -60 2761.73 103.706   2
  -6   9 -60 2768.69 102.585   1
  -9   3  60 3022.47 134.249   4
   3   6  60 2983.65 102.622   1
  -6   9 -63 685.823 30.6505   1
   3   6  63 797.026 31.7367   1
  -3  -6 -63 741.364 35.1678   2
   3   6  66 186.340 11.3193   1
  -3  -6 -66 192.700 18.2667   2
  -6   9 -66 169.275 10.3093   1
  -9   3  66 179.721 36.3969   4
  -9   3  69 302.818 40.8895   4
  -9   3  69 288.887 27.7787   2
   5  -9 -70 151.457 36.1505   3
  -9   4 -70 108.314 27.4120   2
   4   5 -67 90.4194 7.66851   1
   5  -9 -67 149.127 36.1625   3
  -4  -5  67 151.056 28.5627   2
  -9   4 -67 175.931 31.2224   2
  -5   9  64 519.521 22.9736   1
   5  -9 -64 552.987 49.8861   3
   4   5 -64 434.821 22.1276   1
  -4  -5  64 570.180 44.6698   2
   4   5 -61 977.190 42.2486   1
  -5   9  61 1068.70 43.2868   1
   5  -9 -61 1141.83 69.4036   3
   5  -9 -58 66.5589 29.4927   3
   4   5 -58 47.6260 10.6549   1
  -9   4 -58 71.9247 32.5955   2
  -4  -5  58 70.6659 25.7703   2
  -5   9  58 48.5824 12.1850   1
   5  -9 -55 15.8733 25.8994   3
  -5   9  55 41.8733 12.4353   1
  -4  -5  55 14.8946 23.4047   2
   4   5 -55 7.42838 9.68538   1
   9  -4  52 211.962 38.2917   3
  -4  -5  52 251.332 36.0066   2
  -5   9  52 267.271 21.3661   1
   5  -9 -52 244.822 32.6770   3
   4   5 -52 253.719 18.8735   1
   5  -9 -49 929.047 56.4439   3
  -4  -5  49 873.790 61.0650   2
   4   5 -49 758.693 66.4942   4
   4   5 -49 832.051 39.6708   1
  -5   9  49 935.825 44.8889   1
   5  -9 -46 1553.76 76.8563   3
   4   5 -46 1357.71 89.7232   4
  -4  -5  46 1474.46 84.5936   2
  -5   9  46 1549.47 67.1078   1
   4   5 -43 14.7361 34.3642   4
  -5   9  43 25.9956 18.1507   1
   9  -4  43 24.6599 17.5783   1
   4   5 -40 2523.50 126.080   4
   4   5 -37-2.71520 32.7381   4
   4   5 -34 273.548 44.7746   4
   9  -4  34 190.278 25.2164   1
   9  -4  31 903.663 48.7348   1
  -9   4 -31 781.473 45.8622   1
   4   5 -31 826.794 63.3658   4
   4   5 -28 1762.68 94.1471   4
   9  -4  28 1654.11 76.7229   1
   5  -9 -28 1779.06 75.3876   3
  -9   4 -28 1532.89 74.1294   1
   9  -4  25 1489.79 70.2972   1
   4   5 -25 1316.29 81.7105   4
   5  -9 -25 1510.20 65.8606   3
  -9   4 -25 1288.92 65.9325   1
  -5   9  22 3034.36 113.119   2
   5  -9 -22 3202.60 118.595   3
   9  -4  22 3119.11 125.775   1
   4   5 -22 3286.14 139.229   4
  -9   4 -22 3015.12 124.493   1
  -9   4 -19 489.366 39.2112   1
   9  -4  19 565.447 42.2030   1
   5  -9 -19 548.018 32.9150   3
  -5   9  19 552.127 33.0858   2
   9  -4  16 30348.6 1001.49   1
  -5   9  16 30215.4 990.758   2
  -9   4 -16 28251.6 998.229   1
   9  -4  13 1607.87 79.3540   1
  -5   9  13 1632.05 72.5358   2
  -9   4 -13 1642.98 66.3962   4
  -9   4 -13 1412.78 76.0877   1
  -5   9  10 5643.16 218.845   2
  -9   4 -10 6291.67 207.978   4
  -9   4 -10 5527.29 224.939   1
   9  -4  10 6362.50 228.074   1
   9  -4   7 1946.87 90.9322   1
  -5   9   7 1816.28 85.7389   2
  -4  -5   4 14449.0 587.405   2
  -5   9   4 13985.1 485.686   2
   9  -4   4 13821.2 488.199   1
  -5   9   1 3921.33 156.634   2
   9  -4   1 3825.95 156.771   1
  -5   9  -2 39008.5 1305.72   2
   9  -4  -2 38600.2 1303.54   1
  -5   9  -5 440.445 44.8003   2
   9  -4  -5 379.540 39.7498   1
  -5   9  -8 18345.2 600.986   3
  -5   9  -8 16595.8 595.396   2
   9  -4  -8 17247.0 592.233   1
  -9   4   8 16641.2 590.223   1
   9  -4 -11 335.415 36.0842   1
  -5   9 -11 314.417 44.0677   3
  -5   9 -11 338.041 41.2647   2
  -9   4  11 291.644 32.6503   1
   9  -4 -14 16032.3 551.056   1
  -5   9 -14 16628.2 560.119   3
  -5   9 -14 15520.6 560.224   2
  -9   4  14 15701.3 549.060   1
   9  -4 -17 2807.32 116.904   1
  -5   9 -17 2619.80 125.362   2
  -5   9 -17 2796.86 125.699   3
  -9   4  17 2700.12 114.170   1
   9  -4 -20 106.651 25.4239   1
  -5   9 -20 32.4629 33.9072   3
  -5   9 -20 112.315 34.5436   2
  -9   4  20 4.07098 19.9084   1
  -5   9 -23-13.4266 30.7876   3
  -9   4  23-12.8536 18.2442   1
   4   5  23-26.5858 57.3747   3
   9  -4 -23-11.8616 22.2921   1
  -5   9 -23 32.0608 28.0654   2
  -5   9 -26 6054.35 228.112   3
   9  -4 -26 6450.23 214.527   1
   4   5  26 5705.26 246.971   3
  -5   9 -26 5891.44 227.181   2
  -9   4  26 5437.36 208.909   1
   4   5  29 1526.50 98.9905   3
  -5   9 -29 1629.19 88.8656   3
  -5   9 -29 1465.69 86.3935   2
  -9   4  29 1486.66 91.2962   4
   9  -4 -29 1646.14 74.6367   1
  -9   4  29 1567.72 71.1440   1
  -9   4  32 2477.72 124.257   4
   4   5  32 2400.57 122.063   3
  -5   9 -32 2488.37 120.394   3
   9  -4 -32 2611.45 103.223   1
  -9   4  32 2340.84 98.7201   1
  -5   9 -32 2414.84 118.194   2
  -9   4  35 1251.05 80.9219   4
   4   5  35 1220.80 78.7246   3
  -5   9 -35 1285.12 75.7837   4
  -5   9 -35 1296.47 78.5614   3
  -9   4  35 1214.64 114.381   2
  -9   4  35 1100.25 55.5706   1
  -5   9 -35 1278.17 75.9482   2
  -5   9 -38 4902.38 200.919   4
  -5   9 -38 5139.42 203.448   3
  -9   4  38 4540.43 230.130   2
   4   5  38 4922.86 200.104   3
  -9   4  38 4588.35 202.468   4
  -5   9 -38 4964.31 199.965   2
  -5   9 -41 45.7022 30.2476   2
  -5   9 -41 68.5148 19.1805   1
  -9   4  41 57.6769 36.8752   4
   9  -4 -41 43.6612 19.1910   1
  -5   9 -41 10.7687 30.2156   3
   4   5  41 50.0261 30.1680   3
  -5   9 -41 44.0443 28.3021   4
  -5   9 -44 530.862 34.6316   1
   4   5  44 492.239 46.3892   3
  -5   9 -44 654.017 55.7729   4
  -5   9 -44 635.515 55.1263   3
  -9   4  44 407.189 51.5304   4
   9  -4 -44 576.025 37.7385   1
  -5   9 -44 615.559 52.3681   2
  -5   9 -47 23.1204 13.4691   1
  -5   9 -47 51.8474 25.4151   2
  -9   4  47 45.6002 32.9876   4
  -9   4  47 67.7905 33.1449   2
   4   5  47 46.1114 28.4644   3
  -5   9 -47 9.09529 30.2253   4
   4   5  47 34.9357 12.7381   1
  -5   9 -47 28.4767 27.3170   3
  -5   9 -50 2702.81 123.487   2
  -9   4  50 2336.28 111.752   2
  -9   4  50 2271.64 117.150   4
  -5   9 -50 2385.97 122.617   4
   4   5  50 2240.99 110.075   3
  -5   9 -50 2548.03 121.991   3
   4   5  50 2425.46 90.5917   1
  -5   9 -50 2337.10 92.7839   1
  -5   9 -53 1080.58 72.6532   2
  -9   4  53 1169.03 64.5009   2
  -5   9 -53 1155.97 75.0982   3
  -5   9 -53 1163.84 77.9458   4
  -9   4  53 952.080 69.5934   4
  -5   9 -53 1009.50 46.6826   1
  -4  -5 -53 988.160 46.4280   2
   4   5  53 1030.12 44.8857   1
  -5   9 -56 61.6433 29.9996   2
   4   5  56 38.5432 10.7749   1
  -5   9 -56 24.5194 10.8510   1
  -5   9 -56 9.90915 30.8835   4
  -4  -5 -56 26.4635 12.2634   2
  -9   4  56 30.1825 29.9113   4
  -5   9 -56 101.876 35.2024   3
  -5   9 -59 131.430 37.3312   3
  -9   4  59 83.7227 33.2277   4
   4   5  59 64.1715 11.5391   1
  -5   9 -59 92.9828 37.4786   4
  -5   9 -59 50.2825 10.9815   1
  -4  -5 -59 51.0219 13.5578   2
  -5   9 -62 185.833 13.7512   1
   4   5  62 202.832 14.4959   1
  -9   4  62 226.537 41.2671   4
  -4  -5 -62 190.702 18.2341   2
   4   5  65 56.9331 8.75927   1
  -5   9 -65 74.5851 35.6919   2
  -5   9 -65 56.6104 7.55290   1
  -4  -5 -65 29.6468 13.7662   2
  -4  -5 -68 85.3256 16.6902   2
  -9   4  68 113.117 33.1718   4
   4   5  68 125.500 37.2451   4
  -9   4  71 833.259 63.2822   4
   4   5  71 933.610 68.8234   4
  -4  -5 -71 906.852 44.2955   2
   4  -9 -71 432.005 50.2845   3
  -9   5 -71 468.550 45.7314   2
  -9   5 -68 94.6026 29.6735   2
   4  -9 -68 58.8973 33.3611   3
  -5  -4  68 44.5781 23.2478   2
  -4   9  65 2350.20 79.5307   1
  -5  -4  65 2400.38 105.023   2
   4  -9 -65 2610.12 117.682   3
   4  -9 -62 794.878 62.6341   3
   5   4 -62 767.457 34.5696   1
  -4   9  62 860.806 35.4487   1
  -4   9  59 4093.70 142.841   1
   5   4 -59 3764.20 141.290   1
   4  -9 -59 4245.15 172.416   3
   5   4 -56 2225.87 84.7309   1
  -4   9  56 2260.91 87.0069   1
   4  -9 -56 2339.07 110.364   3
  -5  -4  56 2092.16 106.406   2
   5   4 -53 1171.23 49.7555   1
  -4   9  53 1210.37 53.5585   1
   4  -9 -53 1292.46 74.3811   3
  -5  -4  53 1245.76 73.1278   2
  -4   9  50 2327.12 93.5134   1
   4  -9 -50 2489.33 111.655   3
   9  -5  50 2357.27 115.019   3
   5   4 -50 2344.31 88.1407   1
  -5  -4  50 2195.93 111.095   2
  -4   9  47 1249.06 59.5822   1
   4  -9 -47 1176.22 71.5208   3
   5   4 -47 1251.95 52.7532   1
  -5  -4  47 1182.86 76.2129   2
   5   4 -44 750.729 64.6250   4
   5   4 -44 706.145 35.6883   1
   4  -9 -44 688.162 51.8784   3
  -9   5 -44 615.147 34.6881   1
  -9   5 -41 7732.52 284.430   1
   5   4 -41 8625.13 320.539   4
   5   4 -41 8584.98 284.385   1
   5   4 -38 13307.3 483.769   4
   5   4 -35 13244.7 478.710   4
   9  -5  35 13166.5 456.205   1
   9  -5  32 33908.3 1092.55   1
   5   4 -32 33142.9 1112.58   4
  -9   5 -32 31169.6 1087.00   1
   5   4 -29 4612.22 185.608   4
   9  -5  29 4416.07 164.696   1
  -9   5 -29 4037.30 159.077   1
   9  -5  26 19156.5 639.404   1
  -9   5 -26 17842.5 635.313   1
   4  -9 -26 18691.7 638.737   3
   5   4 -26 19721.4 657.231   4
   5   4 -23 7111.04 261.234   4
  -9   5 -23 7197.10 252.225   4
   9  -5  23 6888.23 247.427   1
   4  -9 -23 6463.88 242.974   3
  -9   5 -23 6379.83 244.486   1
   5   4 -20 50179.5 1652.95   4
  -4   9  20 49850.7 1635.52   2
  -9   5 -20 50509.8 1640.44   4
  -9   5 -20 47756.4 1641.41   1
   4  -9 -20 46634.4 1634.44   3
   9  -5  20 51419.0 1642.99   1
   5   4 -17 11406.7 392.200   4
  -9   5 -17 10274.0 383.335   1
   9  -5  17 10699.1 385.540   1
  -9   5 -17 11496.8 379.862   4
  -4   9  17 10695.1 377.771   2
  -9   5 -14 36673.1 1244.59   1
  -4   9  14 37631.1 1239.21   2
  -9   5 -14 37004.0 1233.84   4
   9  -5  14 36834.9 1244.93   1
  -9   5 -11 450.061 42.1905   1
  -4   9  11 407.838 38.6643   2
   9  -5  11 465.544 41.6840   1
  -4   9   8 21956.8 711.095   2
   9  -5   8 21063.2 713.131   1
  -4   9   5 75.2034 33.6690   2
   9  -5   5 89.2658 32.4879   1
  -9   5  -5 69.3558 31.5626   1
   9  -5   2 182165. 6431.67   1
  -4   9   2 208318. 6433.25   2
  -4   9  -1 223.504 32.4412   3
   9  -5  -1 171.246 37.4897   1
  -4   9  -1 162.572 41.9119   2
   9  -5  -4 86707.8 2855.34   1
  -4   9  -4 85691.2 2862.05   2
  -4   9  -4 85769.6 2843.64   3
  -9   5   7 363.749 40.9642   1
  -4   9  -7 556.361 39.9504   3
   9  -5  -7 418.515 44.3064   1
  -4   9  -7 567.914 52.0233   2
  -9   5  10 9479.63 335.053   1
  -4   9 -10 9044.10 329.331   3
   9  -5 -10 9414.83 336.366   1
  -4   9 -10 9446.60 345.640   2
  -4   9 -13 4729.02 179.909   3
   9  -5 -13 4522.29 180.719   1
  -9   5  13 4619.66 179.351   1
  -4   9 -13 4594.97 191.614   2
  -9   5  16 124894. 4083.69   1
  -4   9 -16 126279. 4085.41   3
   9  -5 -16 127272. 4086.41   1
  -4   9 -16 112567. 4098.01   2
  -4   9 -19 12596.9 435.194   3
   9  -5 -19 12032.6 431.693   1
  -9   5  19 12304.2 429.751   1
  -9   5  22 45167.3 1508.03   1
   9  -5 -22 46410.5 1512.28   1
  -4   9 -22 42891.9 1516.80   3
   5   4  22 48460.2 1586.92   3
   9  -5 -25 8438.63 294.260   1
  -4   9 -25 9043.92 304.666   3
  -9   5  25 7631.95 290.071   1
   5   4  25 8432.32 348.071   3
  -4   9 -25 7671.17 306.989   2
   9  -5 -28 1254.29 65.2024   1
   5   4  28 1308.18 97.1625   3
  -4   9 -28 1406.30 76.2275   3
  -4   9 -28 1204.64 78.5153   2
  -9   5  28 1193.56 59.8813   1
   5   4  31 5067.48 220.085   3
   9  -5 -31 5110.43 189.021   1
  -9   5  31 4848.69 182.998   1
  -4   9 -31 4566.15 201.974   2
  -9   5  34 21437.8 713.849   1
  -4   9 -34 22722.1 738.035   3
   5   4  34 20573.5 746.852   3
  -4   9 -34 20480.7 736.844   4
  -4   9 -34 20389.5 737.275   2
  -4   9 -37 9220.97 352.251   2
  -4   9 -37 10186.3 354.333   3
   5   4  37 9486.84 357.449   3
  -4   9 -37 9294.58 352.604   4
  -9   5  37 9359.37 327.865   1
  -4   9 -40 11727.8 447.093   2
   5   4  40 12778.5 450.972   3
  -4   9 -40 12029.0 448.323   4
  -9   5  40 11450.1 451.193   4
  -4   9 -43 5090.23 208.727   2
  -4   9 -43 5285.94 210.287   4
   5   4  43 4940.76 204.180   3
  -9   5  43 4731.89 179.298   1
  -9   5  43 5096.54 214.198   4
   5   4  43 5018.54 179.912   1
  -4   9 -46 1776.89 97.6364   2
  -9   5  46 1718.58 95.0510   2
  -9   5  46 1672.18 101.564   4
   5   4  46 1664.59 92.6163   3
   5   4  46 1780.55 71.1659   1
  -4   9 -46 1723.67 99.4003   4
  -4   9 -46 1979.54 99.7247   3
  -9   5  49 1082.63 63.9500   2
  -4   9 -49 971.391 72.9266   4
  -4   9 -49 942.279 68.2287   2
  -4   9 -49 1190.63 73.6932   3
   5   4  49 859.963 63.8453   3
  -4   9 -49 1102.56 49.5183   1
  -9   5  49 881.464 70.9256   4
   5   4  49 967.747 44.7406   1
  -9   5  52 1079.44 59.3750   2
  -4   9 -52 964.843 68.9968   2
  -9   5  52 840.483 69.4055   4
  -4   9 -52 941.858 71.3520   4
   5   4  52 943.282 63.7020   3
  -4   9 -52 921.325 45.1348   1
  -4   9 -52 1116.99 72.3091   3
   5   4  52 969.880 42.7639   1
  -4   9 -55 1999.95 79.0823   1
  -4   9 -55 2159.16 115.047   4
   5   4  55 2049.68 77.3731   1
  -4   9 -55 2287.35 112.122   3
  -9   5  55 1929.56 107.348   4
  -4   9 -55 2089.58 110.575   2
  -9   5  55 1983.05 89.7342   2
  -4   9 -58 1555.54 93.6701   2
  -9   5  58 1470.81 90.4931   4
  -4   9 -58 1466.30 94.1694   4
  -4   9 -58 1527.45 59.6716   1
   5   4  58 1448.73 57.8036   1
  -5  -4 -58 1431.82 63.3645   2
  -9   5  58 1451.95 68.5910   2
  -4   9 -61 4566.00 161.956   1
  -9   5  61 4868.75 199.945   4
   5   4  61 4701.12 161.400   1
  -4   9 -61 4881.19 205.819   4
  -5  -4 -61 4405.17 167.444   2
  -9   5  61 4778.74 172.500   2
   5   4  64 1032.64 40.0451   1
  -9   5  64 1061.43 74.6797   4
  -4   9 -64 952.513 39.1138   1
   5   4  64 1052.73 72.8665   4
  -9   5  64 1067.12 50.4560   2
  -5  -4 -64 1015.09 47.4779   2
  -9   5  67 1200.61 73.1969   4
   5   4  67 1141.01 68.8047   4
  -5  -4 -67 1092.94 41.9432   2
  -9   5  70 2.81193 29.6901   4
   5   4  70 15.6761 29.7682   4
  -5  -4 -70 20.0898 14.8130   2
   3  -9 -69 1142.96 83.6469   3
  -6  -3  69 1261.57 71.3572   2
  -6  -3  66 28.7844 21.3443   2
  -3   9  66 20.1834 7.58490   1
   6   3 -66 27.2274 8.58973   1
  -9   6 -66 14.0406 29.8141   2
   3  -9 -66-8.80511 37.5568   3
  -9   6 -63 76.7176 33.2209   2
  -3   9  63 59.7424 10.9130   1
   6   3 -63 65.2453 10.9421   1
   3  -9 -63 119.213 41.7053   3
  -6  -3  63 84.8990 26.0182   2
  -3   9  60 891.804 38.9022   1
   3  -9 -60 848.993 67.2829   3
   6   3 -60 824.994 37.2962   1
  -3   9  57 282.505 21.6322   1
   3  -9 -57 259.720 42.2125   3
   6   3 -57 252.153 18.7832   1
   3  -9 -54 891.463 64.8355   3
   6   3 -54 761.351 36.7227   1
  -3   9  54 862.762 41.8520   1
  -6  -3  54 731.953 57.5184   2
   3  -9 -51 1559.89 86.7059   3
   6   3 -51 1598.67 60.7680   1
  -9   6 -51 1351.18 59.2379   1
  -6  -3  51 1480.01 84.2230   2
  -6  -3  48 1282.86 78.8047   2
   6   3 -48 1219.38 51.4546   1
   9  -6  48 1163.10 73.8274   3
   3  -9 -48 1185.92 74.8208   3
  -9   6 -48 1136.58 51.0232   1
   6   3 -45 129.168 16.7710   1
   3  -9 -45 116.614 34.2167   3
  -9   6 -45 120.771 17.2512   1
   6   3 -42 3007.39 109.036   1
  -9   6 -42 2737.82 108.962   1
   6   3 -39 213.700 21.4930   1
   6   3 -36 14194.5 513.649   4
  -9   6 -33 1848.92 81.8360   1
   6   3 -33 2056.31 106.800   4
  -9   6 -30 1477.23 71.4602   1
   6   3 -30 1609.70 92.7904   4
   6   3 -30 1659.39 70.8526   1
   6   3 -27 101.479 37.1976   4
   9  -6  27 57.1301 26.1056   1
  -9   6 -27 41.4101 19.5829   1
   6   3 -24 758.747 59.9026   4
  -9   6 -24 608.998 44.5589   1
  -9   6 -24 761.816 52.7505   4
   9  -6  24 773.981 52.3516   1
  -9   6 -21 413.401 37.9795   4
  -9   6 -21 406.098 36.3228   1
   9  -6  21 442.286 41.0212   1
   9  -6  21 457.902 69.9434   3
   6   3 -21 376.845 44.8803   4
   9  -6  18 7172.98 256.938   1
   6   3 -18 7177.00 261.813   4
  -9   6 -18 7381.74 253.519   1
   9  -6  18 6666.08 296.831   3
  -3   9  15 1719.25 89.9831   2
  -9   6 -15 1649.95 81.8001   1
   9  -6  15 1665.59 134.488   3
   9  -6  15 1660.53 84.7371   1
   6   3 -15 1651.81 85.6868   4
   6   3 -12 2405.77 110.190   4
  -9   6 -12 2545.83 111.781   1
   9  -6  12 2533.40 113.140   1
  -3   9  12 2540.13 116.085   2
   9  -6   9 70.6620 30.9399   1
  -3   9   9 65.8971 33.5874   2
  -9   6  -9 26.4437 25.3944   1
  -3   9   6 261.618 39.4327   2
   9  -6   6 276.889 37.1445   1
   9  -6   3 2052.17 103.613   1
  -3   9   3 2305.87 110.022   2
  -3   9   0 3866.40 158.233   2
   9  -6   0 3503.08 150.562   1
  -3   9   0 3449.56 124.883   3
  -3   9  -3 3690.21 161.519   2
   9  -6  -3 3508.10 152.501   1
  -3   9  -3 3621.52 131.247   3
  -3   9  -6 53460.5 1792.73   2
   9  -6  -6 53137.9 1782.84   1
  -3   9  -6 53280.3 1765.15   3
  -3   9  -9 2.67673 37.0107   2
   9  -6  -9 21.4264 30.6513   1
  -3   9  -9-2.31817 23.4423   3
  -9   6   9-19.3078 27.1605   1
   3  -9   9 22.7843 30.6264   2
  -3   9 -12 6318.34 224.328   3
  -9   6  12 5878.82 228.017   1
   9  -6 -12 6010.99 231.882   1
  -3   9 -15 337.482 35.6385   3
  -9   6  15 293.151 33.8910   1
   9  -6 -15 314.273 39.4475   1
  -3   9 -15 263.870 44.9137   2
  -9   6  18 5482.87 214.901   1
   9  -6 -18 5825.95 218.533   1
  -3   9 -18 6051.35 216.959   3
  -3   9 -18 5427.01 230.948   2
   9  -6 -21 22.0677 29.0828   1
  -3   9 -21 22.1448 35.7269   2
  -9   6  21 24.7108 22.7201   1
  -3   9 -21 19.9999 29.1926   3
  -3   9 -24 8971.68 309.667   3
  -9   6  24 8330.73 299.541   1
   6   3  24 9170.09 377.654   3
   9  -6 -24 8385.00 305.507   1
  -3   9 -27 897.131 72.8968   2
   9  -6 -27 1096.44 62.6644   1
  -9   6  27 1017.66 54.0794   1
  -3   9 -27 1148.98 68.1781   3
   6   3  27 1014.01 99.2652   3
  -3   9 -30 11771.8 456.048   2
  -9   6  30 12463.1 433.217   1
   6   3  30 12484.3 432.790   1
  -3   9 -30 13458.9 451.232   3
   6   3  30 13229.2 486.631   3
  -3   9 -33 30.8714 32.4964   2
  -3   9 -33 35.5664 31.7452   3
   6   3  33 1.09169 15.6469   1
  -9   6  33 19.1699 17.6040   1
   6   3  33-22.2444 47.8905   3
  -3   9 -33 58.6900 31.9327   4
  -9   6  36 991.975 50.0822   1
  -3   9 -36 959.761 71.0356   2
  -3   9 -36 1057.86 68.8083   3
   6   3  36 1021.38 78.2576   3
  -3   9 -36 1156.96 73.5796   4
   6   3  39 4997.71 226.257   3
  -3   9 -39 5420.88 224.617   2
  -3   9 -42 2383.92 121.094   2
  -3   9 -42 2515.08 122.244   4
  -9   6  42 2376.94 122.344   2
   6   3  42 2345.44 121.973   3
   6   3  42 2308.84 93.3632   1
  -3   9 -42 2703.03 120.209   3
  -3   9 -45 2362.12 120.358   2
  -9   6  45 2389.17 114.419   2
  -3   9 -45 2700.16 120.089   3
   6   3  45 2328.74 117.682   3
  -9   6  45 2161.48 91.2861   1
  -3   9 -45 2585.97 123.833   4
   6   3  45 2470.12 92.2125   1
  -3   9 -48 95.1489 35.3324   4
   6   3  48 77.3851 14.4975   1
  -9   6  48 85.9876 27.0222   2
  -9   6  48 97.7654 37.1578   4
  -3   9 -48 71.2952 28.4394   3
  -9   6  48 96.1361 14.9600   1
   6   3  48 123.729 33.5840   3
  -3   9 -48 39.6845 31.3043   2
  -9   6  51 180.838 45.4124   4
   6   3  51 167.584 16.7253   1
  -3   9 -51 225.282 40.2125   4
  -3   9 -51 142.396 34.1893   2
  -3   9 -51 210.946 36.1459   3
   6   3  51 184.788 33.9572   3
  -9   6  51 192.617 26.9879   2
  -9   6  51 168.368 16.9185   1
   6   3  54 290.964 19.9883   1
  -3   9 -54 280.415 41.7308   2
  -9   6  54 199.705 45.5684   4
  -3   9 -54 258.169 44.3675   4
  -3   9 -54 245.901 21.3872   1
  -3   9 -54 274.435 39.8191   3
  -9   6  54 243.545 27.4502   2
   6   3  54 222.310 36.8893   3
  -3   9 -57 3010.61 145.400   2
   6   3  57 2796.38 103.719   1
  -3   9 -57 3204.36 147.314   4
  -9   6  57 2744.74 142.356   4
  -3   9 -57 2798.96 105.734   1
  -9   6  57 2814.63 111.319   2
   6   3  60 439.942 47.4065   4
  -3   9 -60 426.426 53.4870   4
  -3   9 -60 644.108 58.2244   3
  -3   9 -60 468.077 24.8767   1
  -6  -3 -60 341.062 29.5462   2
  -9   6  60 425.197 29.0584   2
   6   3  60 468.880 24.0182   1
  -9   6  60 547.805 56.3114   4
  -3   9 -63 3504.68 129.480   1
   6   3  63 3647.70 160.831   4
   6   3  63 3845.55 130.312   1
  -9   6  63 3896.61 171.007   4
  -9   6  63 3985.47 137.317   2
  -6  -3 -66 531.297 31.7235   2
  -3   9 -66 413.980 19.9177   1
   6   3  66 535.876 22.2270   1
   6   3  66 460.284 46.4726   4
  -9   6  66 596.678 57.5690   4
  -9   6  69 3.06359 30.3619   4
   6   3  69-14.9043 29.5301   4
  -6  -3 -69 7.94397 14.8485   2
   2  -9 -70 69.2619 38.6381   3
  -7  -2  70 48.6990 24.2421   2
   2  -9 -67 6.74431 38.6784   3
  -7  -2  67 5.64898 21.7536   2
  -2   9  67 7.43481 7.02400   1
  -9   7 -67-24.8008 32.5254   2
   7   2 -64 747.536 34.3509   1
   2  -9 -64 821.797 71.5037   3
  -2   9  64 804.949 34.7146   1
  -7  -2  64 879.937 54.7896   2
   7   2 -61 913.248 41.2718   1
   2  -9 -61 1044.25 78.7889   3
  -7  -2  61 986.661 62.4581   2
  -2   9  61 981.213 43.0095   1
  -2   9  58 1104.82 48.7289   1
   2  -9 -58 1116.54 80.6556   3
   7   2 -58 984.546 44.1394   1
   2  -9 -55 156.659 44.3821   3
   7   2 -55 159.336 16.3983   1
  -9   7 -55 181.604 15.9779   1
   2  -9 -52 769.588 66.0197   3
   7   2 -52 678.433 34.4282   1
  -9   7 -52 624.492 33.1980   1
  -7  -2  52 748.836 57.8563   2
  -7  -2  49 518.053 51.7157   2
   7   2 -49 541.681 30.1396   1
   2  -9 -49 523.671 57.0550   3
  -9   7 -49 445.481 28.0538   1
   7   2 -46 3690.37 131.667   1
   2  -9 -46 3641.09 165.169   3
  -9   7 -46 3451.20 130.967   1
   7   2 -43 1964.97 76.9123   1
   2  -9 -43 1824.84 106.423   3
  -9   7 -43 1823.24 76.6993   1
   9  -7  43 1855.98 99.4466   3
  -9   7 -40 3795.72 134.332   1
   7   2 -40 3346.26 131.269   1
  -9   7 -31 4460.33 168.994   1
   7   2 -31 4563.95 166.923   1
   7   2 -28 120.747 37.8821   4
  -9   7 -28 69.8173 31.9125   4
  -9   7 -28 75.1352 22.4546   1
   7   2 -28 123.871 19.5126   1
   7   2 -25 4355.71 176.498   4
   9  -7  25 4086.69 184.140   3
  -9   7 -25 4196.95 165.658   4
  -9   7 -25 3794.80 156.001   1
   7   2 -25 4306.41 156.239   1
   7   2 -22 12612.0 430.302   4
   9  -7  22 12738.9 447.230   3
   7   2 -22 12039.1 411.648   1
  -9   7 -22 11445.6 413.176   1
  -9   7 -22 11272.9 417.362   4
   7   2 -19 19340.2 646.105   4
  -9   7 -19 18373.0 634.233   1
   7   2 -19 18187.9 630.493   1
   9  -7  16 22592.0 834.522   3
   2  -9 -16 23592.1 783.292   2
   7   2 -16 23535.6 791.885   1
   7   2 -16 23898.5 802.801   4
  -9   7 -16 22782.4 794.825   1
   7   2 -13 270.621 29.6913   1
   7   2 -13 250.086 35.9158   4
   2  -9 -13 288.640 28.1053   2
  -9   7 -13 273.583 34.9007   1
   7   2 -10 2550.85 107.026   4
  -2   9  10 2464.00 89.1958   3
  -2   9  10 2445.25 129.554   2
   2  -9 -10 2254.14 101.518   2
  -9   7 -10 2470.62 109.632   1
  -2   9   7 12458.1 461.705   2
   2  -9  -7 12114.3 439.028   2
   7   2  -7 12863.7 437.173   4
   9  -7   7 13015.9 451.744   1
   9  -7   4 151.219 36.4564   1
  -2   9   4 147.986 44.2213   2
   2  -9  -4 149.301 29.2184   2
  -2   9   1 6454.10 257.999   2
   2  -9  -1 6151.86 239.619   2
   9  -7   1 6489.09 246.355   1
   9  -7  -2 48953.4 1622.79   1
  -2   9  -2 46475.0 1634.24   2
   2  -9   2 48931.0 1619.97   2
  -2   9  -5 43.2856 42.0390   2
   9  -7  -5 62.8035 35.1628   1
   2  -9   5 26.1807 28.6101   2
   9  -7  -8 5593.09 210.124   1
   2  -9   8 5215.53 209.561   2
  -2   9 -11 3386.16 167.712   2
  -9   7  11 3603.90 147.787   1
   2  -9  11 3811.09 158.375   2
  -2   9 -14 5847.94 243.973   2
   7   2  14 5910.11 216.996   1
  -9   7  14 5799.38 220.937   1
  -2   9 -17 37.8433 41.5094   2
   7   2  17 7.14693 21.6195   1
  -9   7  17 38.8838 24.5887   1
  -2   9 -20 21698.8 791.337   2
   7   2  20 21953.4 762.172   1
  -9   7  20 23689.9 766.923   1
  -9   7  23 237.519 28.2052   1
   7   2  23 287.303 27.8765   1
  -2   9 -23 197.600 47.5003   2
  -2   9 -26 56.2427 35.6661   2
  -9   7  26 108.733 22.3057   1
   7   2  26 23.3477 66.1854   3
   7   2  26 108.118 21.4889   1
  -2   9 -29-3.11373 35.2249   2
   7   2  29 29.5224 55.4559   3
  -9   7  29 34.0166 17.1762   1
   7   2  29 22.6713 18.2969   1
  -9   7  32 1535.22 68.6405   1
   7   2  32 1632.73 69.0972   1
  -2   9 -35 221.984 43.6875   2
  -9   7  35 190.474 23.8424   1
   7   2  35 187.682 51.0740   3
  -2   9 -35 223.565 38.6132   3
  -2   9 -35 173.588 36.9081   4
   7   2  35 171.660 22.6181   1
  -2   9 -38 7969.13 319.624   4
   7   2  38 7674.82 329.588   3
  -2   9 -41 299.126 43.2335   4
  -9   7  41 361.713 49.9769   2
  -2   9 -41 255.483 44.0741   2
  -2   9 -41 372.893 43.4656   3
   7   2  41 306.727 50.2680   3
  -2   9 -44 640.358 60.3509   2
  -9   7  44 620.254 34.7291   1
   7   2  44 589.552 34.0544   1
   7   2  44 543.078 58.9514   3
  -2   9 -44 673.958 53.9872   3
  -2   9 -44 532.401 54.2251   4
  -9   7  44 693.197 51.4744   2
  -9   7  47 1483.75 63.6114   1
   7   2  47 1464.99 63.0874   1
  -2   9 -47 1438.47 89.9712   4
  -2   9 -47 1763.74 91.1576   3
  -9   7  47 1628.86 74.4715   2
  -2   9 -47 1538.62 95.7874   2
   7   2  47 1476.95 90.0241   3
  -9   7  50 2703.17 107.310   2
  -2   9 -50 2599.53 130.746   4
  -2   9 -50 2798.81 138.584   2
   7   2  50 2485.95 124.774   3
   7   2  50 2591.62 100.569   1
  -9   7  50 2658.67 100.653   1
  -2   9 -53 869.746 64.0177   3
  -2   9 -53 697.734 64.3239   2
   7   2  53 697.498 55.6626   3
  -2   9 -53 674.035 60.0889   4
   7   2  53 682.696 34.1670   1
  -9   7  53 684.530 34.3957   1
  -9   7  53 681.481 38.0794   2
   7   2  56 5430.89 232.824   4
  -2   9 -56 6665.36 259.866   2
  -9   7  56 5710.90 249.754   4
   7   2  56 5559.30 234.441   3
  -2   9 -56 6394.75 251.932   4
  -9   7  56 6076.87 209.586   1
   7   2  56 6227.76 209.746   1
  -9   7  56 5739.10 211.626   2
  -2   9 -59 34.6591 11.3631   1
   7   2  59 40.5701 27.9669   4
  -2   9 -59 83.7709 34.0450   4
   7   2  59 42.3575 11.9694   1
  -9   7  59 63.2032 38.6811   4
  -9   7  59 59.2222 14.0715   2
  -2   9 -59 107.118 36.2645   3
  -2   9 -62 257.002 17.7319   1
  -9   7  62 280.586 52.0738   4
  -7  -2 -62 276.120 27.2920   2
   7   2  62 241.963 17.7857   1
   7   2  62 274.243 37.8313   4
  -9   7  65-17.1369 38.0049   4
  -2   9 -65 9.71042 8.06346   1
   7   2  65 8.99132 24.6826   4
[truncated: 684,709 more chars]
