# Supplementary material for: Synthesis and structural characterization of a hydrated sodium–caesium tetra­cosa­tungstate(VI), Na5Cs19[W24O84]·21H2O
Source: Acta Crystallogr E Crystallogr Commun. 2024 May 31;80(Pt 6):667–70. doi: 10.1107/S2056989024004778 (PMC11151317; doi:10.1107/S2056989024004778)
Supplement: Supplementary file 2 [file e-80-00667-Isup2.hkl]

data_I                                                                          
_shelx_title ' w24-cs-2_a.res in R-3'                                           
_shelx_refln_list_code          4                                               
_shelx_F_calc_maximum     8494.03                                               
_exptl_crystal_F_000     22296.00                                               
_reflns_d_resolution_high  0.8000                                               
                                                                                
loop_                                                                           
 _space_group_symop_operation_xyz                                               
 'x, y, z'                                                                      
 '-y, x-y, z'                                                                   
 '-x+y, -x, z'                                                                  
 'x+2/3, y+1/3, z+1/3'                                                          
 '-y+2/3, x-y+1/3, z+1/3'                                                       
 '-x+y+2/3, -x+1/3, z+1/3'                                                      
 'x+1/3, y+2/3, z+2/3'                                                          
 '-y+1/3, x-y+2/3, z+2/3'                                                       
 '-x+y+1/3, -x+2/3, z+2/3'                                                      
 '-x, -y, -z'                                                                   
 'y, -x+y, -z'                                                                  
 'x-y, x, -z'                                                                   
 '-x+2/3, -y+1/3, -z+1/3'                                                       
 'y+2/3, -x+y+1/3, -z+1/3'                                                      
 'x-y+2/3, x+1/3, -z+1/3'                                                       
 '-x+1/3, -y+2/3, -z+2/3'                                                       
 'y+1/3, -x+y+2/3, -z+2/3'                                                      
 'x-y+1/3, x+2/3, -z+2/3'                                                       
                                                                                
_cell_length_a    18.0071                                                       
_cell_length_b    18.0071                                                       
_cell_length_c    62.9142                                                       
_cell_angle_alpha  90.000                                                       
_cell_angle_beta   90.000                                                       
_cell_angle_gamma 120.000                                                       
                                                                                
_shelx_F_squared_multiplier     1.000                                           
                                                                                
loop_                                                                           
 _refln_index_h                                                                 
 _refln_index_k                                                                 
 _refln_index_l                                                                 
 _refln_F_squared_calc                                                          
 _refln_F_squared_meas                                                          
 _refln_F_squared_sigma                                                         
 _refln_observed_status                                                         
   0   3   0    6524772.00   12394837.00    292838.75 o                         
  -2   4   0    2747231.50    5252129.50    123766.45 o                         
  -4   5   0    8482709.00   12416574.00   1509865.25 o                         
  -1   5   0   20944978.00   31965414.00   1751944.75 o                         
  -3   6   0    2172124.50    3589739.75    106464.83 o                         
   0   6   0       3138.08      23701.14      2879.48 o                         
  -5   7   0     337294.59     302506.06      8293.17 o                         
  -2   7   0      63575.01      68645.16      3982.84 o                         
  -7   8   0     146143.86     168009.61      6836.39 o                         
  -4   8   0    1795237.75    2158501.75     52458.78 o                         
  -1   8   0     909009.69    1007782.56     28033.35 o                         
  -6   9   0    5749914.50    6565196.50    108824.74 o                         
  -3   9   0     275550.88     398584.91     13105.99 o                         
   0   9   0    1426481.25    1642368.88     40896.98 o                         
  -8  10   0       5713.28       9345.03      2089.73 o                         
  -5  10   0   14987908.00   16421588.00    383390.81 o                         
  -2  10   0    1815596.50    1800639.50     36590.10 o                         
 -10  11   0     200767.53     201294.14      6029.69 o                         
  -7  11   0      90352.17      97834.80      4078.39 o                         
  -4  11   0      87766.56      79405.56      6019.31 o                         
  -1  11   0      39506.09      41307.07      3432.53 o                         
  -9  12   0     121252.70     114139.47      5605.73 o                         
  -6  12   0     317768.25     321132.19      9938.04 o                         
  -3  12   0      76957.70      88500.80      2649.58 o                         
   0  12   0     146917.28     155859.27      7619.23 o                         
 -11  13   0    1593833.12    1546060.50     61767.30 o                         
  -8  13   0     346977.59     331254.19      9227.93 o                         
  -5  13   0     103342.30      93999.01      4685.36 o                         
  -2  13   0     630312.19     570184.94     23271.57 o                         
 -13  14   0     149525.92     132704.92      5309.11 o                         
 -10  14   0     307622.72     300729.06      7824.79 o                         
  -7  14   0    2147930.00    2038385.88     69133.62 o                         
  -4  14   0    1338693.50    1245204.38     31961.19 o                         
  -1  14   0     252532.94     251825.73     10931.57 o                         
 -12  15   0      74325.81      75801.38      3353.83 o                         
  -9  15   0    2063311.38    1887148.88     38622.91 o                         
  -6  15   0     549511.62     507732.16     27122.95 o                         
  -3  15   0    1662149.00    1617913.25     35182.73 o                         
   0  15   0      23858.31      23644.18      2541.33 o                         
 -14  16   0    1902204.88    1710389.25     42729.36 o                         
 -11  16   0        213.78       1318.95      2246.48 o                         
  -8  16   0      30902.37      31746.86      3364.07 o                         
  -5  16   0     439237.25     422157.09     16701.40 o                         
  -2  16   0      49574.91      51512.41      2444.25 o                         
 -16  17   0     626588.00     596755.38     11491.16 o                         
 -13  17   0     722845.38     684401.06     60352.04 o                         
 -10  17   0      62020.58      70557.23      4384.77 o                         
  -4  17   0      79054.36      73849.93      3075.63 o                         
  -1  17   0     117515.09     124967.30      5966.20 o                         
 -15  18   0      97200.11      89828.82      2874.63 o                         
 -12  18   0     956752.25     859678.19     23149.86 o                         
  -9  18   0     463929.47     438581.12      9418.29 o                         
  -6  18   0     112837.03     124941.44      4255.59 o                         
  -3  18   0     890907.62     827225.38     30135.18 o                         
   0  18   0      84867.20      78918.19      4019.49 o                         
 -17  19   0        811.66        726.10      1067.39 o                         
 -14  19   0        542.67        986.42      1350.64 o                         
 -11  19   0      36818.53      38775.42      2116.92 o                         
  -8  19   0    4010782.75    4049714.50     69646.01 o                         
  -5  19   0      14732.18      14363.52      1562.40 o                         
  -2  19   0       6012.89       5791.83      1999.28 o                         
 -16  20   0       5001.62       1699.07      1261.22 o                         
 -13  20   0     899342.31     839379.25     21782.34 o                         
 -10  20   0      19430.07      18383.98      2160.97 o                         
  -7  20   0      11765.16       9562.73      1522.30 o                         
  -4  20   0     299573.59     342955.25     10730.49 o                         
 -15  21   0       8820.81      13774.12      1650.89 o                         
 -12  21   0       5215.14       6281.60      1818.63 o                         
  -9  21   0     178918.98     206136.16      5749.02 o                         
  -6  21   0      23267.41      28061.92      1878.92 o                         
 -14  22   0       5701.56      10100.13      1761.22 o                         
 -11  22   0      53545.26      65581.94      4176.74 o                         
  -8  22   0      76633.02     100118.84      4059.72 o                         
  -5   3   1     176651.14     231172.61      6888.88 o                         
   1   3   1     467771.81     735733.44     27064.27 o                         
  -7   4   1     456074.50     444356.25     10150.32 o                         
  -4   4   1     968229.44    1330384.00     34459.36 o                         
  -1   4   1      20970.54       6844.11      2126.18 o                         
   2   4   1     519205.53     910025.50     33251.33 o                         
  -9   5   1      19605.62      21711.93      2352.85 o                         
  -6   5   1      10111.44      17250.82      2960.66 o                         
  -3   5   1      85928.39     122570.02      7470.29 o                         
   0   5   1    2530665.25    3261655.75     95106.98 o                         
   3   5   1     353980.06     427067.59      8969.97 o                         
 -11   6   1       4330.76       7829.44      3012.40 o                         
  -8   6   1     393281.91     442884.56     13329.56 o                         
  -5   6   1      94379.66      82750.77      8346.03 o                         
  -2   6   1      51699.41      88951.47      3984.23 o                         
   1   6   1     160046.11     177535.88      7292.47 o                         
   4   6   1     440322.03     494035.50     12275.19 o                         
 -13   7   1      96520.91      81286.17      4187.89 o                         
 -10   7   1      19153.14      23722.12      1569.01 o                         
  -7   7   1     176630.61     164801.48      5898.64 o                         
  -4   7   1     463749.28     469280.88     13151.12 o                         
  -1   7   1     856566.81     918980.38     23981.25 o                         
   2   7   1     633067.81     643272.44     14689.66 o                         
   5   7   1      76610.20      88939.49      3906.44 o                         
 -15   8   1      78459.16      76078.20      4081.72 o                         
 -12   8   1     541791.06     531187.25     11762.90 o                         
  -9   8   1     201343.77     209609.12      5113.71 o                         
  -6   8   1     126008.86     143883.72      5076.99 o                         
  -3   8   1      30153.07      38930.48      3496.74 o                         
   0   8   1      67932.62      65617.17      2681.58 o                         
   3   8   1      32866.53      35909.72      4001.73 o                         
   6   8   1     141523.28     116699.62      5151.20 o                         
 -17   9   1     172963.73     152298.45     14682.80 o                         
 -14   9   1      50321.52      45577.05      3551.55 o                         
 -11   9   1     358273.44     344699.94      8811.12 o                         
  -8   9   1     123565.47     133380.34      5888.49 o                         
  -5   9   1     357318.06     430556.28     12314.05 o                         
  -2   9   1     699628.25     707024.81     15889.57 o                         
   1   9   1     276758.44     277431.22      8849.64 o                         
   4   9   1     115028.86      97918.42      3875.79 o                         
   7   9   1      15642.17      12442.22      2750.75 o                         
 -19  10   1      38581.66      32034.33      1494.22 o                         
 -16  10   1      21655.89      16885.88      3466.26 o                         
 -13  10   1     478095.59     406961.50      8146.85 o                         
 -10  10   1      80822.02      82183.52      4246.22 o                         
  -7  10   1         71.53       6584.71      1735.25 o                         
  -4  10   1     321912.03     311117.12      9995.03 o                         
  -1  10   1        751.28       1944.35      1357.97 o                         
   2  10   1      45603.16      40758.14      3279.20 o                         
   5  10   1      23831.36      24086.43      2239.03 o                         
   8  10   1      31824.11      32793.09      2155.53 o                         
 -21  11   1      12269.58      16081.01      2288.10 o                         
 -18  11   1       3466.51       6102.40      1928.54 o                         
 -15  11   1      43465.10      36944.29      1742.71 o                         
 -12  11   1       8763.76      10796.05      2151.05 o                         
  -9  11   1        160.83        508.70      1748.68 o                         
  -6  11   1     124661.57     106930.43      4398.35 o                         
  -3  11   1     391346.59     351750.69      9008.30 o                         
   0  11   1       3296.32         78.80      1877.69 o                         
   3  11   1      52990.36      45842.25      2291.21 o                         
   6  11   1     111350.19     105456.66      3974.55 o                         
   9  11   1     103821.26      97667.77      4281.37 o                         
 -20  12   1        376.35       2013.54      2009.13 o                         
 -17  12   1     119126.22     115787.20      4633.40 o                         
 -14  12   1     115674.16     105861.12      3092.87 o                         
 -11  12   1     705306.62     633489.06     17521.78 o                         
  -8  12   1      67912.88      56383.11      3085.57 o                         
  -5  12   1      47841.60      45209.85      4266.03 o                         
  -2  12   1      83610.17      58287.69      3097.36 o                         
   1  12   1     328298.28     271777.09      8748.66 o                         
   4  12   1       9354.91       9747.90      2140.95 o                         
   7  12   1      81796.71      83287.74      3249.98 o                         
  10  12   1      89144.70      93003.95      4000.11 o                         
 -22  13   1      19341.33      19992.00      4480.33 o                         
 -19  13   1      86698.66      97741.33      3481.12 o                         
 -16  13   1      72488.09      65039.28      2049.17 o                         
 -13  13   1     165144.00     152751.58      5769.60 o                         
 -10  13   1         65.49       2914.84      3581.26 o                         
  -7  13   1        163.12       1109.14      2007.46 o                         
  -4  13   1       4636.54       3385.86      2417.30 o                         
  -1  13   1     197550.69     182560.67      6348.00 o                         
   2  13   1     221143.14     170687.72      9311.77 o                         
   5  13   1      36658.83      33199.20      2120.29 o                         
   8  13   1      13458.59      13649.79      2659.79 o                         
 -21  14   1       2719.88       3040.94      1277.80 o                         
 -18  14   1      21595.17      20810.51      1448.19 o                         
 -15  14   1        249.91        556.85      1876.22 o                         
 -12  14   1      46599.68      40921.24      2374.08 o                         
  -9  14   1      94279.47      81455.62      3589.45 o                         
  -6  14   1     162245.39     139594.75      5766.64 o                         
  -3  14   1       8172.00       7557.92      1005.89 o                         
   0  14   1       2031.55       2696.54      1846.44 o                         
   3  14   1     119403.00      97906.19      3080.82 o                         
   6  14   1      17884.51      20642.93      1969.68 o                         
 -20  15   1       6718.37       5227.95      1351.02 o                         
 -17  15   1      85164.69      75096.63      2949.62 o                         
 -14  15   1      24135.12      26021.08      3009.74 o                         
 -11  15   1     370641.16     327499.88      8260.62 o                         
  -8  15   1      75522.12      61741.18      3175.45 o                         
  -5  15   1      65070.55      69767.73      5455.23 o                         
  -2  15   1        596.98      -1529.79      2208.71 o                         
   1  15   1      58221.25      59896.86      2574.07 o                         
   4  15   1      19801.44      21518.75      1775.08 o                         
   7  15   1      28573.04      32243.25      3427.49 o                         
 -19  16   1      46974.97      50694.82      3506.24 o                         
 -16  16   1      34682.96      25743.44      1804.56 o                         
 -13  16   1      55434.35      49343.47      3038.41 o                         
 -10  16   1      58841.25      61915.89      4116.93 o                         
  -7  16   1       6744.21       4933.25      3145.17 o                         
  -4  16   1        861.23       1542.49      1348.20 o                         
  -1  16   1     254512.12     229207.42      6013.90 o                         
   2  16   1      13368.27      12533.04      1421.21 o                         
   5  16   1      11183.55      10443.91      1484.14 o                         
 -21  17   1       2176.53       2677.35      2005.40 o                         
 -18  17   1      19237.54      15758.06      2077.31 o                         
 -15  17   1      37411.61      31846.87      2712.59 o                         
 -12  17   1      29412.01      21730.43      2144.68 o                         
  -9  17   1     364243.25     306243.22     12634.62 o                         
  -6  17   1     251274.95     259125.39      8802.55 o                         
  -3  17   1       1139.29        685.12      1082.40 o                         
   0  17   1         32.36       1371.77      1593.82 o                         
   3  17   1       4823.89       4864.40      1337.79 o                         
 -20  18   1       1200.22      -1264.69      1759.90 o                         
 -17  18   1     169092.80     156576.36      5632.75 o                         
 -14  18   1      38222.85      38578.18      2129.42 o                         
 -11  18   1        117.37       -177.10      1229.15 o                         
  -8  18   1       3007.48       4678.90      1544.36 o                         
  -5  18   1       1811.83       2807.70      1104.81 o                         
  -2  18   1      35077.07      28229.54      1468.07 o                         
   1  18   1      10295.20      12460.06      1411.13 o                         
 -19  19   1      26814.64      25395.37      2216.05 o                         
 -16  19   1      11908.99      10928.98      1441.83 o                         
 -13  19   1      87012.53      71008.87      3674.94 o                         
 -10  19   1      16528.05      14678.97      1693.08 o                         
  -7  19   1     116033.95     133879.91      4468.93 o                         
  -4  19   1      21444.88      23504.25      3267.29 o                         
  -1  19   1      24211.66      31969.03      2402.15 o                         
 -18  20   1     106191.77     107734.31      4632.33 o                         
 -15  20   1       5123.42       5425.63      1370.77 o                         
 -12  20   1        549.94        193.71      2313.30 o                         
  -9  20   1       7177.22       8083.15      2111.94 o                         
  -6  20   1      20655.52      17472.04      1691.11 o                         
  -3  20   1      33428.36      34340.97      4866.93 o                         
 -17  21   1         57.53       -101.53      1680.87 o                         
 -14  21   1      17704.57      21081.01      1938.39 o                         
 -11  21   1      36575.53      41936.96      3551.29 o                         
  -8  21   1         12.04        731.67      1266.92 o                         
  -5  21   1        117.82        348.29      1774.64 o                         
 -13  22   1        533.55       1524.44      1571.75 o                         
 -10  22   1      26523.37      37739.31      3907.41 o                         
  -7  22   1      62186.39      72871.30      3202.19 o                         
   1   2   2     590761.88     987434.12     40915.56 o                         
  -4   3   2     507416.66     776545.69     28804.04 o                         
  -1   3   2     323067.53     369665.97     14769.59 o                         
   2   3   2     497909.72     673402.31     18116.97 o                         
  -6   4   2      24013.36      30684.78      2692.34 o                         
  -3   4   2     158590.00     374787.09     12196.83 o                         
   0   4   2     190918.22     479029.09     11777.98 o                         
   3   4   2     219903.97     309943.28      9537.64 o                         
  -8   5   2     976768.19    1259012.00     25312.69 o                         
  -5   5   2     214012.66     247126.92      8316.87 o                         
  -2   5   2     185905.12     304949.19     25870.49 o                         
   1   5   2    5170952.00    7872891.50    152423.86 o                         
   4   5   2    3650827.00    4312497.00    102520.83 o                         
 -10   6   2   17066670.00   19001180.00    405064.81 o                         
  -7   6   2       2953.28       3656.54      1955.85 o                         
  -4   6   2    3393918.50    5118145.00    126129.70 o                         
  -1   6   2    5689660.50    8226776.00    158209.38 o                         
   2   6   2      10941.86      12019.37      3474.22 o                         
   5   6   2     613541.44     656190.94     22006.96 o                         
 -12   7   2     198733.84     173920.52      8015.42 o                         
  -9   7   2    4511671.00    5351729.00    104304.18 o                         
  -6   7   2     202573.36     230955.47      8532.85 o                         
  -3   7   2     120056.33     164080.12      8558.11 o                         
   0   7   2    1745829.62    2140823.25     39235.21 o                         
   3   7   2    6092581.50    6326101.50    121788.20 o                         
   6   7   2    4835446.00    4575887.00     90936.61 o                         
 -14   8   2     738811.56     667404.25     18182.58 o                         
 -11   8   2    1452903.38    1356641.12     28161.98 o                         
  -8   8   2     501902.22     495342.97     29810.66 o                         
  -5   8   2    1945049.62    2397923.25     91621.89 o                         
  -2   8   2    1932845.75    2386976.25     66739.88 o                         
   1   8   2    5037458.00    5653845.00    110234.43 o                         
   4   8   2    1477947.12    1445093.25     30165.46 o                         
   7   8   2      77112.50      72006.88      2561.09 o                         
 -16   9   2    1172780.38    1079410.00     38938.98 o                         
 -13   9   2     674700.50     685737.75     19548.27 o                         
 -10   9   2    4424031.50    4296807.50     73208.69 o                         
  -7   9   2    1227614.88    1417420.62     36508.89 o                         
  -4   9   2   18875816.00   21794608.00   1453221.25 o                         
  -1   9   2    4718125.50    5035276.00     85311.32 o                         
   2   9   2      57881.28      40344.17      2590.29 o                         
   5   9   2     819476.25     787023.50     17606.93 o                         
   8   9   2       4031.76       5771.09      1003.44 o                         
 -18  10   2        964.00       1845.37      1441.21 o                         
 -15  10   2       3446.95       5740.63      2299.55 o                         
 -12  10   2      95786.53      85321.58      3610.75 o                         
  -9  10   2   16503608.00   17989982.00    596057.94 o                         
  -6  10   2    6647184.50    6791788.00    145918.30 o                         
  -3  10   2      70395.30      79461.52      4657.45 o                         
   0  10   2     757318.38     830463.44     23196.10 o                         
   3  10   2     287088.47     295007.53      9726.96 o                         
   6  10   2     168405.02     161264.73      5229.43 o                         
   9  10   2     483954.38     483758.41     10100.95 o                         
 -20  11   2     332858.06     329505.94      7165.56 o                         
 -17  11   2     158974.41     159409.25      8237.78 o                         
 -14  11   2    1043794.44     940553.25     15136.35 o                         
 -11  11   2     129081.63      98419.34      4663.94 o                         
  -8  11   2      23864.09      23698.26      2420.97 o                         
  -5  11   2    5939828.00    5940290.50    268851.12 o                         
  -2  11   2      22632.69      25817.49      1757.07 o                         
   1  11   2    2266253.25    2219421.00     67051.62 o                         
   4  11   2     241964.67     231815.47      6420.43 o                         
   7  11   2      65486.26      67158.95      4333.15 o                         
  10  11   2      20999.67      24521.24      2428.49 o                         
 -22  12   2     109586.73     119241.28      5180.88 o                         
 -19  12   2      37634.91      45429.55      2602.75 o                         
 -16  12   2     694454.75     627070.69     18319.08 o                         
 -13  12   2     518026.03     540313.44     14812.22 o                         
 -10  12   2     271314.06     256986.98      8774.19 o                         
  -7  12   2    1056459.75    1089464.62     25239.73 o                         
  -4  12   2    2452526.75    2307961.50     56610.76 o                         
  -1  12   2    2929521.75    2799782.00     67459.98 o                         
   2  12   2     680151.69     627774.75     13775.33 o                         
   5  12   2      82220.27      87886.39      4815.25 o                         
   8  12   2      30686.78      27136.83      3419.63 o                         
 -21  13   2      37978.03      42093.77      3070.32 o                         
 -18  13   2     253070.00     250229.11      7180.40 o                         
 -15  13   2     166202.64     155443.95      4883.26 o                         
 -12  13   2    1674246.88    1591484.50     45264.15 o                         
  -9  13   2     182213.03     146776.84      4879.00 o                         
  -6  13   2      17848.99      14327.68      2425.83 o                         
  -3  13   2     621137.56     580306.19     12646.22 o                         
   0  13   2      20848.20      25953.60      2508.37 o                         
   3  13   2       5469.56       5735.82      1454.98 o                         
   6  13   2     465554.50     423745.94     13504.78 o                         
   9  13   2      13198.98      11585.55      1926.12 o                         
 -20  14   2       5221.30       4589.16      1308.87 o                         
 -17  14   2       1628.48       2199.80       784.37 o                         
 -14  14   2     158435.25     137767.55      4573.32 o                         
 -11  14   2     691203.62     613680.31     13448.77 o                         
  -8  14   2    1065911.00    1067760.00     23335.63 o                         
  -5  14   2     390724.53     426280.34     12778.08 o                         
  -2  14   2    1020250.50     971801.38     24040.09 o                         
   1  14   2    3328928.50    3124084.75     86327.53 o                         
   4  14   2      19431.75      24924.35      1629.83 o                         
   7  14   2       3461.10       2501.40      1456.00 o                         
 -22  15   2      75832.02      89468.42      3242.91 o                         
 -19  15   2     427566.84     428367.31     11382.26 o                         
 -16  15   2     264403.00     250020.30      8122.43 o                         
 -13  15   2    1026858.75     942717.31     19569.63 o                         
 -10  15   2     601647.06     526483.38     12306.53 o                         
  -7  15   2       8843.79       3846.18      2684.34 o                         
  -4  15   2     897901.12     893301.50     22375.07 o                         
  -1  15   2      20310.81      17001.49      2854.16 o                         
   2  15   2      48662.62      46813.86      1906.41 o                         
   5  15   2      27989.20      24689.67      2150.95 o                         
 -21  16   2      11265.64      20956.10      3041.55 o                         
 -18  16   2       1034.88       1082.51       973.39 o                         
 -15  16   2     190055.33     174400.73      4908.43 o                         
 -12  16   2     148908.67     135979.42      5773.86 o                         
  -9  16   2     273267.66     265907.75      9852.12 o                         
  -6  16   2     304254.47     285846.66     13046.71 o                         
  -3  16   2     438061.12     434586.03     13066.93 o                         
   0  16   2        104.90       1693.81      1127.20 o                         
   3  16   2        214.27        551.13      1190.75 o                         
 -20  17   2      76060.26      85929.70      8876.52 o                         
 -17  17   2       3541.09       2794.58      1674.67 o                         
 -14  17   2      52341.42      40220.22      3915.86 o                         
 -11  17   2     454071.19     400547.75      9878.67 o                         
  -8  17   2      44649.20      44530.93      3103.98 o                         
  -5  17   2     230220.86     208216.98      4932.33 o                         
  -2  17   2      35996.41      35011.79      2061.02 o                         
   1  17   2     523564.28     501925.34     11574.71 o                         
   4  17   2      63344.66      78829.46      3876.69 o                         
 -19  18   2      67292.15      84416.65      5679.75 o                         
 -16  18   2     272431.56     276844.59      9383.18 o                         
 -13  18   2      87529.61      75743.59      3672.56 o                         
 -10  18   2     300485.84     283767.06      6595.83 o                         
  -7  18   2     480264.03     488062.56     12321.90 o                         
  -4  18   2      37569.25      38885.81      2795.93 o                         
  -1  18   2         40.42        251.23      1555.15 o                         
   2  18   2     721224.19     749398.50     15502.26 o                         
 -18  19   2      37923.44      40305.53      2028.72 o                         
 -15  19   2       2934.32       1349.87      1253.50 o                         
 -12  19   2       3367.80       7255.39      1586.85 o                         
  -9  19   2     329695.84     323098.16      7511.38 o                         
  -6  19   2     253371.05     256464.80      6722.70 o                         
  -3  19   2     366275.81     374881.81     11318.48 o                         
   0  19   2      15340.09      19666.05      2125.40 o                         
 -17  20   2      10338.66      11413.48      1824.67 o                         
 -14  20   2     729748.75     666037.69     17916.20 o                         
 -11  20   2       6729.91       7247.80      1728.37 o                         
  -8  20   2      28418.10      29696.60      2625.05 o                         
  -5  20   2       9988.43       9626.46      1533.47 o                         
  -2  20   2      86611.68      83135.60      3972.42 o                         
 -16  21   2        601.73        695.68      1217.47 o                         
 -13  21   2      16292.25      14312.69      2084.29 o                         
 -10  21   2       4944.31       4686.62      2448.89 o                         
  -7  21   2      80075.05      82892.62      4601.73 o                         
  -4  21   2     181062.42     226145.30      7707.23 o                         
 -15  22   2       4774.27       5921.08      1483.74 o                         
 -12  22   2     207531.03     241417.09     24034.02 o                         
  -9  22   2      18304.35      27005.07      1871.68 o                         
   2   2   3      11606.82      14853.09      1937.53 o                         
  -3   3   3     200229.36     291103.38      7958.97 o                         
   0   3   3      76516.02      68508.38      5428.03 o                         
   3   3   3       2864.99       3066.56      1978.64 o                         
  -5   4   3     634863.50     720356.81     22812.12 o                         
  -2   4   3      25389.39      36899.12      2812.25 o                         
   1   4   3      20700.57      28178.14      2197.67 o                         
   4   4   3     257309.70     314965.12     11824.20 o                         
  -7   5   3     160186.27     192747.09      7428.25 o                         
  -4   5   3     760486.38    1246659.38     32872.80 o                         
  -1   5   3      17104.31      13806.89      2786.03 o                         
   2   5   3     148728.30     184724.88      4792.63 o                         
   5   5   3        341.33       4165.06      2388.90 o                         
  -9   6   3     422102.66     400832.97      9413.18 o                         
  -6   6   3      97550.27     173340.92      7187.94 o                         
  -3   6   3     779319.75     856099.31     27993.67 o                         
   0   6   3      41895.37      89822.04      3478.87 o                         
   3   6   3      98928.20     105682.77      3836.08 o                         
   6   6   3       1173.16       3327.95      1964.53 o                         
 -11   7   3     107233.45      96356.05     10618.52 o                         
  -8   7   3      11843.82      10591.53      2220.96 o                         
  -5   7   3      59846.60      67787.45      4935.96 o                         
  -2   7   3     825388.75     928988.88     25050.84 o                         
   1   7   3      43548.96      50087.07      3224.00 o                         
   4   7   3      32409.07      26852.76      2534.41 o                         
   7   7   3       3833.43       1740.60      2211.51 o                         
 -13   8   3      25419.07      22227.98      2862.88 o                         
 -10   8   3     585483.94     511427.16     12054.08 o                         
  -7   8   3      50713.55      40838.72      4699.34 o                         
  -4   8   3     731607.38     689943.44     18348.00 o                         
  -1   8   3     285757.00     309028.41      8365.25 o                         
   2   8   3      20373.29      16703.38      3148.98 o                         
   5   8   3       4786.38       4326.02      1160.14 o                         
   8   8   3      86561.12      68471.75      2738.05 o                         
 -15   9   3      33883.34      32180.04      3015.71 o                         
 -12   9   3      15860.37      16075.98      1984.83 o                         
  -9   9   3      28232.59      22869.71      2651.64 o                         
  -6   9   3     485418.09     519149.53     16301.50 o                         
  -3   9   3     258134.70     242134.95     14097.14 o                         
   0   9   3      97359.26      83606.95      4750.74 o                         
   3   9   3      64715.09      52283.27      4683.22 o                         
   6   9   3       1399.16       1397.82      1825.73 o                         
   9   9   3     118662.30     105325.92      4649.62 o                         
 -17  10   3     178357.64     157998.05      5860.39 o                         
 -14  10   3     233040.36     201068.75      7341.68 o                         
 -11  10   3      57578.93      42158.33      2831.94 o                         
  -8  10   3      14012.41      13731.25      2192.52 o                         
  -5  10   3     264655.50     258460.48      8460.48 o                         
  -2  10   3      92367.63      80722.98      3494.21 o                         
   1  10   3        777.97       2750.58      1760.42 o                         
   4  10   3       8880.48       9656.62      1811.93 o                         
   7  10   3     147872.27     142807.27      5492.37 o                         
  10  10   3        584.08       1567.32      1663.74 o                         
 -19  11   3     120570.52     114410.31      4101.12 o                         
 -16  11   3      36440.98      31186.94      3453.54 o                         
 -13  11   3     349253.28     299858.12      6513.81 o                         
 -10  11   3        278.77       4889.89      2473.09 o                         
  -7  11   3      52396.53      45326.00      2848.75 o                         
  -4  11   3      40419.65      47126.42      3533.67 o                         
  -1  11   3     276945.81     265801.94      8392.04 o                         
   2  11   3       1048.51       1576.94      2033.99 o                         
   5  11   3      96609.91      79435.30      4109.61 o                         
   8  11   3      12124.96      13223.34      1760.45 o                         
  11  11   3       6229.36      12856.04      2039.21 o                         
 -21  12   3      14453.72      16412.53      1388.40 o                         
 -18  12   3       2873.03       3770.55      1551.64 o                         
 -15  12   3       3466.83       2394.50       927.84 o                         
 -12  12   3     722356.25     668696.88     18017.43 o                         
  -9  12   3      10714.65       6552.27      2276.13 o                         
  -6  12   3    1118091.25    1035106.62     26484.12 o                         
  -3  12   3     188144.44     162954.28      4828.53 o                         
   0  12   3     261175.41     248079.23      8019.63 o                         
   3  12   3      90275.73      85033.48      3742.16 o                         
   6  12   3      56488.37      45693.38      2995.71 o                         
   9  12   3      25475.34      23145.79      2177.08 o                         
 -20  13   3      18965.42      18481.41      2464.65 o                         
 -17  13   3      61995.77      51952.34      3024.42 o                         
 -14  13   3      67677.22      74760.45      3704.99 o                         
 -11  13   3        111.95        604.88      2044.69 o                         
  -8  13   3      31966.52      31522.39      2461.27 o                         
  -5  13   3      25862.84      29549.23      2953.06 o                         
  -2  13   3      34579.98      37589.34      2292.82 o                         
   1  13   3       1492.31       1698.67      2931.56 o                         
   4  13   3      70574.28      60365.26      8750.94 o                         
   7  13   3        486.90       -382.68      1767.52 o                         
 -22  14   3     103008.37     125633.97      4501.19 o                         
 -19  14   3      24070.25      21427.39      1798.14 o                         
 -16  14   3      63297.79      73491.07      3528.19 o                         
 -13  14   3        226.12       1105.00      1615.24 o                         
 -10  14   3       5713.24       3736.67      1637.47 o                         
  -7  14   3     834310.75     748145.62     17404.23 o                         
  -4  14   3      64280.34      66311.54      7937.57 o                         
  -1  14   3      12123.19      10662.12      2577.49 o                         
   2  14   3      35718.54      31292.46      1922.24 o                         
   5  14   3        819.55        892.75      1372.93 o                         
   8  14   3         12.49        -16.23      2131.32 o                         
 -21  15   3       4242.22       4948.97      1389.50 o                         
 -18  15   3      47360.71      45350.17      2040.10 o                         
 -15  15   3      16454.12      15707.68      1809.79 o                         
 -12  15   3      25181.92      25258.93      1785.13 o                         
  -9  15   3      24983.51      28801.69      3763.27 o                         
  -6  15   3      55602.61      57083.10      4819.06 o                         
  -3  15   3       2236.42       1012.85      1422.93 o                         
   0  15   3      18079.53      18186.06      1544.75 o                         
   3  15   3      25411.56      22741.51      1768.56 o                         
   6  15   3       1652.87       2356.49      1410.40 o                         
 -20  16   3      13127.88      15866.80      2867.71 o                         
 -17  16   3      66741.12      62258.49      2703.45 o                         
 -14  16   3         24.66       1987.31      1308.36 o                         
 -11  16   3      77888.66      68908.70      6139.51 o                         
  -8  16   3      64526.88      60206.68      5497.27 o                         
  -5  16   3      14732.06      10588.19      2593.53 o                         
  -2  16   3      15425.15      17301.38      1658.32 o                         
   1  16   3       9545.23      12076.73      1889.18 o                         
   4  16   3      47967.46      38616.65      2505.00 o                         
 -19  17   3        837.42        732.60       965.67 o                         
 -16  17   3      12942.49      13496.81      1379.91 o                         
 -13  17   3     132528.47     120673.20      3482.18 o                         
 -10  17   3      73770.80      59614.19      2559.87 o                         
  -7  17   3     101055.84      90152.95      3425.26 o                         
  -4  17   3      48077.60      41288.32      1944.43 o                         
  -1  17   3     136961.42     140345.42      4207.73 o                         
   2  17   3      19432.49      22160.54      1525.25 o                         
 -18  18   3      11860.23       7815.23      1799.69 o                         
 -15  18   3         21.30       -158.62       879.31 o                         
 -12  18   3      23982.47      21181.01      1725.94 o                         
  -9  18   3      10837.32      11498.90      1583.44 o                         
  -6  18   3       4860.09       5925.01      1193.27 o                         
  -3  18   3      28529.89      35978.85      3667.90 o                         
   0  18   3      14944.84      15003.31      2287.99 o                         
 -17  19   3        243.86       -624.39      1049.28 o                         
 -14  19   3       6719.15       5795.76      1735.17 o                         
 -11  19   3      97232.69      90089.77      3113.07 o                         
  -8  19   3      15937.67      10474.33      2013.86 o                         
  -5  19   3       2661.72       1600.83      1380.24 o                         
  -2  19   3      73048.69      65277.59      3515.93 o                         
 -16  20   3       4041.91       4592.59      1339.09 o                         
 -13  20   3      63535.73      53734.35      4260.81 o                         
 -10  20   3      18836.17      21664.87      2210.95 o                         
  -7  20   3      15051.33      13149.63      2556.52 o                         
  -4  20   3        360.52        559.51      1743.33 o                         
 -15  21   3       1598.50       1501.01      1474.89 o                         
 -12  21   3      41222.21      41178.68      5363.91 o                         
  -9  21   3        823.67       1858.24      2084.39 o                         
  -6  21   3       2226.42       5618.67      1493.60 o                         
 -14  22   3      49248.28      52966.46      2782.48 o                         
 -11  22   3      48336.25      60344.98      3517.20 o                         
  -8  22   3       2033.49       3641.56      1397.80 o                         
  -3   2   4       9990.64      46647.47      3263.89 o                         
  -5   3   4    2190848.00    3657374.00     76794.29 o                         
  -2   3   4     227317.39     766509.31     27496.57 o                         
   1   3   4    8807658.00   16649167.00    317103.84 o                         
  -7   4   4     886855.56    1399555.25     24696.85 o                         
  -4   4   4    8908892.00   15751493.00    301407.41 o                         
  -1   4   4      69711.66     174753.28      8942.78 o                         
   2   4   4      14395.79      32492.57      2348.07 o                         
  -9   5   4    8112920.00    9563872.00    183096.36 o                         
  -6   5   4      69165.10      84254.91      4560.42 o                         
  -3   5   4    3849072.25    6042709.00    405321.56 o                         
   0   5   4   37933968.00   58493812.00   1077623.12 o                         
   3   5   4     719592.88     983644.88     20532.64 o                         
 -11   6   4      98724.00     141744.00      5780.86 o                         
  -8   6   4     247726.97     275956.94     10224.09 o                         
  -5   6   4       6401.96       8250.07      2073.04 o                         
  -2   6   4    3483397.25    4866081.00    123799.43 o                         
   1   6   4     876746.81    1036296.00     23860.34 o                         
   4   6   4      54772.81      62627.36      3525.54 o                         
 -13   7   4     444344.12     367115.06     14049.90 o                         
 -10   7   4     151877.73     156612.89      4846.90 o                         
  -7   7   4      66858.16     140694.39      4566.49 o                         
  -4   7   4     834655.69    1358992.50     24722.79 o                         
  -1   7   4    1499251.75    1912835.25     29804.42 o                         
   2   7   4     523461.53     560705.81     13076.25 o                         
   5   7   4    1929611.50    1902547.88     48217.33 o                         
 -15   8   4     483816.97     449803.47     14228.27 o                         
 -12   8   4    1395705.00    1368156.38     34805.94 o                         
  -9   8   4     264079.03     282942.97     16024.16 o                         
  -6   8   4    3152418.75    3873654.00     75904.09 o                         
  -3   8   4     721996.50     798027.50     17168.88 o                         
   0   8   4     816866.19    1025040.94     28353.02 o                         
   3   8   4      54074.02      42690.85      2446.63 o                         
   6   8   4    1000882.88    1010644.00     18693.36 o                         
 -17   9   4     921895.62     903482.62     22937.80 o                         
 -14   9   4       3489.15       5433.51      2966.39 o                         
 -11   9   4     206383.00     195454.14      5950.01 o                         
  -8   9   4        922.65       6886.15      2665.63 o                         
  -5   9   4    1304434.62    1561124.00     33011.48 o                         
  -2   9   4      16700.07      16628.37      2252.06 o                         
   1   9   4    7531729.00    8166937.50    177447.83 o                         
   4   9   4     354966.50     322544.47      8494.08 o                         
   7   9   4      93019.15      90893.84      3574.72 o                         
 -19  10   4     250291.78     257601.77      5315.42 o                         
 -16  10   4      66444.02      73399.12      4224.51 o                         
 -13  10   4      36722.46      45485.50      2633.41 o                         
 -10  10   4    1304431.38    1332155.75     47377.81 o                         
  -7  10   4     490309.88     635940.44     14267.26 o                         
  -4  10   4    3111697.75    3516540.75     84290.45 o                         
  -1  10   4     536164.50     560445.69     12084.27 o                         
   2  10   4      79905.57      63653.89      3864.21 o                         
   5  10   4     335069.97     299005.34      7919.34 o                         
   8  10   4       4666.58       6774.77      2116.15 o                         
 -21  11   4      72284.91      86943.47      8765.23 o                         
 -18  11   4     219814.30     229450.30      6456.19 o                         
 -15  11   4     607349.19     558702.19     15594.38 o                         
 -12  11   4     231592.39     197338.48      4689.24 o                         
  -9  11   4      16623.22      16788.55      2210.73 o                         
  -6  11   4     165171.05     189351.45      6160.22 o                         
  -3  11   4    1986727.75    2080328.75     51494.89 o                         
   0  11   4    3210695.75    3111180.00     61172.84 o                         
   3  11   4     256923.47     232825.19      6095.32 o                         
   6  11   4       1447.68        449.27      1568.02 o                         
   9  11   4        180.17       2026.09      1723.97 o                         
 -20  12   4     384348.97     404021.28     14602.73 o                         
 -17  12   4      22366.80      25714.89      2295.77 o                         
 -14  12   4      19237.19      20220.67      1731.17 o                         
 -11  12   4     129389.09     107348.68      4904.27 o                         
  -8  12   4     141101.23     121557.29      5776.78 o                         
  -5  12   4     527350.12     533465.81     14906.03 o                         
  -2  12   4      65788.34      75755.86      3268.26 o                         
   1  12   4     191351.50     168073.66      6661.83 o                         
   4  12   4     785587.00     694443.44     19417.03 o                         
   7  12   4     182050.62     189003.12      6395.67 o                         
  10  12   4       9346.28      12385.06      2323.42 o                         
 -22  13   4       2159.73        794.98      1103.08 o                         
 -19  13   4     143853.56     153999.64      6368.07 o                         
 -16  13   4       1290.35       1860.21       920.17 o                         
 -13  13   4    1707605.88    1602452.88     39726.66 o                         
 -10  13   4    1920670.00    1823906.00     45752.72 o                         
  -7  13   4     121312.95     122995.35      4749.33 o                         
  -4  13   4    1330348.38    1299922.38     47720.19 o                         
  -1  13   4       8005.85      14082.35      2640.10 o                         
   2  13   4    1255882.12    1167809.12     56209.00 o                         
   5  13   4      18060.84      20310.75      2425.24 o                         
   8  13   4     134420.80     147121.92      4909.47 o                         
 -21  14   4       1304.28       1957.80      1286.37 o                         
 -18  14   4     157931.27     177615.77      4305.79 o                         
 -15  14   4     441273.72     374113.62     15511.84 o                         
 -12  14   4     119686.98     117260.95      4536.13 o                         
  -9  14   4      39586.98      35326.45      2465.74 o                         
  -6  14   4       3263.04       6478.98      2296.47 o                         
  -3  14   4    3573806.25    3644039.00     86001.37 o                         
   0  14   4       1521.16       3766.98      1886.96 o                         
   3  14   4      91102.32      78559.43      2471.53 o                         
   6  14   4     595966.38     615486.75     13712.44 o                         
 -20  15   4        949.04        719.06      1161.38 o                         
 -17  15   4      19738.14      23437.29      1828.06 o                         
 -14  15   4     920149.88     842176.56     15480.38 o                         
 -11  15   4      92067.33      89673.81      6451.67 o                         
  -8  15   4    1261031.38    1221227.25     33120.96 o                         
  -5  15   4      29863.86      20707.17      3688.41 o                         
  -2  15   4       2123.75       4567.58      2335.52 o                         
   1  15   4     333179.31     309902.06      6519.67 o                         
   4  15   4      30017.87      27088.77      2613.87 o                         
   7  15   4     169803.61     189584.78     12732.42 o                         
 -19  16   4    1525304.38    1381038.75    142688.31 o                         
 -16  16   4       6441.90       9844.61      1652.75 o                         
 -13  16   4      58953.56      54529.14      2319.04 o                         
 -10  16   4     634070.12     600953.94     17610.77 o                         
  -7  16   4     462789.78     455043.19     14957.21 o                         
  -4  16   4     323040.38     299142.12      9705.88 o                         
  -1  16   4    1388434.50    1346711.50     38722.88 o                         
   2  16   4      14381.70      10261.96      1341.51 o                         
   5  16   4      74884.84      66877.03      3679.91 o                         
 -21  17   4     101633.65     114190.09      5016.27 o                         
 -18  17   4     733129.06     724235.94     19018.14 o                         
 -15  17   4       6931.89       8222.79      1277.98 o                         
 -12  17   4     383870.47     340272.09      9068.53 o                         
  -9  17   4       1591.72       7031.60      1752.10 o                         
  -6  17   4     738792.31     760803.50     25048.12 o                         
  -3  17   4       5981.39       6246.62      2031.34 o                         
   0  17   4     331767.81     321694.03      9530.50 o                         
   3  17   4      93647.69     101513.91      5042.74 o                         
 -20  18   4      33352.29      31243.38      1730.78 o                         
 -17  18   4      16400.52      17079.81      1593.27 o                         
 -14  18   4     467195.91     451524.69     16413.20 o                         
 -11  18   4       3272.45       4246.48      1333.66 o                         
  -8  18   4     220304.19     222889.11      5792.79 o                         
  -5  18   4      32118.15      33197.37      2560.75 o                         
  -2  18   4      51390.30      54231.88      4215.22 o                         
   1  18   4       4332.92       5462.47      1701.24 o                         
 -19  19   4      64435.52      63501.51      3336.03 o                         
 -16  19   4      16144.80      16237.42      1575.68 o                         
 -13  19   4    1048526.19     923207.31     44484.03 o                         
 -10  19   4     343798.53     347730.53      7709.59 o                         
  -7  19   4      10735.46      16780.11      1476.69 o                         
  -4  19   4     841062.19     822894.06     26559.50 o                         
  -1  19   4      16258.84      12637.73      1355.78 o                         
 -18  20   4    1063553.38    1108513.12     22152.24 o                         
 -15  20   4     242138.95     221637.38      9336.22 o                         
 -12  20   4       1030.09        636.15      2004.25 o                         
  -9  20   4     595211.81     647941.62     15379.44 o                         
  -6  20   4       4127.90       7764.05      1552.31 o                         
  -3  20   4      57796.12      58837.29      3463.32 o                         
 -17  21   4      13732.71      12000.60      1473.66 o                         
 -14  21   4     191436.05     173188.25      8908.36 o                         
 -11  21   4      54475.09      70426.29      3358.87 o                         
  -8  21   4       1066.92       2299.59      1362.04 o                         
  -5  21   4        548.46       4921.63      2386.60 o                         
 -13  22   4      68868.40      73796.92      3734.25 o                         
 -10  22   4      43638.41      54496.45      3170.87 o                         
  -7  22   4      65995.03      73318.86      3540.40 o                         
   1   2   5       6586.97      13360.75      1735.76 o                         
  -4   3   5     266909.41     446816.72     10740.34 o                         
  -1   3   5     837837.50     988213.94     24676.38 o                         
   2   3   5     955772.19    1209958.88     20911.18 o                         
  -6   4   5     100746.50     142902.72      4202.49 o                         
  -3   4   5     451763.56     516259.72     12386.46 o                         
   0   4   5     219905.94     207475.83      5588.03 o                         
   3   4   5      81722.55     147909.89      4126.15 o                         
  -8   5   5     242650.84     233940.47      5398.99 o                         
  -5   5   5     116674.76     148239.83      5865.09 o                         
  -2   5   5    1650326.88    2583410.50     73614.06 o                         
   1   5   5    1192218.12    1426881.62     25633.65 o                         
   4   5   5      40315.65      45410.54      3384.26 o                         
 -10   6   5     155988.69     150330.88      4674.27 o                         
  -7   6   5       5533.67       9667.39      1890.97 o                         
  -4   6   5     433270.66     555817.56     15113.66 o                         
  -1   6   5      14080.49      16489.62      1970.92 o                         
   2   6   5      31502.01      37711.20      1889.60 o                         
   5   6   5      12153.93       9304.67      2235.60 o                         
 -12   7   5     716160.19     637518.19     17577.94 o                         
  -9   7   5       1936.58       4755.88      2181.03 o                         
  -6   7   5      35361.32      31314.03      2769.98 o                         
  -3   7   5     175393.08     194985.30      5588.03 o                         
   0   7   5     391864.69     348014.81      6851.74 o                         
   3   7   5     217100.56     205002.61      4892.60 o                         
   6   7   5      24904.83      18273.62      2685.42 o                         
 -14   8   5      65111.96      67426.21      4003.31 o                         
 -11   8   5      41772.79      51045.11      4360.00 o                         
  -8   8   5     110496.79     118562.43      4836.88 o                         
  -5   8   5      14427.78      20939.59      2668.20 o                         
  -2   8   5      31264.31      30689.38      2216.79 o                         
   1   8   5     193740.55     187790.53      5802.02 o                         
   4   8   5      84995.10      71904.50      3453.28 o                         
   7   8   5       5850.17       6839.06      1379.79 o                         
 -16   9   5      71277.66      74108.73      4078.06 o                         
 -13   9   5      48133.05      45033.07      2562.42 o                         
 -10   9   5      59649.00      49723.29      3299.63 o                         
  -7   9   5     157781.64     139582.16      6352.65 o                         
  -4   9   5       6728.94       8656.06      2087.78 o                         
  -1   9   5      51185.97      56890.64      3056.42 o                         
   2   9   5       1076.48       3365.49      1730.40 o                         
   5   9   5       4503.93       8270.34      1868.45 o                         
   8   9   5       2944.74       3225.36      1081.81 o                         
 -18  10   5      11644.84      15932.08      2214.67 o                         
 -15  10   5      87630.19      76261.89      3226.74 o                         
 -12  10   5     105806.06     102184.23      4057.55 o                         
  -9  10   5       2809.63      11734.46      2973.45 o                         
  -6  10   5     113325.29     110906.23      4410.33 o                         
  -3  10   5      68712.58      61969.69      4049.68 o                         
   0  10   5     292632.28     262969.09      7252.01 o                         
   3  10   5      34191.96      33892.20      3039.87 o                         
   6  10   5        186.09        883.68      1650.83 o                         
   9  10   5      72460.43      72247.40      3732.39 o                         
 -20  11   5       1148.54       4023.31      1196.46 o                         
 -17  11   5      94371.74      90569.80      5827.13 o                         
 -14  11   5       1466.09       1195.44      1088.85 o                         
 -11  11   5     125742.60     120509.16      5174.45 o                         
  -8  11   5     100067.22     108658.92      3767.25 o                         
  -5  11   5      14128.50      12058.60      2376.90 o                         
  -2  11   5      23094.21      23175.56      1903.23 o                         
   1  11   5      69492.33      59051.52      4272.65 o                         
   4  11   5     136758.98     132666.88      5436.18 o                         
   7  11   5       1593.82       3570.26      2204.38 o                         
  10  11   5      16175.59      14545.31      2060.94 o                         
 -22  12   5      49393.38      62018.07      4289.09 o                         
 -19  12   5      12288.02      12387.55      1875.25 o                         
 -16  12   5      14499.06      11068.53      1271.48 o                         
 -13  12   5     153081.59     142658.75      4925.63 o                         
 -10  12   5      88749.98      76692.15      7648.23 o                         
  -7  12   5      13304.60      13385.77      2052.58 o                         
  -4  12   5      88238.40      85429.24      4690.83 o                         
  -1  12   5      45910.64      46722.16      2803.04 o                         
   2  12   5     155389.77     132601.84     10879.85 o                         
   5  12   5      31628.67      29341.35      2500.33 o                         
   8  12   5      35678.77      32069.39      3178.14 o                         
 -21  13   5       8840.08      13479.64      2370.81 o                         
 -18  13   5      16163.02      19788.60      2045.20 o                         
 -15  13   5      77943.80      71049.96      2308.50 o                         
 -12  13   5     174094.91     154077.77      5958.79 o                         
  -9  13   5     133319.11     111172.90      6686.98 o                         
  -6  13   5      92382.93      91757.31      4421.30 o                         
  -3  13   5         55.57        660.80      2033.32 o                         
   0  13   5     149045.73     121437.57      6602.41 o                         
   3  13   5      18394.02      20462.12      1549.86 o                         
   6  13   5      36213.23      26380.84      2177.40 o                         
   9  13   5      48125.48      45820.20      3776.20 o                         
 -20  14   5      17758.40      19495.83      1663.95 o                         
 -17  14   5      98090.55      90328.03      5779.33 o                         
 -14  14   5      12748.93       9543.76      2017.30 o                         
 -11  14   5      26135.62      27380.12      3144.18 o                         
  -8  14   5          2.63        -71.54      1839.16 o                         
  -5  14   5       2313.81       4960.65      3621.37 o                         
  -2  14   5     232822.70     215180.47     10800.95 o                         
   1  14   5       1008.40       3217.79      1541.90 o                         
   4  14   5      32343.74      33785.70      2225.24 o                         
   7  14   5          1.03      -1071.84      1475.50 o                         
 -19  15   5      10370.98       9421.55      1773.39 o                         
 -16  15   5      39603.95      38585.96      2605.41 o                         
 -13  15   5     115714.95      97914.47      3723.32 o                         
 -10  15   5      12215.49      16876.49      2784.48 o                         
  -7  15   5       3242.54       6169.50      2778.31 o                         
  -4  15   5      15620.95      18608.78      2004.51 o                         
  -1  15   5       1106.98       1172.33      1203.51 o                         
   2  15   5        790.18       1473.62      1071.78 o                         
   5  15   5       1033.52       2478.85      1338.03 o                         
 -21  16   5       8055.61       6653.67      2378.01 o                         
 -18  16   5      24751.89      26091.34      1625.81 o                         
 -15  16   5      78945.27      64736.67      2839.21 o                         
 -12  16   5         60.21       1222.90      1648.52 o                         
  -9  16   5     125921.81     124452.33      6140.12 o                         
  -6  16   5      14194.95      12294.45      3282.51 o                         
  -3  16   5       9070.24       9832.90      1583.05 o                         
   0  16   5       2256.82       2509.97      1320.14 o                         
   3  16   5      50256.64      40682.29      2450.23 o                         
 -20  17   5      16924.26      24333.87      2539.45 o                         
 -17  17   5     231025.30     217629.64      5845.14 o                         
 -14  17   5      33218.00      32533.23      1650.52 o                         
 -11  17   5      22930.81      19827.25      1689.21 o                         
  -8  17   5     180824.27     164404.20      4334.29 o                         
  -5  17   5     147254.69     126336.52      3535.77 o                         
  -2  17   5       6072.48       4861.47       680.23 o                         
   1  17   5      57466.12      51534.78      2320.95 o                         
   4  17   5      53131.22      52001.89      3144.30 o                         
 -19  18   5      20976.29      22662.29      2240.71 o                         
 -16  18   5      11247.98      12097.82      1389.86 o                         
 -13  18   5      12149.45      12727.32      1430.64 o                         
 -10  18   5       6556.25       8784.94      1787.87 o                         
  -7  18   5         90.38       1716.86      1617.50 o                         
  -4  18   5      11400.99      12233.88      1420.58 o                         
  -1  18   5      27692.66      27302.27      1751.40 o                         
   2  18   5      22593.87      19558.06      2246.34 o                         
 -18  19   5      67979.39      76376.05      2945.46 o                         
 -15  19   5       8514.90       7566.36      2878.05 o                         
 -12  19   5       3081.40       5185.82      1328.76 o                         
  -9  19   5        532.34       1181.14      1508.96 o                         
  -6  19   5      51130.75      52586.46      2610.10 o                         
  -3  19   5        688.53        451.85      1913.89 o                         
   0  19   5       8088.82       7206.99      1288.35 o                         
 -17  20   5      16806.53      13798.75      1563.51 o                         
 -14  20   5      23276.09      20235.01      2351.78 o                         
 -11  20   5       1903.59       4076.36      1763.44 o                         
  -8  20   5      56862.28      56688.51      2558.37 o                         
  -5  20   5      20437.14      23420.34      1865.81 o                         
  -2  20   5       5216.60       4726.86      1640.29 o                         
 -16  21   5      53158.14      51669.05      2424.35 o                         
 -13  21   5      35415.64      32354.87      3583.07 o                         
 -10  21   5      16661.11      16203.40      2089.51 o                         
  -7  21   5        820.01       1219.06      1739.79 o                         
  -4  21   5       1760.18       3032.50      1763.78 o                         
 -12  22   5       8061.23       8380.46      2045.87 o                         
  -9  22   5      89289.05      96675.63      3343.46 o                         
   2   2   6     144171.25     245766.56     16750.41 o                         
  -3   3   6      78209.27      45243.73     12335.02 o                         
   0   3   6    2459567.75    4207538.50     72141.30 o                         
   3   3   6      54551.71      58749.75      2979.67 o                         
  -5   4   6    1737837.50    2885650.25     88226.89 o                         
  -2   4   6     133438.94     121967.32      4720.83 o                         
   1   4   6   17401440.00   29938830.00    737785.69 o                         
   4   4   6     688794.94     995341.50     18026.08 o                         
  -7   5   6     670570.25     996439.25     18397.62 o                         
  -4   5   6   19384180.00   30539854.00    560731.62 o                         
  -1   5   6     878959.19    1255776.25     24775.23 o                         
   2   5   6      25316.03      30169.21      1904.16 o                         
   5   5   6     746354.44     875193.44     18617.17 o                         
  -9   6   6    4906246.00    5922520.50    114217.15 o                         
  -6   6   6     123021.73     168251.48      5819.03 o                         
  -3   6   6     436493.59     619493.88     16370.77 o                         
   0   6   6    4654633.50    6351706.50     95239.57 o                         
   3   6   6     231419.36     232729.25      5613.88 o                         
   6   6   6     307687.38     348035.34     10619.48 o                         
 -11   7   6     353307.59     352316.12     11002.52 o                         
  -8   7   6    2631046.25    3303068.00     60899.59 o                         
  -5   7   6     218013.69     299703.88      8232.13 o                         
  -2   7   6    2055047.38    2777661.00     47354.07 o                         
   1   7   6    2467616.50    2946208.75     50623.81 o                         
   4   7   6    5737298.00    5574128.00    108569.80 o                         
   7   7   6    1106968.38    1057806.62     27098.59 o                         
 -13   8   6    2115302.75    1997861.00     39833.91 o                         
 -10   8   6    2628204.75    2837352.25     56011.45 o                         
  -7   8   6    2598734.25    3294638.00     57300.41 o                         
  -4   8   6     476558.28     512994.06     14175.81 o                         
  -1   8   6    1656692.75    1820955.50     28483.95 o                         
   2   8   6       1889.49       4195.79      1878.95 o                         
   5   8   6      13467.48      13116.70      1460.35 o                         
   8   8   6     174121.88     201873.62      5408.09 o                         
 -15   9   6     362303.59     361936.19     12008.40 o                         
 -12   9   6     321666.06     319558.09      8286.63 o                         
  -9   9   6    1852225.75    1905469.88     59247.52 o                         
  -6   9   6     535927.62     639498.56     18987.05 o                         
  -3   9   6      16562.78      29997.36      3004.78 o                         
   0   9   6     480304.34     483589.28     15981.41 o                         
   3   9   6     191576.17     169518.12      8971.71 o                         
   6   9   6    2359257.25    2182660.00     38189.29 o                         
   9   9   6     168390.45     185595.23      4598.10 o                         
 -17  10   6       5750.84       8757.52      2073.94 o                         
 -14  10   6    4118369.25    4062098.25     78718.22 o                         
 -11  10   6    1385569.75    1297308.50     30467.79 o                         
  -8  10   6    1011627.06    1081833.75     28664.78 o                         
  -5  10   6    3784803.75    4055453.00     96968.55 o                         
  -2  10   6     395933.09     528002.50     11536.13 o                         
   1  10   6    1587999.25    1493122.38     34661.18 o                         
   4  10   6     110125.12      98585.76      3828.61 o                         
   7  10   6     374071.56     346409.47     10170.70 o                         
  10  10   6      75881.02      72740.09      5647.35 o                         
 -19  11   6    1242218.25    1367299.25     28139.48 o                         
 -16  11   6     459216.62     444313.09     14115.33 o                         
 -13  11   6      35079.54      43859.53      2092.91 o                         
 -10  11   6    5899891.50    6166595.00    145684.59 o                         
  -7  11   6     375275.91     416522.44     10446.77 o                         
  -4  11   6     168258.33     174045.72      6541.27 o                         
  -1  11   6       3080.16       5746.42      1939.59 o                         
   2  11   6      28817.84      31670.26      2878.85 o                         
   5  11   6      70422.38      70284.17      3498.25 o                         
   8  11   6     236883.53     223012.95      5939.42 o                         
  11  11   6      28504.53      29758.78      2514.98 o                         
 -21  12   6      26977.21      28494.50      1775.93 o                         
 -18  12   6     280312.75     322308.09     16592.05 o                         
 -15  12   6      13161.04       9513.50      1123.16 o                         
 -12  12   6      41361.04      29675.31      2661.40 o                         
  -9  12   6    1259184.00    1181173.75     31015.35 o                         
  -6  12   6       1781.35      10452.71      2145.24 o                         
  -3  12   6     940148.69     959815.94     20178.45 o                         
   0  12   6     571046.62     550864.75     15059.97 o                         
   3  12   6       3289.95       4073.14      1442.55 o                         
   6  12   6     155374.30     130813.68     13852.08 o                         
   9  12   6     250734.00     283004.12     13534.82 o                         
 -20  13   6      54070.55      55108.77      3601.67 o                         
 -17  13   6      36920.25      38921.75      1522.59 o                         
 -14  13   6        109.50       1487.05      1768.25 o                         
 -11  13   6       3115.15       6723.86      2339.40 o                         
  -8  13   6     463722.75     412493.75     10316.63 o                         
  -5  13   6     180426.14     185384.20      6794.22 o                         
  -2  13   6      95477.64      85037.84      3585.78 o                         
   1  13   6     420246.78     387074.66     15535.74 o                         
   4  13   6     156857.98     144590.06      5315.87 o                         
   7  13   6     850296.06     832438.00     27742.60 o                         
 -22  14   6      10706.38      12710.73      1590.82 o                         
 -19  14   6      31230.25      33980.23      1936.68 o                         
 -16  14   6      93207.12      74972.01      3574.16 o                         
 -13  14   6     386212.94     399124.00      9699.64 o                         
 -10  14   6     112392.34      88381.68      4511.38 o                         
  -7  14   6      22971.43      29025.28      4125.45 o                         
  -4  14   6    3324788.25    3306251.75    111371.21 o                         
  -1  14   6     529455.56     529365.25     20094.05 o                         
   2  14   6     558960.31     469258.44     10786.20 o                         
   5  14   6        181.15         87.30      1351.32 o                         
   8  14   6        101.05       1337.10      2097.07 o                         
 -21  15   6     195984.22     213480.61      5738.90 o                         
 -18  15   6     669081.75     639183.31     16147.11 o                         
 -15  15   6        753.24       1737.04      1407.46 o                         
 -12  15   6     261807.67     255727.61      6428.06 o                         
  -9  15   6    4580477.00    4389778.00    106635.10 o                         
  -6  15   6      48306.73      50565.07      4611.32 o                         
  -3  15   6     210286.67     190287.14      6065.05 o                         
   0  15   6       1156.67       1789.80      1208.31 o                         
   3  15   6     347093.88     300606.47      9267.48 o                         
   6  15   6      14051.52       8693.84      3040.12 o                         
 -20  16   6     183554.48     209097.61      9657.16 o                         
 -17  16   6      74508.59      58879.12      2602.85 o                         
 -14  16   6     537822.94     513035.22     13211.41 o                         
 -11  16   6      50265.58      47803.11      3634.20 o                         
  -8  16   6     735923.19     712013.25     31003.11 o                         
  -5  16   6     375068.34     348971.19     10163.65 o                         
  -2  16   6      17622.86      15119.56      1125.93 o                         
   1  16   6      68597.68      62490.19      2275.68 o                         
   4  16   6       5942.48       6381.74      1405.37 o                         
 -19  17   6        166.35       -213.89      1048.52 o                         
 -16  17   6      77546.27      67978.82      4259.81 o                         
 -13  17   6      44154.35      44447.14      2638.78 o                         
 -10  17   6       2003.15      11291.35      2620.89 o                         
  -7  17   6      46766.79      48571.37      2539.80 o                         
  -4  17   6     557364.75     560749.94     20273.31 o                         
  -1  17   6     271435.78     267077.25      8435.57 o                         
   2  17   6        722.25        829.75      1023.06 o                         
 -18  18   6        584.72        553.07      1264.39 o                         
 -15  18   6     125575.62     107038.33      3094.88 o                         
 -12  18   6     336111.16     306961.22      7878.90 o                         
  -9  18   6      74521.23      78470.97      2999.39 o                         
  -6  18   6      60433.36      59656.50      2500.32 o                         
  -3  18   6     596396.12     561995.69     15773.26 o                         
   0  18   6     405264.00     419216.66     22744.34 o                         
 -17  19   6       2667.58       3229.80      1112.03 o                         
 -14  19   6      33142.07      24390.02      2078.28 o                         
 -11  19   6       3168.30       2866.91      1302.03 o                         
  -8  19   6     856798.88     900372.19     19026.98 o                         
  -5  19   6      11483.62      12370.39      2363.72 o                         
  -2  19   6      11049.39      16738.87      2199.79 o                         
 -16  20   6     156751.48     151180.97      5622.30 o                         
 -13  20   6     373886.94     333685.88     15052.30 o                         
 -10  20   6     140061.03     137061.27      5841.12 o                         
  -7  20   6      95488.92     112024.23      3793.94 o                         
  -4  20   6        114.99       1953.65      1821.86 o                         
 -15  21   6      89323.45     110395.23      4870.63 o                         
 -12  21   6      17192.44      21718.05      2756.45 o                         
  -9  21   6     149895.61     168843.78      5000.18 o                         
  -6  21   6      65311.31      76838.75      3076.86 o                         
 -14  22   6      31142.68      34550.65      4373.28 o                         
 -11  22   6      19378.70      21120.38      2766.75 o                         
  -8  22   6      54812.79      65002.91      2689.51 o                         
  -3   2   7       2748.83       3423.53      1668.74 o                         
   0   2   7      23814.45      12948.77      2791.74 o                         
  -5   3   7      59568.05      93956.53      4607.46 o                         
  -2   3   7      62516.77      93669.42      5105.22 o                         
   1   3   7     122230.20     168572.64      4448.82 o                         
  -7   4   7     388612.59     489236.19      9632.64 o                         
  -4   4   7     190820.03     264949.16      8276.29 o                         
  -1   4   7       4038.87      24117.33      2095.11 o                         
   2   4   7      20994.48       9629.95      1704.94 o                         
  -9   5   7      59796.35      54103.43      5486.05 o                         
  -6   5   7     220473.11     282591.12      7854.68 o                         
  -3   5   7       6348.58       6535.79      2139.26 o                         
   0   5   7    1004962.56    1232754.50     29639.75 o                         
   3   5   7      46972.34      36509.94      2273.05 o                         
 -11   6   7     333751.19     329596.31     10239.30 o                         
  -8   6   7     153783.62     122384.89      3950.86 o                         
  -5   6   7      24383.35      26372.45      3546.36 o                         
  -2   6   7    1086626.38    1298911.38     29934.90 o                         
   1   6   7      56168.36      74039.92      3192.83 o                         
   4   6   7     338414.50     332527.94     10053.49 o                         
 -13   7   7      18195.91      20110.72      2688.48 o                         
 -10   7   7      10003.38       8045.25      2073.52 o                         
  -7   7   7      36125.72      49114.83      2771.63 o                         
  -4   7   7     303779.00     263157.50      8505.83 o                         
  -1   7   7      20755.49      17696.29      1917.80 o                         
   2   7   7      13391.60      23007.86      1829.05 o                         
   5   7   7     362310.66     316972.84     10426.98 o                         
 -15   8   7      11260.96      11481.32      2263.93 o                         
 -12   8   7    1211059.62    1068988.62     27902.77 o                         
  -9   8   7     621583.62     582059.06     21724.13 o                         
  -6   8   7      57575.14      76030.07      3669.90 o                         
  -3   8   7     107408.95     132981.22      7230.18 o                         
   0   8   7     922485.44     880793.38     20321.46 o                         
   3   8   7      76626.02      73352.91      3162.23 o                         
   6   8   7     187110.36     165198.09      4680.77 o                         
 -17   9   7     212861.94     192893.42      6612.37 o                         
 -14   9   7     476151.16     405207.19      9645.86 o                         
 -11   9   7      20641.01      20729.69      2241.48 o                         
  -8   9   7     624617.38     611647.00     17362.21 o                         
  -5   9   7     233238.00     208928.94      7256.38 o                         
  -2   9   7    1388290.00    1402668.88     24842.62 o                         
   1   9   7        862.75       6900.24      2055.61 o                         
   4   9   7      90562.48      75665.05      3547.02 o                         
   7   9   7      50983.55      50107.46      2415.98 o                         
 -19  10   7      36243.87      38477.04      2734.58 o                         
 -16  10   7       7924.31       6376.04      2311.45 o                         
 -13  10   7     104697.55     101939.13      3923.24 o                         
 -10  10   7     197878.97     181998.41      7836.66 o                         
  -7  10   7     450700.41     463041.31     14503.33 o                         
  -4  10   7      12093.29       4721.20      2329.06 o                         
  -1  10   7       3093.61       5851.77      1534.99 o                         
   2  10   7     143368.70     147326.14      6165.07 o                         
   5  10   7       1568.73        696.49      1581.21 o                         
   8  10   7      68949.96      65216.99      3360.48 o                         
 -21  11   7       8558.26      10141.55      1069.01 o                         
 -18  11   7       1613.43         92.39      1904.35 o                         
 -15  11   7        378.08       1902.65      1292.74 o                         
 -12  11   7       8379.50      10917.27      2072.44 o                         
  -9  11   7     100111.66      76899.70      6742.79 o                         
  -6  11   7      29511.93      25185.20      2490.28 o                         
  -3  11   7      22452.20      25598.52      3209.06 o                         
   0  11   7     266627.16     257842.08      6933.14 o                         
   3  11   7     162770.11     154335.84      4535.68 o                         
   6  11   7      57833.18      51849.22      2572.65 o                         
   9  11   7      12204.22      17760.29      2015.38 o                         
 -20  12   7      17747.68      13849.31      4142.56 o                         
 -17  12   7     410110.41     359425.84     10094.59 o                         
 -14  12   7       1321.18       3170.59       994.79 o                         
 -11  12   7       1224.03        770.33      2042.77 o                         
  -8  12   7      17165.55      17048.80      2030.81 o                         
  -5  12   7     314404.81     290771.97      9187.63 o                         
  -2  12   7      40449.43      35752.32      2687.45 o                         
   1  12   7       2463.19       5455.09      2509.63 o                         
   4  12   7      76087.86      60401.88      2674.40 o                         
   7  12   7      13501.85      11109.34      1551.26 o                         
  10  12   7       1146.88       1186.40      1940.71 o                         
 -22  13   7      20752.79      20939.81      1739.69 o                         
 -19  13   7     125619.40     132753.81      5815.20 o                         
 -16  13   7       7552.02       7884.28       875.23 o                         
 -13  13   7        754.75       4933.48      3673.30 o                         
 -10  13   7         72.57       -118.21      1462.85 o                         
  -7  13   7     176406.28     167094.44      9654.62 o                         
  -4  13   7        272.36       -532.09      2210.52 o                         
  -1  13   7     402461.91     377029.59     15128.44 o                         
   2  13   7     119343.19     113357.59      4329.49 o                         
   5  13   7         49.85        337.31      1462.64 o                         
   8  13   7      37256.20      39626.10      2639.16 o                         
 -21  14   7        158.20        446.85      1166.07 o                         
 -18  14   7      35381.51      32947.14      1356.45 o                         
 -15  14   7       4362.07       6372.20      1467.78 o                         
 -12  14   7        142.65       2769.32      2132.06 o                         
  -9  14   7      69262.81      64204.17      6169.18 o                         
  -6  14   7       1612.72       1472.09      2643.51 o                         
  -3  14   7     388666.09     374180.06     10456.47 o                         
   0  14   7       3881.65       2824.20      1494.94 o                         
   3  14   7       2876.25       1440.15       922.85 o                         
   6  14   7        303.44       -424.41      1551.84 o                         
 -20  15   7      16429.63      20540.23      1760.40 o                         
 -17  15   7      11643.96       9333.76      1758.19 o                         
 -14  15   7      82067.27      74360.00      2720.03 o                         
 -11  15   7     212063.33     192166.39      8712.77 o                         
  -8  15   7     102833.91      82554.48      5011.51 o                         
  -5  15   7     353100.12     328835.97     14369.40 o                         
  -2  15   7      78830.45      74760.89      2516.96 o                         
   1  15   7      12280.35      11368.91      1319.35 o                         
   4  15   7       1496.71       1330.79      1304.17 o                         
 -19  16   7      24935.94      21446.81      2313.89 o                         
 -16  16   7       6712.79       4343.99      1532.32 o                         
 -13  16   7      10467.76      11742.15      1213.61 o                         
 -10  16   7      15536.42      20863.35      2246.50 o                         
  -7  16   7       5701.39       4171.81      1945.36 o                         
  -4  16   7     104310.33      93548.73      2983.34 o                         
  -1  16   7     114399.73     104939.45      3513.06 o                         
   2  16   7      61867.66      55146.20      2331.19 o                         
   5  16   7      21950.59      22393.57      2436.74 o                         
 -21  17   7        258.97        533.88      2260.84 o                         
 -18  17   7      36818.00      36445.20      2713.20 o                         
 -15  17   7      27397.28      25591.38      1685.97 o                         
 -12  17   7      57479.30      58647.24      2461.23 o                         
  -9  17   7      40742.41      35455.00      2112.62 o                         
  -6  17   7     449735.06     431100.53     10096.34 o                         
  -3  17   7      23482.66      31853.32      2443.64 o                         
   0  17   7     112588.37      94845.62      4082.90 o                         
   3  17   7       2059.01       1167.42      1630.33 o                         
 -20  18   7      13744.96       9587.80      1175.72 o                         
 -17  18   7       6974.85       5539.84      1353.10 o                         
 -14  18   7       6859.82       8347.88      1256.44 o                         
 -11  18   7      26083.37      26923.69      1806.81 o                         
  -8  18   7       2220.87       1525.80       611.87 o                         
  -5  18   7       8228.46       8580.33      1335.40 o                         
  -2  18   7       3891.10       5928.75      2572.37 o                         
   1  18   7      35886.27      38271.00      2619.59 o                         
 -19  19   7        361.15       -286.10      1565.11 o                         
 -16  19   7         10.27       -473.49      1288.45 o                         
 -13  19   7      12398.87      10925.51      1771.83 o                         
 -10  19   7       1619.07       2420.38      1569.63 o                         
  -7  19   7     118781.32     133575.62      3512.80 o                         
  -4  19   7       5607.61      11303.73      2332.83 o                         
  -1  19   7       7072.12       7319.54      1372.63 o                         
 -18  20   7        558.52        961.21      1137.02 o                         
 -15  20   7       2715.86       2098.55      1392.55 o                         
 -12  20   7      74029.41      67555.36      7485.04 o                         
  -9  20   7       1244.45       1483.91      1873.51 o                         
  -6  20   7       7962.73       7401.65      1508.42 o                         
  -3  20   7       2243.24       1890.73      1749.95 o                         
 -17  21   7      30285.95      31656.47      2602.39 o                         
 -14  21   7        354.69       1616.44      1539.95 o                         
 -11  21   7       2583.91       2902.84      1624.36 o                         
  -8  21   7      19700.18      21813.78      1166.98 o                         
  -5  21   7      10357.07       9370.18      2044.43 o                         
 -13  22   7      36480.40      32155.55      2648.36 o                         
 -10  22   7       5164.70       4238.25      1413.46 o                         
  -2   2   8     822620.94    1896950.25     63896.06 o                         
   1   2   8     533948.06     989570.50     20884.01 o                         
  -4   3   8    7672376.50   14184254.00    311860.00 o                         
  -1   3   8     190062.53     525645.62     13243.58 o                         
   2   3   8    4553939.00    6936080.00    165142.56 o                         
  -6   4   8    1444824.25    2101313.50     36418.86 o                         
  -3   4   8      52485.06     179035.91      5619.37 o                         
   0   4   8    2504022.75    4295615.50     72742.53 o                         
   3   4   8     116052.87      58412.13      2565.58 o                         
  -8   5   8     175133.45     212704.30      5826.67 o                         
  -5   5   8   10202120.00   15161606.00    251303.12 o                         
  -2   5   8   17178990.00   25885992.00    602853.81 o                         
   1   5   8    1644530.75    2520834.25     43615.51 o                         
   4   5   8    1710437.75    1914616.12     37778.72 o                         
 -10   6   8    2902765.25    2976892.50     58495.69 o                         
  -7   6   8      19435.80      50234.71      2687.38 o                         
  -4   6   8    1313123.12    1889040.50     38908.23 o                         
  -1   6   8      13211.56      29117.32      6026.34 o                         
   2   6   8      32434.53      31838.05      2422.07 o                         
   5   6   8     228164.98     257887.88      8375.58 o                         
 -12   7   8      30829.59      37118.24      3247.11 o                         
  -9   7   8     502115.06     601269.81     20979.55 o                         
  -6   7   8     248893.16     271601.00      7074.74 o                         
  -3   7   8      52116.79      91853.30      3500.71 o                         
   0   7   8    5857884.50    7914286.00    131985.44 o                         
   3   7   8     157225.34     163246.19      4249.30 o                         
   6   7   8    1399018.50    1365126.88     34264.29 o                         
 -14   8   8    1974820.62    1989948.88     48896.05 o                         
 -11   8   8     236060.33     250259.52      7133.97 o                         
  -8   8   8    5333681.50    5648501.00     95701.11 o                         
  -5   8   8      11687.00      20456.21      2404.17 o                         
  -2   8   8      95779.65     104116.95      3193.91 o                         
   1   8   8       8035.09      12948.89      3200.74 o                         
   4   8   8     372823.81     358286.16      9414.98 o                         
   7   8   8     416006.88     386400.12      8366.02 o                         
 -16   9   8     167937.14     157137.94      6193.83 o                         
 -13   9   8      51332.78      44976.12      2479.31 o                         
 -10   9   8     174150.81     222162.14      6668.97 o                         
  -7   9   8    2287811.00    2461539.00    244935.53 o                         
  -4   9   8    1840284.62    2391628.75     55959.36 o                         
  -1   9   8    1663097.25    1751377.88     37889.76 o                         
   2   9   8     339063.91     321821.91      8213.90 o                         
   5   9   8    1445711.88    1317410.00     23666.14 o                         
   8   9   8      35491.92      29025.81      1595.65 o                         
 -18  10   8      75577.01      88259.29      4024.76 o                         
 -15  10   8     719406.44     691815.75     15206.17 o                         
 -12  10   8    4488064.00    4301738.50     84367.25 o                         
  -9  10   8    7345293.00    7835205.50    183983.00 o                         
  -6  10   8    1713473.25    1900101.62     61533.86 o                         
  -3  10   8     268974.72     285757.53      9470.81 o                         
   0  10   8     611189.81     608751.44     13704.00 o                         
   3  10   8     458960.31     432786.59     12958.26 o                         
   6  10   8      36771.59      34622.24      2105.77 o                         
   9  10   8      14387.72      16387.13      1198.44 o                         
 -20  11   8      36280.48      43678.24      4648.97 o                         
 -17  11   8      61359.07      74322.60      5146.52 o                         
 -14  11   8     483047.16     442153.09     10703.51 o                         
 -11  11   8     422239.47     451692.22     12842.19 o                         
  -8  11   8      22422.69      21985.95      1937.30 o                         
  -5  11   8    1363162.38    1414751.62     36429.14 o                         
  -2  11   8     814410.62     789048.62     14744.05 o                         
   1  11   8     885296.06     870869.88     22699.25 o                         
   4  11   8    1007841.19     854613.69     22002.72 o                         
   7  11   8     398886.50     413377.75     14009.33 o                         
  10  11   8     114767.22     111993.28      4328.84 o                         
 -22  12   8      14810.70      16201.67      1291.24 o                         
 -19  12   8      34855.60      44546.25      3302.91 o                         
 -16  12   8     311485.44     304149.84      6480.59 o                         
 -13  12   8     446297.72     446475.94     15753.10 o                         
 -10  12   8     274784.78     254663.95      8784.52 o                         
  -7  12   8     137290.17     126345.48      4935.34 o                         
  -4  12   8     163659.95     192098.20      7100.28 o                         
  -1  12   8    1764170.38    1764529.38     43999.87 o                         
   2  12   8       3084.83       3053.97      1564.31 o                         
   5  12   8     257831.39     243530.81      6326.50 o                         
   8  12   8      54846.96      51761.24      3853.19 o                         
 -21  13   8     218895.36     272528.19     12161.21 o                         
 -18  13   8     164308.39     162413.03      5366.95 o                         
 -15  13   8      53341.38      53607.93      2432.97 o                         
 -12  13   8     197717.30     201308.73      7119.21 o                         
  -9  13   8    4016223.00    3737049.75     80247.25 o                         
  -6  13   8      21419.43      22356.49      2509.92 o                         
  -3  13   8      48808.53      75132.43      6679.39 o                         
   0  13   8      15402.75      16144.96      2786.98 o                         
   3  13   8     195462.56     182929.02      5721.99 o                         
   6  13   8     283209.28     261920.36      8902.52 o                         
   9  13   8     177413.67     211991.27      9272.32 o                         
 -20  14   8     132592.94     145186.69      6263.50 o                         
 -17  14   8     477159.97     466200.59     19188.52 o                         
 -14  14   8     156414.27     132072.28      5146.15 o                         
 -11  14   8     437097.81     406354.44     10310.18 o                         
  -8  14   8    3036337.00    2974314.75     73698.05 o                         
  -5  14   8    1327180.38    1259306.50     45046.25 o                         
  -2  14   8     697324.50     663245.81     16804.98 o                         
   1  14   8    2136238.00    1870562.25     32191.20 o                         
   4  14   8     125154.44     121848.96      4048.21 o                         
   7  14   8      11469.01      10489.38      2205.33 o                         
 -19  15   8      64362.82      65939.04      1975.84 o                         
 -16  15   8      71557.59      69618.45      3411.35 o                         
 -13  15   8     323231.53     308747.34      7855.12 o                         
 -10  15   8      92818.09      79159.80      6403.27 o                         
  -7  15   8     564428.38     556647.56     17455.12 o                         
  -4  15   8    1172046.88    1138471.75     28280.57 o                         
  -1  15   8     110090.28      89097.51      3176.95 o                         
   2  15   8     550448.44     505979.56     10421.84 o                         
   5  15   8       1223.21       1704.44      1322.67 o                         
 -21  16   8      83697.24      91178.25      5578.84 o                         
 -18  16   8       1414.37       3673.92       992.13 o                         
 -15  16   8     279998.75     260718.70      6909.72 o                         
 -12  16   8    1585270.25    1396584.00     45956.23 o                         
  -9  16   8       6084.64       7457.92      1865.77 o                         
  -6  16   8     326940.25     315750.00      8105.32 o                         
  -3  16   8     141847.86     137483.48      4027.79 o                         
   0  16   8     101318.38     104192.43      4874.84 o                         
   3  16   8      64855.87      70355.85      4012.49 o                         
 -20  17   8      13210.42      10543.86      1359.05 o                         
 -17  17   8      16071.59      19276.19      2203.88 o                         
 -14  17   8      98514.74      95945.79      2696.75 o                         
 -11  17   8    1317799.75    1232723.75     43793.95 o                         
  -8  17   8      33257.61      32819.05      2099.50 o                         
  -5  17   8     403228.69     416513.16      8474.83 o                         
  -2  17   8     290313.69     305134.16      7705.94 o                         
   1  17   8     121502.80     118100.43      4604.62 o                         
   4  17   8     135177.08     151467.89      5602.39 o                         
 -19  18   8     218825.97     242284.48      7720.43 o                         
 -16  18   8     129469.69     123288.89      4249.44 o                         
 -13  18   8     309572.69     295149.16      9636.13 o                         
 -10  18   8     120631.37     114312.91      3562.56 o                         
  -7  18   8     215122.42     220235.06      5420.28 o                         
  -4  18   8     158292.80     179510.16      4704.98 o                         
  -1  18   8      15517.65      14494.01      2095.94 o                         
   2  18   8     462999.97     500763.34     13647.30 o                         
 -18  19   8      82538.98      84553.17      2942.09 o                         
 -15  19   8     238488.28     219503.62     17786.72 o                         
 -12  19   8      25569.44      16254.87      2050.78 o                         
  -9  19   8     149418.67     137133.00      4944.66 o                         
  -6  19   8     338223.56     359342.44      8776.14 o                         
  -3  19   8     613442.69     641274.88     17423.06 o                         
   0  19   8      19362.59      21186.36      1347.38 o                         
 -17  20   8      40414.84      44875.93      3779.44 o                         
 -14  20   8     745256.56     659398.12     39617.54 o                         
 -11  20   8     111308.40     135176.05      5148.11 o                         
  -8  20   8        156.50        704.53       669.08 o                         
  -5  20   8      38652.26      39967.09      2279.73 o                         
  -2  20   8      39637.57      45380.63      2836.59 o                         
 -16  21   8      22003.64      20166.50      1693.15 o                         
 -13  21   8        158.75       -160.05      1561.06 o                         
 -10  21   8      54279.15      59120.93      3930.06 o                         
  -7  21   8      38415.06      40771.88      2139.40 o                         
  -4  21   8       2819.54       5092.97      2350.13 o                         
 -12  22   8      94077.58      97435.90      6146.66 o                         
  -9  22   8      51617.04      54535.52      2524.62 o                         
   1   1   9     348703.97     509464.31     11486.87 o                         
  -1   2   9     325745.28     312495.84     11121.24 o                         
   2   2   9       6989.93      10593.01      1577.98 o                         
  -3   3   9     617009.19     741465.19     23670.43 o                         
   0   3   9     705988.12     697727.56     12218.64 o                         
   3   3   9      61857.30      80448.02      3348.60 o                         
  -5   4   9    1754350.12    2274888.00     43267.17 o                         
  -2   4   9     129118.02     165634.50      5418.43 o                         
   1   4   9    2101265.00    3396242.25     54005.29 o                         
   4   4   9     297299.72     279412.44      6672.33 o                         
  -7   5   9     563916.19     683086.00     13241.72 o                         
  -4   5   9       8922.15      50590.66      7529.44 o                         
  -1   5   9     789570.44    1224103.38     23010.69 o                         
   2   5   9    1131092.62    1205824.38     19252.90 o                         
   5   5   9      51722.24      71433.38      3193.15 o                         
  -9   6   9        188.49        456.47      1430.45 o                         
  -6   6   9     779442.38    1175586.12     24191.86 o                         
  -3   6   9     374297.19     357407.44      8353.88 o                         
   0   6   9      41269.08      57489.03      2505.84 o                         
   3   6   9    1375236.00    1362337.62     26899.94 o                         
   6   6   9     758326.12     710047.81     19080.67 o                         
 -11   7   9      39683.75      35445.80      3274.38 o                         
  -8   7   9     108410.11      95815.23      3570.56 o                         
  -5   7   9     146640.08     200567.16      9913.97 o                         
  -2   7   9     536258.12     607472.12     10938.39 o                         
   1   7   9      46349.00      55959.79      3145.84 o                         
   4   7   9      11959.24       8632.15      3012.79 o                         
   7   7   9       3010.05       5305.00      2460.44 o                         
 -13   8   9       2084.74       1595.70      1723.31 o                         
 -10   8   9     157846.27     150702.47      5074.21 o                         
  -7   8   9    1210531.88    1215776.25     22894.24 o                         
  -4   8   9     404737.53     467001.53     10606.27 o                         
  -1   8   9     204332.88     186825.22      4959.57 o                         
   2   8   9      82983.41      73215.56      3357.32 o                         
   5   8   9     135383.14     119479.48      3611.77 o                         
   8   8   9      14750.30      12204.60      1388.33 o                         
 -15   9   9        755.83       -629.25      2103.68 o                         
 -12   9   9     120341.38     140638.39      6321.57 o                         
  -9   9   9      80858.13      86132.38      4049.74 o                         
  -6   9   9     385446.62     385808.81     49206.60 o                         
  -3   9   9       1877.44       5790.44      1883.39 o                         
   0   9   9      19430.88      19858.11      2236.27 o                         
   3   9   9     429061.12     337257.16      8441.56 o                         
   6   9   9     372166.09     296869.22     15025.65 o                         
   9   9   9      10198.99      14466.54      1509.95 o                         
 -17  10   9       3418.94       4665.52      1612.52 o                         
 -14  10   9      13329.64      13042.44      1776.48 o                         
 -11  10   9     321937.72     273291.66      7731.92 o                         
  -8  10   9     186286.89     171067.02      6987.94 o                         
  -5  10   9      14210.76      11353.09      2240.00 o                         
  -2  10   9        500.66       2496.15      1435.16 o                         
   1  10   9      35526.04      32594.84      2631.89 o                         
   4  10   9      19048.88      12742.47      1894.88 o                         
   7  10   9     135321.39     131572.70      4177.10 o                         
  10  10   9       7770.74      10780.40      1208.71 o                         
 -19  11   9      23667.15      24696.32      2571.52 o                         
 -16  11   9       9095.93       7878.68      1361.74 o                         
 -13  11   9     173193.27     166433.48      5397.96 o                         
 -10  11   9      90586.23      97455.70      4817.66 o                         
  -7  11   9      61598.62      67072.69      3422.02 o                         
  -4  11   9      14378.59      10384.80      2298.70 o                         
  -1  11   9      38686.84      37415.94      2552.92 o                         
   5  11   9     302733.97     238074.75      6281.41 o                         
   8  11   9     151242.06     152755.08      6375.23 o                         
  11  11   9     143675.30     179458.19      7325.95 o                         
 -21  12   9       2088.59       3746.57      1300.49 o                         
 -18  12   9      14393.00      12044.31      1919.13 o                         
 -15  12   9        914.48       1139.40      1598.78 o                         
 -12  12   9     473610.00     449254.44     12955.54 o                         
  -9  12   9       1672.22       2833.54      2542.35 o                         
  -6  12   9       1850.07       1267.44      2257.79 o                         
  -3  12   9      30503.44      29397.02      2192.42 o                         
   0  12   9      91039.84      89071.18      5605.83 o                         
   3  12   9     113594.09      89435.80      3605.91 o                         
   6  12   9        166.90        981.86      1754.27 o                         
   9  12   9       1923.99       4036.98      2438.27 o                         
 -20  13   9       1688.89       2056.12      1926.98 o                         
 -17  13   9       2194.82       4585.46       909.99 o                         
 -14  13   9     118960.20     106084.84      4672.11 o                         
 -11  13   9     276028.47     219734.34      7806.56 o                         
  -8  13   9       9487.66       8809.12      2695.57 o                         
  -5  13   9        813.88       1259.36      2055.86 o                         
  -2  13   9      67070.22      60672.82      4614.58 o                         
   1  13   9       8084.22      10460.24      5853.14 o                         
   4  13   9     408627.22     331633.00      7744.22 o                         
   7  13   9      21480.25      23542.14      2538.24 o                         
 -22  14   9       5312.39       8147.54      2322.48 o                         
 -19  14   9      11205.48      12073.19      1877.99 o                         
 -16  14   9      19454.13      16767.74      1656.75 o                         
 -13  14   9      77157.98      76359.90      4008.99 o                         
 -10  14   9      42341.24      32503.31      3775.22 o                         
  -7  14   9       5522.77       8029.03      2840.17 o                         
  -4  14   9     135279.28     135410.23      7171.59 o                         
  -1  14   9     146973.48     130984.50      4875.45 o                         
   2  14   9      18513.62      17828.29      1417.56 o                         
   5  14   9      11224.61      10600.63      2145.33 o                         
   8  14   9      32539.23      42595.95      4137.51 o                         
 -21  15   9       3242.36       3588.24      1210.60 o                         
 -18  15   9      12779.99      11391.70      2135.84 o                         
 -15  15   9      40951.23      37948.73      2224.97 o                         
 -12  15   9     329851.44     280864.88      6899.11 o                         
  -9  15   9      36013.00      34445.89      3674.53 o                         
  -6  15   9      34597.27      43026.42      4281.24 o                         
  -3  15   9      22946.61      17730.19      3154.43 o                         
   0  15   9       2387.49       1442.93      1126.94 o                         
   3  15   9      50557.62      53131.81      3145.88 o                         
   6  15   9      12481.43      15084.50      2258.73 o                         
 -20  16   9      10699.43       6894.30      1656.01 o                         
 -17  16   9     286305.22     283311.34     13774.28 o                         
 -14  16   9      14067.05      12517.28      1346.79 o                         
 -11  16   9      20842.36      20480.65      2008.01 o                         
  -8  16   9      32035.79      30291.53      2082.91 o                         
  -5  16   9      14799.40      17422.84      1536.78 o                         
  -2  16   9      16512.30      15689.23      1576.38 o                         
   1  16   9     197830.91     176882.31      5229.07 o                         
   4  16   9      69718.59      58972.29      3311.63 o                         
 -19  17   9      15334.95      14286.38      1373.40 o                         
 -16  17   9      30543.67      31726.82      2702.03 o                         
 -13  17   9     492029.38     438592.66     15209.66 o                         
 -10  17   9      54248.04      47679.89      2264.47 o                         
  -7  17   9     227330.17     214047.61      5676.62 o                         
  -4  17   9       4587.42       3084.13      1304.40 o                         
  -1  17   9     191509.47     180389.25      4703.27 o                         
   2  17   9       1956.32        786.65      1107.52 o                         
 -18  18   9      10786.89      10980.08      1535.94 o                         
 -15  18   9       5646.83       6208.44       951.09 o                         
 -12  18   9       1297.45       3374.14      1349.61 o                         
  -9  18   9       4014.90       1983.81      1377.25 o                         
  -6  18   9      27383.91      31060.34      1772.48 o                         
  -3  18   9      86262.10      97805.57      4646.78 o                         
   0  18   9      16402.68      15992.36      1533.80 o                         
 -17  19   9      28430.41      30997.61      1692.70 o                         
 -14  19   9       5941.61       5880.39      1379.76 o                         
 -11  19   9      40170.80      40688.44      3077.85 o                         
  -8  19   9      17805.79      16646.25      1531.44 o                         
  -5  19   9       5848.03      11073.40      2177.70 o                         
  -2  19   9       6715.67       5959.04      1854.61 o                         
 -16  20   9      19221.46      18029.52      1789.56 o                         
 -13  20   9     112266.10     110234.33      4013.58 o                         
 -10  20   9        287.80        872.93      1660.60 o                         
  -7  20   9      97743.11      97003.12      3623.18 o                         
  -4  20   9       3697.99       2263.88      1903.08 o                         
 -15  21   9       2400.56       2662.86      1409.35 o                         
 -12  21   9      73177.40      83854.66      5364.02 o                         
  -9  21   9        499.16        644.66      1331.28 o                         
  -6  21   9      10449.94      10954.47      1630.67 o                         
 -14  22   9      36315.23      41340.15      3705.87 o                         
 -11  22   9      56645.48      72438.98      3540.53 o                         
  -8  22   9     124289.31     145391.95      4004.15 o                         
  -1   1  10     327976.41     697556.19     18844.31 o                         
  -3   2  10    1145457.38    2128504.00     43058.10 o                         
   0   2  10     104975.91     349340.50      5529.29 o                         
  -5   3  10   11848807.00   18709142.00    357830.88 o                         
  -2   3  10      11319.62      15947.49      1880.22 o                         
   1   3  10     146317.59     390386.88      8000.34 o                         
  -7   4  10      82680.28      89617.89      3619.20 o                         
  -4   4  10   15748453.00   24994036.00    475652.31 o                         
  -1   4  10    1061103.88    2602935.00     62768.25 o                         
   2   4  10     670523.25    1264512.62     22483.71 o                         
  -9   5  10     848966.50    1038572.25     18695.02 o                         
  -6   5  10     482385.84     649253.88     15888.09 o                         
  -3   5  10    8971852.00   13568674.00    340633.38 o                         
   0   5  10   31507196.00   45671692.00    671623.69 o                         
   3   5  10    2977066.00    3518569.00     59361.87 o                         
 -11   6  10    1241678.75    1352795.12     34203.51 o                         
  -8   6  10       2255.10       5688.39      1743.42 o                         
  -5   6  10    1271439.50    1595682.75     28832.90 o                         
  -2   6  10      18643.03      14248.58      1839.56 o                         
   1   6  10    1208579.00    1706813.25     27165.24 o                         
   4   6  10      16984.79      23322.39      2345.31 o                         
 -13   7  10    2015628.38    1915458.75     45126.87 o                         
 -10   7  10      23060.76      31457.68      3159.15 o                         
  -7   7  10    2131519.00    2775313.50     64894.82 o                         
  -4   7  10     349108.16     420377.69      8084.96 o                         
  -1   7  10     111949.09     132779.33      3174.33 o                         
   2   7  10     368035.59     429083.62      9579.90 o                         
   5   7  10      14429.50      12810.00      2775.57 o                         
 -15   8  10     285179.31     279201.06     11253.25 o                         
 -12   8  10     764621.94     788340.94     21371.33 o                         
  -9   8  10     675608.38     668714.69     15330.58 o                         
  -6   8  10    1004196.56    1113958.00     36730.79 o                         
  -3   8  10      28560.98      69706.14      4530.45 o                         
   0   8  10    8690147.00    9616183.00    177861.45 o                         
   3   8  10      62764.22      57042.44      2969.97 o                         
   6   8  10    2532687.50    2417417.75     49151.01 o                         
 -17   9  10     342191.06     356282.53      8727.22 o                         
 -14   9  10      64945.87      70835.36      3084.27 o                         
 -11   9  10    1559332.38    1497783.38     31093.56 o                         
  -8   9  10     607709.25     699762.69     29363.37 o                         
  -5   9  10     588435.25     665239.31     23799.70 o                         
  -2   9  10     282907.41     271014.09      5222.57 o                         
   1   9  10    7342716.00    7325918.50    189150.16 o                         
   4   9  10    5482884.00    5279559.50    106435.52 o                         
   7   9  10      92025.18      83540.16      2537.24 o                         
 -19  10  10      84141.94      92572.55      3128.61 o                         
 -16  10  10     496192.53     477336.28      9605.09 o                         
 -13  10  10     111656.23     133225.20      4925.50 o                         
 -10  10  10     137670.94     103155.52      4301.13 o                         
  -7  10  10      24898.94      36908.25      4135.65 o                         
  -4  10  10    1496894.12    1577515.75     39026.41 o                         
  -1  10  10    1220243.12    1184047.50     29128.22 o                         
   2  10  10     529229.38     517544.09     18936.25 o                         
   5  10  10       4431.63      10611.25      2199.55 o                         
   8  10  10     225372.02     228296.11      5566.07 o                         
 -21  11  10     228966.89     232630.59      5868.13 o                         
 -18  11  10     372516.38     375655.41     10982.11 o                         
 -15  11  10    1439177.12    1362318.12     27764.65 o                         
 -12  11  10    1595038.75    1576773.25     32913.04 o                         
  -9  11  10     551879.88     599741.81     17022.90 o                         
  -6  11  10     265160.53     280968.88     12893.56 o                         
  -3  11  10     188070.58     167650.52      5213.16 o                         
   0  11  10      36448.39      38563.61      2503.47 o                         
   3  11  10      48706.29      41222.86      3499.56 o                         
   6  11  10     124788.16     115144.43      4699.10 o                         
   9  11  10      60523.33      71268.93      4766.26 o                         
 -20  12  10     135927.92     151634.25      6062.30 o                         
 -17  12  10     167006.59     157449.45      4015.91 o                         
 -14  12  10      32850.04      30841.58      1495.31 o                         
 -11  12  10      25964.47      35456.91      3004.65 o                         
  -8  12  10     298503.56     299292.72     13766.51 o                         
  -5  12  10      50279.03      59746.23      3615.69 o                         
  -2  12  10    3223836.50    3089375.00     45208.59 o                         
   1  12  10       2129.41       3466.48      2229.10 o                         
   4  12  10     501502.03     432928.12     11438.74 o                         
   7  12  10       6612.13       8070.30      2695.75 o                         
  10  12  10      60089.50      83335.29      4538.56 o                         
 -22  13  10       1653.27       2588.33      1348.28 o                         
 -19  13  10     143024.75     153760.98      6332.11 o                         
 -16  13  10      33317.84      28308.54      1226.36 o                         
 -13  13  10      33154.36      32755.77      2705.41 o                         
 -10  13  10      36694.97      23468.77      2045.25 o                         
  -7  13  10       5576.33       6484.48      1948.14 o                         
  -4  13  10       6000.07       4989.90      2887.97 o                         
  -1  13  10     175510.44     179770.91      8497.86 o                         
   2  13  10     163197.67     154664.70      4305.29 o                         
   5  13  10     348770.44     307324.97      9203.89 o                         
   8  13  10       8660.73      12994.28      2670.55 o                         
 -21  14  10      16329.88      27019.81      3129.56 o                         
 -18  14  10     252247.61     267039.12      7952.63 o                         
 -15  14  10       7226.68      14712.42      1660.44 o                         
 -12  14  10       2065.96       3234.48      1604.90 o                         
  -9  14  10     656768.50     585711.19     17270.96 o                         
  -6  14  10     202642.27     217080.23     10351.55 o                         
  -3  14  10    2066049.62    2002894.50     48358.06 o                         
   0  14  10      53079.15      49778.09      2128.71 o                         
   3  14  10      70397.34      53822.59      2734.29 o                         
   6  14  10     692950.38     672769.31     18486.27 o                         
 -20  15  10      81230.51      87479.84      2990.37 o                         
 -17  15  10      86794.63      97992.06      4076.72 o                         
 -14  15  10     799033.19     729030.25     21151.68 o                         
 -11  15  10     610871.62     587742.38     16827.34 o                         
  -8  15  10     975519.00     923426.75     25920.23 o                         
  -5  15  10     423510.62     376179.12     10087.17 o                         
  -2  15  10     398449.78     408322.66     12718.67 o                         
   1  15  10      29698.98      29235.54      2419.06 o                         
   4  15  10      55088.93      57072.18      3314.15 o                         
 -19  16  10    1601405.38    1620553.25     38805.88 o                         
 -16  16  10      17712.10      17534.65      2636.45 o                         
 -13  16  10      17833.06      19711.35      1338.19 o                         
 -10  16  10      23543.89      29753.92      2023.65 o                         
  -7  16  10     393228.66     354597.22      8061.36 o                         
  -4  16  10      81037.23      87454.21      3088.41 o                         
  -1  16  10      22443.48      24009.09      1389.77 o                         
   2  16  10      11878.69       8667.27      1288.31 o                         
   5  16  10      66428.74      74238.24      3765.02 o                         
 -21  17  10      99383.79     108780.49      6177.98 o                         
 -18  17  10      66721.05      65382.42      3454.27 o                         
 -15  17  10       5962.67       8444.96      1202.50 o                         
 -12  17  10        151.93       2316.28      1199.03 o                         
  -9  17  10      34852.64      31500.28      2010.07 o                         
  -6  17  10       9130.64       6900.35      1314.49 o                         
  -3  17  10     430833.25     453189.94     21855.82 o                         
   0  17  10      26818.46      28488.06      1766.57 o                         
   3  17  10       7156.32       8661.50      1828.60 o                         
 -20  18  10       4203.92       5141.28      1139.95 o                         
 -17  18  10      33202.81      29585.59      3758.94 o                         
 -14  18  10      68827.05      72438.08      3564.67 o                         
 -11  18  10      35976.93      31713.18      1906.89 o                         
  -8  18  10      84771.86      81312.52      3155.56 o                         
  -5  18  10     383241.28     392946.03      8228.01 o                         
  -2  18  10      65731.38      63782.88      3527.39 o                         
   1  18  10      38971.50      47437.96      3195.05 o                         
 -19  19  10      23547.62      29523.32      1905.07 o                         
 -16  19  10     110639.38     116725.94      5154.87 o                         
 -13  19  10     376467.12     328252.75     10351.34 o                         
 -10  19  10       5616.91       6758.57      1683.39 o                         
  -7  19  10     307623.06     322588.50      7455.37 o                         
  -4  19  10     493548.34     525144.31     27805.32 o                         
  -1  19  10     206193.11     195084.38      7344.73 o                         
 -18  20  10     758309.88     843243.38     17322.30 o                         
 -15  20  10      14822.02      18136.85      1764.64 o                         
 -12  20  10     102689.69      97459.72      4845.05 o                         
  -9  20  10      44661.25      48116.81      2372.43 o                         
  -6  20  10      70717.16      85957.70      3195.99 o                         
  -3  20  10     106178.31     116153.28      4860.31 o                         
 -17  21  10     113352.62     114855.09      6431.95 o                         
 -14  21  10       1515.32       2543.94      1474.00 o                         
 -11  21  10     135431.66     141082.89      4916.25 o                         
  -8  21  10     134965.88     158662.48      5884.89 o                         
  -5  21  10      43301.35      48812.56      4848.26 o                         
 -13  22  10     115575.03     126301.62      8980.05 o                         
 -10  22  10      42102.93      47257.14      2370.34 o                         
   0   1  11     212226.62     198022.58      4734.65 o                         
  -2   2  11     271064.78     333631.94      7692.26 o                         
   1   2  11     192944.30     370714.91      7809.04 o                         
  -4   3  11     281240.59     486344.84     17261.94 o                         
  -1   3  11     236224.58     437560.38      7032.73 o                         
   2   3  11    1095161.00    1466646.25     48354.44 o                         
  -6   4  11      71390.81      48868.80      3317.45 o                         
  -3   4  11       5807.77      12417.57      1978.42 o                         
   0   4  11    1782877.50    2524118.00     35325.77 o                         
   3   4  11     121244.56     132134.70      3795.06 o                         
  -8   5  11       5755.03      10136.62      1704.50 o                         
  -5   5  11     254040.16     367158.53      9391.16 o                         
  -2   5  11     343044.81     511303.88     12623.73 o                         
   1   5  11      23088.20      17801.85      2846.24 o                         
   4   5  11      39986.59      35424.11      2097.11 o                         
 -10   6  11      18371.00      13550.74      1963.19 o                         
  -7   6  11     510713.94     518072.50     17764.45 o                         
  -4   6  11     115251.05     121803.61      6144.50 o                         
  -1   6  11     341030.47     499272.50     10359.52 o                         
   2   6  11      92720.39     117742.94      3273.51 o                         
   5   6  11     212893.61     225581.61      7564.24 o                         
 -12   7  11      86536.39      87165.88      4495.76 o                         
  -9   7  11     430858.78     401848.19     11446.18 o                         
  -6   7  11     103043.17      95161.95      3833.33 o                         
  -3   7  11       6293.12       7361.33      1721.82 o                         
   0   7  11     567006.31     706444.56     13546.21 o                         
   3   7  11      20439.69      16470.85      1812.85 o                         
   6   7  11        322.44         97.86      1994.12 o                         
 -14   8  11     197558.75     196414.91      5710.86 o                         
 -11   8  11       8092.54       7978.36      2431.70 o                         
  -8   8  11      38964.59      66266.84      4500.10 o                         
  -5   8  11       1035.88       2536.20      1997.16 o                         
  -2   8  11      25934.94      19291.37      1170.48 o                         
   1   8  11     419663.38     423843.53     10235.31 o                         
   4   8  11     373066.50     354004.62      9285.35 o                         
   7   8  11     168379.31     148711.62      4565.94 o                         
 -16   9  11     352148.16     306016.12      7811.12 o                         
 -13   9  11       6479.45       8078.64      1737.16 o                         
 -10   9  11       5163.63       2179.77      1866.09 o                         
  -7   9  11     193132.69     180752.33     10945.42 o                         
  -4   9  11      58183.41      48984.12      2614.89 o                         
  -1   9  11     608031.56     533736.12      9369.97 o                         
   2   9  11     254624.95     221154.89      7769.57 o                         
   5   9  11       7811.65       4705.72      1315.94 o                         
   8   9  11     108095.01     108494.76      3386.35 o                         
 -18  10  11      64078.91      58742.05      3284.91 o                         
 -15  10  11      64674.07      65040.38      2945.48 o                         
 -12  10  11      58613.44      56797.11      4341.38 o                         
  -9  10  11     339594.97     326252.06     11402.72 o                         
  -6  10  11    1661924.62    1624600.25     39679.52 o                         
  -3  10  11      49356.45      44374.86      2689.46 o                         
   0  10  11     418845.03     401688.25      9675.31 o                         
   3  10  11      68243.42      65202.27      3927.66 o                         
   6  10  11      68999.53      54778.90      4193.18 o                         
   9  10  11      17294.72      16684.42      1398.13 o                         
 -20  11  11       7589.91       8620.70      1483.91 o                         
 -17  11  11     309886.09     304334.94      8564.45 o                         
 -14  11  11       2662.64       2129.51      1715.68 o                         
 -11  11  11     374829.47     338969.06     11596.91 o                         
  -8  11  11      54745.19      35752.70      3837.61 o                         
  -5  11  11      56467.84      51951.23      9800.98 o                         
  -2  11  11     426691.06     412534.75      8557.11 o                         
   1  11  11     268173.03     220810.50      7223.93 o                         
   4  11  11     102983.56      85065.77      3270.88 o                         
   7  11  11     205530.72     190883.89      5730.64 o                         
  10  11  11       4709.38       1113.80      1689.41 o                         
 -22  12  11       7173.20       9887.35      1289.41 o                         
 -19  12  11     156277.06     149243.97      7618.81 o                         
 -16  12  11      11258.31      11150.72      1332.41 o                         
 -13  12  11     110144.70      95415.16      3980.58 o                         
 -10  12  11      21528.19      23969.50      2760.32 o                         
  -7  12  11     370763.16     345882.19     10037.15 o                         
  -4  12  11    1701488.62    1544734.62     31387.01 o                         
  -1  12  11     119372.23     110757.46      5074.39 o                         
   2  12  11     176445.03     148058.52      6113.94 o                         
   5  12  11       4537.18       4573.09      1351.67 o                         
   8  12  11       5711.40       7954.94      3615.15 o                         
 -21  13  11        186.60       2868.55      1965.66 o                         
 -18  13  11     113039.88     116849.82      3542.11 o                         
 -15  13  11      32042.22      29014.79      1898.34 o                         
 -12  13  11      53193.53      44207.61      3865.29 o                         
  -9  13  11     318878.88     290337.56     12584.40 o                         
  -6  13  11       6396.75       2819.25      2751.07 o                         
  -3  13  11     430815.91     373997.91     12005.83 o                         
   0  13  11      45253.84      41063.23      2776.75 o                         
   3  13  11        390.98        183.31      1113.47 o                         
   6  13  11       6087.46       6367.19      2174.94 o                         
   9  13  11      29074.59      28852.16      3223.35 o                         
 -20  14  11      50007.60      60972.53      4414.51 o                         
 -17  14  11      12698.15      14456.52       895.19 o                         
 -14  14  11      32021.68      36187.34      2291.56 o                         
 -11  14  11       9120.98       6639.44      1454.41 o                         
  -8  14  11      69627.70      65987.12      5126.15 o                         
  -5  14  11     219679.83     193848.03      9789.22 o                         
  -2  14  11      71661.41      70104.95      2157.06 o                         
   1  14  11      10064.34       9373.30      1349.03 o                         
   4  14  11      51069.41      55912.75      2640.60 o                         
   7  14  11        541.88        -61.91      3547.05 o                         
 -19  15  11     111009.75     112237.11      6352.54 o                         
 -16  15  11     358393.69     343094.00      8256.98 o                         
 -13  15  11        706.09        182.47      1299.10 o                         
 -10  15  11      22925.21      22708.25      2022.57 o                         
  -7  15  11     286396.16     273951.12      6462.39 o                         
  -4  15  11     124541.49     100149.82      3136.57 o                         
  -1  15  11      10509.87       9757.11      1139.04 o                         
   2  15  11      10199.34       8818.11      1512.77 o                         
   5  15  11       1995.89       2932.77      1760.34 o                         
 -21  16  11       2115.32       3605.76      2168.29 o                         
 -18  16  11      15639.98      15154.64      3375.42 o                         
 -15  16  11      67471.42      60243.16      2654.54 o                         
 -12  16  11      14521.52       9655.98      1367.82 o                         
  -9  16  11        108.21       -923.59      1368.55 o                         
  -6  16  11     116086.64     101547.81      3111.85 o                         
  -3  16  11     103120.19     100906.80      3373.20 o                         
   0  16  11      34339.84      31540.63      1659.41 o                         
   3  16  11     143242.86     159121.02      5716.99 o                         
 -20  17  11       8882.15      10621.02      1371.70 o                         
 -17  17  11        608.33       -711.63      2636.35 o                         
 -14  17  11     147506.08     130268.57      3290.86 o                         
 -11  17  11       9992.69       9058.52      1709.33 o                         
  -8  17  11      50788.61      46957.98      3634.17 o                         
  -5  17  11     240038.31     212685.28      9247.39 o                         
  -2  17  11      40328.54      31089.82      3329.36 o                         
   1  17  11      84283.47      84715.69      3039.52 o                         
 -19  18  11        334.11        281.93      1648.01 o                         
 -16  18  11       2158.22       2200.04      1281.43 o                         
 -13  18  11      93757.35      84358.29      3149.71 o                         
 -10  18  11         31.09        771.20      1302.64 o                         
  -7  18  11      22316.44      17159.03      1488.65 o                         
  -4  18  11        240.42        716.95      1212.51 o                         
  -1  18  11      97251.21     101285.23      3613.55 o                         
   2  18  11     154952.98     173257.42      7105.15 o                         
 -18  19  11      16093.22      13439.70      1698.72 o                         
 -15  19  11         13.92        623.41      1678.12 o                         
 -12  19  11      18919.72      16151.78      1887.99 o                         
  -9  19  11        889.07         64.33      1460.21 o                         
  -6  19  11       7204.82       8521.94      1648.24 o                         
  -3  19  11       2048.23       3760.03      2273.95 o                         
   0  19  11      18928.58      18723.63      2707.47 o                         
 -17  20  11       1819.00       1316.27      1326.74 o                         
 -14  20  11     131878.12     113780.77      4481.18 o                         
 -11  20  11      68456.52      87113.68      3666.20 o                         
  -8  20  11      24003.36      25988.56      1923.20 o                         
  -5  20  11       3938.37       4845.72      1480.70 o                         
  -2  20  11      25554.96      27700.46      2334.39 o                         
 -16  21  11       1029.36        249.18      1256.24 o                         
 -13  21  11       5951.76       6077.38      1624.30 o                         
 -10  21  11       7727.23      10499.02      1539.33 o                         
  -7  21  11       4450.16       4293.30      1515.64 o                         
 -12  22  11      27005.16      34897.84      2524.19 o                         
  -9  22  11        231.27        660.18      1345.18 o                         
   0   0  12     116949.00     277614.00     11629.66 o                         
   1   1  12      64391.74     134067.78      4227.05 o                         
  -1   2  12      94244.51     119309.20      3848.65 o                         
   2   2  12      13414.06      48937.49      3291.12 o                         
  -3   3  12    6851768.50   10673166.00    352399.34 o                         
   0   3  12    1681346.25    2720198.50     70861.00 o                         
   3   3  12    4307268.00    5861047.00     98019.34 o                         
  -5   4  12    7410383.00   10215911.00    307241.59 o                         
  -2   4  12    3609083.75    5503757.50     75437.76 o                         
   1   4  12    5774281.00    8917265.00    119735.88 o                         
   4   4  12     139686.58     145362.06      5836.22 o                         
  -7   5  12     302506.31     427163.31     13619.73 o                         
  -4   5  12   11512080.00   15543403.00   1728273.62 o                         
  -1   5  12   19757448.00   29504080.00    460894.91 o                         
   2   5  12       2872.75       5703.68      1760.25 o                         
   5   5  12      73200.53     106073.29      3984.48 o                         
  -9   6  12     652587.50     675513.69     14629.84 o                         
  -6   6  12     137223.70     203292.22      5480.95 o                         
  -3   6  12     505298.28     706670.12     14780.75 o                         
   0   6  12     276238.19     443287.56      8692.75 o                         
   3   6  12    1028955.44    1156922.00     18560.16 o                         
   6   6  12    1491707.62    1384194.38     34766.76 o                         
 -11   7  12     181015.80     160736.44      7914.84 o                         
  -8   7  12     100420.16     115197.62      6043.44 o                         
  -5   7  12      27701.69      25696.01      4361.55 o                         
  -2   7  12      87759.61     128697.04      5094.41 o                         
   1   7  12    5942061.00    6856255.50    102277.61 o                         
   4   7  12     267190.44     244157.58      7949.08 o                         
   7   7  12    1364280.75    1271715.25     32172.02 o                         
 -13   8  12     175659.12     174410.05      5197.66 o                         
 -10   8  12    1612823.00    1600170.00     33015.01 o                         
  -7   8  12    6967925.50    7652876.00    286511.84 o                         
  -4   8  12    2461474.25    3034170.50     51015.67 o                         
  -1   8  12    1287242.25    1589986.25     29463.93 o                         
   2   8  12      17266.32      26615.11      1835.24 o                         
   5   8  12     482222.03     411583.81      8771.86 o                         
   8   8  12     237096.17     223080.41      5353.06 o                         
 -15   9  12     367632.25     360985.84      7933.50 o                         
 -12   9  12       6673.15      17138.21      2014.38 o                         
  -9   9  12     134561.05     184336.23     10263.07 o                         
  -6   9  12    2135545.25    2263245.50     54938.20 o                         
  -3   9  12     193962.09     278513.28      6264.38 o                         
   0   9  12       9462.21       9554.48      1906.84 o                         
   3   9  12    1437098.38    1289234.38     26708.00 o                         
   6   9  12    2757060.00    2593317.25     44176.78 o                         
   9   9  12     244540.91     271961.91      6333.13 o                         
 -17  10  12     544358.06     524923.56     12070.35 o                         
 -14  10  12    4199525.00    4178588.00     80673.26 o                         
 -11  10  12    1273883.38    1256832.88     42550.86 o                         
  -8  10  12     424095.91     476779.72     18793.58 o                         
  -5  10  12     118711.94     146110.41      4403.21 o                         
  -2  10  12    4439840.00    4469802.00     75747.79 o                         
   1  10  12    1380003.00    1419584.50     28964.43 o                         
   4  10  12    1028907.25     862587.31     22226.61 o                         
   7  10  12      29565.64      31246.19      1710.36 o                         
  10  10  12       7059.53       6428.09      1656.10 o                         
 -19  11  12     124457.79     125385.99      5014.58 o                         
 -16  11  12      12803.17      14592.59      1449.94 o                         
 -13  11  12    1626284.75    1525882.88     43019.38 o                         
 -10  11  12    2851484.25    2795855.00     68169.35 o                         
  -7  11  12    1755337.50    1781091.25     43320.43 o                         
  -4  11  12     210684.44     210993.70     10925.41 o                         
  -1  11  12     659005.19     572039.69     12766.88 o                         
   2  11  12    1080491.75    1058270.50     37614.50 o                         
   5  11  12      12220.45      15000.65      1706.94 o                         
   8  11  12     190286.78     179000.92      5490.68 o                         
  11  11  12      40164.52      44538.26      6418.67 o                         
 -21  12  12      52636.64      53546.62      2700.70 o                         
 -18  12  12      88661.20      93335.06      3994.50 o                         
 -15  12  12     156293.00     148902.62      3884.33 o                         
 -12  12  12     408043.16     423061.97     10789.17 o                         
  -9  12  12    4049477.50    3907533.25    131471.70 o                         
  -6  12  12     286682.03     284793.50      8059.33 o                         
  -3  12  12       2937.44       6159.99      1670.52 o                         
   0  12  12     438388.84     372086.03     10989.66 o                         
   3  12  12     107487.54      97907.52      2616.59 o                         
   6  12  12    1553109.50    1454074.75     29225.91 o                         
   9  12  12      68707.89      67612.10      7858.34 o                         
 -20  13  12        563.06        -62.41      2654.77 o                         
 -17  13  12     146273.66     132062.97      3561.31 o                         
 -14  13  12     854347.88     822481.56     15687.53 o                         
 -11  13  12    1117182.75    1076347.12     35105.59 o                         
  -8  13  12     171528.02     156488.69      8055.27 o                         
  -5  13  12     154029.61     146221.17      7932.07 o                         
  -2  13  12     998866.44    1001980.75     24114.92 o                         
   1  13  12      85353.48      87566.54      3116.06 o                         
   4  13  12     123743.93     109490.81      4071.81 o                         
   7  13  12     473881.34     463104.59     11080.05 o                         
 -19  14  12       3253.47       5438.71      1018.02 o                         
 -16  14  12      25691.60      23055.38      2255.03 o                         
 -13  14  12    1199375.00    1157035.75     24583.73 o                         
 -10  14  12     855623.31     834966.44     40095.42 o                         
  -7  14  12    2740292.00    2580891.50     88052.88 o                         
  -4  14  12    3033874.00    3030910.50    102273.70 o                         
  -1  14  12     412448.56     378109.12      7210.61 o                         
   2  14  12      86989.46      92901.30      2790.89 o                         
   5  14  12      10126.76      12227.94      2329.54 o                         
 -21  15  12       2726.87       3820.67      1150.17 o                         
 -18  15  12      30061.71      30150.26      1940.62 o                         
 -15  15  12       2600.51       2672.37      1399.47 o                         
 -12  15  12     251825.19     209814.92      4851.12 o                         
  -9  15  12    5015318.00    4679220.50     78771.38 o                         
  -6  15  12     745662.88     693755.94     15161.02 o                         
  -3  15  12     839282.25     735671.50     15545.45 o                         
   0  15  12      44632.89      46277.52      1949.56 o                         
   3  15  12      15375.82      12651.60      1499.77 o                         
   6  15  12       5828.55       5973.51      2427.46 o                         
 -20  16  12      67925.66      66580.39      3832.56 o                         
 -17  16  12     159868.58     160266.61      5619.30 o                         
 -14  16  12       1648.17       1505.00      1160.09 o                         
 -11  16  12       5994.45       7707.96      1342.16 o                         
  -8  16  12      51642.36      38065.88      2182.95 o                         
  -5  16  12        568.66       1795.10      1202.91 o                         
  -2  16  12     316933.44     288275.78      6954.43 o                         
   1  16  12     686753.69     670698.75     18151.66 o                         
   4  16  12     277150.06     281372.72     11009.31 o                         
 -19  17  12      13282.11      11848.66      2933.34 o                         
 -16  17  12     792860.56     753587.94     22087.93 o                         
 -13  17  12      55151.77      48181.31      3931.33 o                         
 -10  17  12       1367.95       3456.76      1262.87 o                         
  -7  17  12      57420.89      61313.02      2700.14 o                         
  -4  17  12     411195.50     418580.94     11943.76 o                         
  -1  17  12        116.89       2930.53       707.13 o                         
   2  17  12      26456.31      30921.70      2048.74 o                         
 -18  18  12      45565.62      49285.41      2471.21 o                         
 -15  18  12     122724.91     115810.34      3962.77 o                         
 -12  18  12    1072500.25    1030768.88     34216.76 o                         
  -9  18  12     312729.28     334249.28      7527.06 o                         
  -6  18  12       9602.48      15796.08      1465.16 o                         
  -3  18  12     272584.62     300928.41     17349.97 o                         
   0  18  12      91060.56      91250.42      4450.08 o                         
 -17  19  12       9673.51       6842.95      1214.43 o                         
 -14  19  12      74210.38      82894.57      4850.59 o                         
 -11  19  12     290465.41     297093.88      6694.90 o                         
  -8  19  12     433703.12     468416.12      8767.17 o                         
  -5  19  12     251854.33     249999.05      7490.91 o                         
  -2  19  12      21295.82      24271.45      2410.61 o                         
 -16  20  12      41738.46      39285.08      8092.88 o                         
 -13  20  12     215603.44     204817.52      8210.64 o                         
 -10  20  12      11445.67      13914.19      2990.87 o                         
  -7  20  12      17448.34      22560.88      1467.13 o                         
  -4  20  12        343.34       1217.06      1854.87 o                         
 -15  21  12      38399.07      35215.88      7277.61 o                         
 -12  21  12     143749.80     155748.53      6586.46 o                         
  -9  21  12      27607.70      28964.02      1980.19 o                         
  -6  21  12      11668.21      13222.14      1781.80 o                         
 -11  22  12     234739.83     274201.53      8501.50 o                         
  -1   1  13     199075.39     265382.50      9181.33 o                         
  -3   2  13    1713974.12    2142193.50     51987.47 o                         
   0   2  13      53216.21      38030.16      1671.29 o                         
  -5   3  13       1317.90       3274.28      1888.82 o                         
  -2   3  13      20098.58      37930.43      2120.87 o                         
   1   3  13     496466.00     598457.88     13407.39 o                         
  -7   4  13      53199.56      44122.29      2741.16 o                         
  -4   4  13      42343.49      95008.70      4167.80 o                         
  -1   4  13    1035224.06    1661807.12     24972.57 o                         
   2   4  13     145374.97     163934.94      6794.33 o                         
  -9   5  13     531878.06     513273.97     10151.77 o                         
  -6   5  13     561852.81     612834.12     13294.42 o                         
  -3   5  13     331908.78     332617.59     22384.27 o                         
   0   5  13     297074.94     361520.50      6251.34 o                         
   3   5  13       6647.53       6001.80      1610.36 o                         
 -11   6  13      46778.19      46887.12      6404.83 o                         
  -8   6  13     455379.84     479294.69      9929.09 o                         
  -5   6  13     173939.84     171275.11     16049.72 o                         
  -2   6  13      19953.17      38236.13      2106.51 o                         
   1   6  13       2662.03       4060.29      1561.65 o                         
   4   6  13       5955.34      10797.44      1522.94 o                         
 -13   7  13      61839.51      51837.77      2825.48 o                         
 -10   7  13     160114.62     137933.31      4093.59 o                         
  -7   7  13      13566.55       6491.87      1921.17 o                         
  -4   7  13       1471.02       1263.24      1193.96 o                         
  -1   7  13     138015.88     134044.52      3438.10 o                         
   2   7  13        342.45       2777.55      1596.31 o                         
   5   7  13     395254.69     306513.06      9456.80 o                         
 -15   8  13      10603.00      11815.67      1858.25 o                         
 -12   8  13      46609.77      54521.04      3811.78 o                         
  -9   8  13     397877.91     381784.41      9578.03 o                         
  -6   8  13      18520.05      14677.89      3309.91 o                         
  -3   8  13        941.37       3921.64      1534.09 o                         
   0   8  13     226603.77     203774.23      5865.02 o                         
   3   8  13       1895.78       4392.37      1730.56 o                         
   6   8  13     324094.56     284181.72      7176.85 o                         
 -17   9  13       4960.87       2398.43      1759.42 o                         
 -14   9  13     157788.50     144024.44      4636.33 o                         
 -11   9  13      87055.29      83235.74      4544.47 o                         
  -8   9  13     201371.16     209209.08      6516.87 o                         
  -5   9  13     180183.73     176146.11      4813.67 o                         
  -2   9  13      29564.37      30407.70      1757.92 o                         
   1   9  13     156889.31     173284.58      5253.95 o                         
   4   9  13     102962.78      86240.77      3690.33 o                         
   7   9  13      17825.19      15479.74      1377.41 o                         
 -19  10  13       9812.70      14899.67      1606.04 o                         
 -16  10  13       8784.69      12038.56      1542.86 o                         
 -13  10  13      50196.00      39213.69      2628.55 o                         
 -10  10  13     326288.12     259930.20     16493.70 o                         
  -7  10  13      43040.80      26973.54      3542.01 o                         
  -4  10  13     101454.98     104814.98      3724.78 o                         
  -1  10  13     438126.41     400747.25      8331.98 o                         
   2  10  13      14814.78      12159.51      1964.57 o                         
   5  10  13      80922.94      81105.70      3067.73 o                         
   8  10  13         72.31       1193.96      1253.10 o                         
 -21  11  13        928.18       1871.88      1268.10 o                         
 -18  11  13      11556.55      14542.19      2030.54 o                         
 -15  11  13      10071.32       7208.24      1340.37 o                         
 -12  11  13     158740.41     136727.62      4878.93 o                         
  -9  11  13       2613.84       3187.46      2773.47 o                         
  -6  11  13     408340.28     376907.91      8779.63 o                         
  -3  11  13     294969.94     263742.00      7540.19 o                         
   0  11  13      13157.17       8615.27      2131.47 o                         
   3  11  13       1528.12       3893.07      1138.15 o                         
   6  11  13     315738.69     259172.41      7161.92 o                         
   9  11  13        732.71       1181.36      1700.05 o                         
 -20  12  13        455.53       1849.57      1835.63 o                         
 -17  12  13      12621.19      17331.98      1511.33 o                         
 -14  12  13      91703.19      91528.11      3195.60 o                         
 -11  12  13     417104.47     382154.09     13681.49 o                         
  -8  12  13       9997.84      11885.99      1799.38 o                         
  -5  12  13       2317.44        917.35      1878.58 o                         
  -2  12  13     500893.91     438829.91     22434.84 o                         
   1  12  13      40689.89      36826.67      2641.74 o                         
   4  12  13       5171.85       3527.40      1293.76 o                         
   7  12  13      84382.98      78243.41      5655.08 o                         
  10  12  13      71386.62      69395.51      4182.77 o                         
 -22  13  13       8950.14       9175.01      1584.40 o                         
 -19  13  13      61566.08      60645.11      4707.52 o                         
 -16  13  13      27239.90      25135.11      1548.24 o                         
 -13  13  13       1158.01       4902.62      1565.81 o                         
 -10  13  13      29753.39      22735.67      2735.20 o                         
  -7  13  13     239069.81     213158.38     10171.28 o                         
  -4  13  13      82135.76      83464.67      5967.81 o                         
  -1  13  13       9743.87      10404.51      1159.86 o                         
   2  13  13      43781.48      35413.07      2161.04 o                         
   5  13  13       8712.85       6501.82      1348.66 o                         
   8  13  13        235.44       1280.51      2146.33 o                         
 -21  14  13       1087.87        716.29      2068.85 o                         
 -18  14  13      45503.30      40282.82      1600.45 o                         
 -15  14  13      39661.11      28430.89      2030.63 o                         
 -12  14  13     240344.38     211122.45      7230.37 o                         
  -9  14  13        909.90       -566.61      2442.18 o                         
  -6  14  13      64575.30      69150.66      2991.67 o                         
  -3  14  13      61869.78      60086.59      2597.40 o                         
   0  14  13       1807.14       2482.02      1154.40 o                         
   3  14  13       2690.91       4731.87      1264.53 o                         
   6  14  13      38557.45      35779.92      2930.33 o                         
 -20  15  13       8706.67      10055.28      1041.62 o                         
 -17  15  13      94661.88      95135.30      4047.45 o                         
 -14  15  13       2594.24       2153.36      1668.51 o                         
 -11  15  13      64112.49      65644.66      3743.61 o                         
  -8  15  13      13846.49      12698.44      1719.99 o                         
  -5  15  13      82136.95      76770.48      3204.55 o                         
  -2  15  13     107601.95     104381.96      3822.62 o                         
   1  15  13      63646.59      47970.44      2292.05 o                         
   4  15  13       2661.73       4758.92      1817.64 o                         
 -19  16  13     150216.36     158116.22      9693.51 o                         
 -16  16  13       2806.45       1827.95      1387.22 o                         
 -13  16  13      49726.26      49024.93      1931.85 o                         
 -10  16  13        120.09       1654.67      1278.60 o                         
  -7  16  13       4442.38       2863.02       949.37 o                         
  -4  16  13     120531.23     112760.07      3628.36 o                         
  -1  16  13       2486.58       3508.61       880.93 o                         
   2  16  13      34709.95      32401.91      2423.62 o                         
   5  16  13     136235.50     138582.06      5385.85 o                         
 -18  17  13       9134.49       9757.28      2545.48 o                         
 -15  17  13       2314.39       1541.82      1073.70 o                         
 -12  17  13     193582.19     185601.23      5482.41 o                         
  -9  17  13      41768.49      42965.40      2229.29 o                         
  -6  17  13     104953.62      92401.60      2774.23 o                         
  -3  17  13      13868.12      13169.32      1732.85 o                         
   0  17  13       5126.58       4864.26      1146.36 o                         
   3  17  13       8480.75       6393.32      1680.39 o                         
 -20  18  13      23386.35      22770.49      1590.09 o                         
 -17  18  13      40498.73      38426.80      2450.55 o                         
 -14  18  13       1874.59       1223.54      1078.22 o                         
 -11  18  13       2522.94       6321.96      1321.60 o                         
  -8  18  13       6529.67       9316.39      1362.42 o                         
  -5  18  13      20594.98      21948.69      1717.09 o                         
  -2  18  13       8686.19       7124.41      1898.74 o                         
   1  18  13         81.41       -841.48      1100.20 o                         
 -19  19  13     117753.73     121763.26      3854.20 o                         
 -16  19  13      12889.46      12479.78      1864.05 o                         
 -13  19  13      78225.57      72065.19      4029.33 o                         
 -10  19  13      96976.25      98418.50      3329.13 o                         
  -7  19  13     162722.14     174479.67      5721.56 o                         
  -4  19  13       7893.89       9467.35      3897.37 o                         
  -1  19  13      42807.31      35977.26      3370.14 o                         
 -18  20  13       3316.43       3517.30       991.01 o                         
 -15  20  13      11335.32       8019.37      2536.32 o                         
 -12  20  13      24491.90      25255.62      2216.16 o                         
  -9  20  13         51.29        449.32      1346.39 o                         
  -6  20  13      29567.78      34913.38      2204.88 o                         
  -3  20  13      21225.95      15112.03      2198.45 o                         
 -14  21  13       1312.15       3699.13      1501.31 o                         
 -11  21  13      23994.38      27718.29      3812.22 o                         
  -8  21  13      31451.62      39520.45      2207.38 o                         
  -5  21  13       5289.86       4729.28      1890.89 o                         
 -13  22  13      28690.37      28612.22      2462.77 o                         
 -10  22  13      41820.81      46872.55      2365.50 o                         
   0   1  14     813910.25    1318341.12     21039.88 o                         
  -2   2  14    4459450.50    7811157.50    115623.74 o                         
   1   2  14   10752897.00   16350708.00    238228.02 o                         
  -4   3  14    1024420.56    1597626.75     28684.87 o                         
  -1   3  14     487617.44     802694.81     14519.86 o                         
   2   3  14    4922506.50    6812859.50    111761.81 o                         
  -6   4  14     123955.73     197902.70      9143.41 o                         
  -3   4  14    2830591.00    4269732.50    110903.35 o                         
   0   4  14    4147295.75    6698615.00    110859.73 o                         
   3   4  14     109719.00     112145.12      3444.04 o                         
  -8   5  14   12193767.00   13771245.00    228101.47 o                         
  -5   5  14   10168685.00   13412779.00    256872.55 o                         
  -2   5  14    2674276.00    3742988.50     51964.61 o                         
   1   5  14      24001.63      40378.14      2100.86 o                         
   4   5  14    1606065.00    1775830.88     30841.67 o                         
 -10   6  14     297262.31     299382.03      6600.94 o                         
  -7   6  14     700311.44     864449.81     18495.84 o                         
  -4   6  14    8326769.00   10821689.00    208002.03 o                         
  -1   6  14     371176.75     544912.12      8613.25 o                         
   2   6  14    1809822.12    2277358.75     34988.66 o                         
   5   6  14    1024524.94     995472.12     20805.73 o                         
 -12   7  14        590.10       4423.44      2514.61 o                         
  -9   7  14     684409.81     650554.75     14526.94 o                         
  -6   7  14     645006.81     739413.62     16978.81 o                         
  -3   7  14     867188.56    1022179.56     15955.99 o                         
   0   7  14   14829877.00   16732108.00    247589.17 o                         
   3   7  14    3059689.25    3036336.00     51397.84 o                         
   6   7  14     110141.63     110392.81      4256.18 o                         
 -14   8  14     194639.89     197879.25      5718.04 o                         
 -11   8  14     728202.06     688283.56     18530.45 o                         
  -8   8  14     998477.00     978910.25     28344.74 o                         
  -5   8  14     397048.34     557521.50     16440.90 o                         
  -2   8  14     855206.00    1027840.06     22185.79 o                         
   1   8  14     185571.09     214348.50      7730.40 o                         
   4   8  14    5159334.00    4734459.50     92885.26 o                         
   7   8  14     235731.09     225402.25      5192.31 o                         
 -16   9  14        105.36       1298.86      1491.27 o                         
 -13   9  14    6626243.00    6450347.00    125337.51 o                         
 -10   9  14     461522.56     472769.28     14319.72 o                         
  -7   9  14     508754.88     599583.12     22771.56 o                         
  -4   9  14    3913792.25    4116396.00     68936.33 o                         
  -1   9  14    2388534.00    2564025.75     36799.56 o                         
   2   9  14     171258.92     161859.67      4293.94 o                         
   5   9  14     137176.56     135948.58      4376.63 o                         
   8   9  14     838590.38     831641.81     15178.78 o                         
 -18  10  14        255.10       1666.24      1477.46 o                         
 -15  10  14       2827.07       3810.37      1530.08 o                         
 -12  10  14    1697293.12    1749135.00     60867.71 o                         
  -9  10  14     244900.64     276345.53     10204.17 o                         
  -6  10  14      14495.83      19651.14      1763.14 o                         
  -3  10  14     139501.55     166959.27      4251.75 o                         
   0  10  14    1613257.12    1520995.88     40775.20 o                         
   3  10  14     441430.09     414807.56     20486.12 o                         
   6  10  14     264371.28     250317.25      5407.31 o                         
   9  10  14      71899.28      75655.09      2615.44 o                         
 -20  11  14     140552.53     132678.52      3959.18 o                         
 -17  11  14     371941.72     394772.09      8093.98 o                         
 -14  11  14    1806866.75    1753947.25     27394.18 o                         
 -11  11  14    1221495.38    1187091.12     39463.08 o                         
  -8  11  14       5055.62      12533.96      3188.42 o                         
  -5  11  14    6303392.00    6002349.00    115478.62 o                         
  -2  11  14        778.90        959.43      1021.89 o                         
   1  11  14       7604.74      13483.57      2817.63 o                         
   4  11  14     886196.56     807462.25     25616.45 o                         
   7  11  14        869.66       1223.08      1280.33 o                         
  10  11  14        691.36       2289.24      1945.85 o                         
 -22  12  14     102730.27     126064.38      4049.73 o                         
 -19  12  14       2220.07       5178.62      2428.46 o                         
 -16  12  14      25385.74      26399.50      1615.93 o                         
 -13  12  14       3257.76       4311.69      1416.28 o                         
 -10  12  14     634352.25     651508.50     24390.20 o                         
  -7  12  14     547342.44     596252.44     15755.35 o                         
  -4  12  14     610654.94     588009.31     13911.48 o                         
  -1  12  14    2972959.25    2822867.00     55493.49 o                         
   2  12  14     321707.19     281965.88      6819.49 o                         
   5  12  14      63997.12      61486.18      2491.73 o                         
   8  12  14     178999.27     167482.25      6972.59 o                         
 -21  13  14      77009.46      87061.13      5356.13 o                         
 -18  13  14     575509.94     582733.94     14450.16 o                         
 -15  13  14        146.75       2543.00      2129.21 o                         
 -12  13  14      21915.82      27195.93      2120.75 o                         
  -9  13  14     569711.12     564093.00     21509.32 o                         
  -6  13  14     127854.13     129701.70      4404.58 o                         
  -3  13  14     105452.94     104687.05      5897.66 o                         
   0  13  14    1732225.00    1614239.12     38851.86 o                         
   3  13  14     316437.19     290918.38      7081.58 o                         
   6  13  14     366817.34     330235.69     12782.98 o                         
   9  13  14     219414.00     260058.30      9321.02 o                         
 -20  14  14       6768.99       3681.19      2020.77 o                         
 -17  14  14     376812.97     331725.62      8437.34 o                         
 -14  14  14     861598.06     855460.69     23272.17 o                         
 -11  14  14       5031.89       6514.61      1297.30 o                         
  -8  14  14     515541.03     494956.03     13618.28 o                         
  -5  14  14     163145.55     155060.11      5227.72 o                         
  -2  14  14      67228.27      63042.95      2572.29 o                         
   1  14  14    1421364.38    1306435.00     20490.94 o                         
   4  14  14     445751.75     423924.78     13434.09 o                         
   7  14  14       4220.00       6321.11      2103.90 o                         
 -19  15  14     201518.59     196603.42      6064.53 o                         
 -16  15  14     762829.12     780007.81     16615.34 o                         
 -13  15  14     790535.06     769505.75     24419.67 o                         
 -10  15  14     482432.62     485049.56     18036.65 o                         
  -7  15  14       1814.88       2254.48       907.12 o                         
  -4  15  14     262449.66     267373.19      6683.58 o                         
  -1  15  14     282449.28     240981.95      5055.00 o                         
   2  15  14      86422.70      94592.24      3315.09 o                         
   5  15  14      25120.31      25704.06      2490.80 o                         
 -21  16  14      94449.28     104747.50      6118.27 o                         
 -18  16  14     150497.17     120347.03     17972.31 o                         
 -15  16  14       1602.81       1174.35      1380.22 o                         
 -12  16  14     331107.41     279408.34      9373.46 o                         
  -9  16  14        662.67       3379.99      1540.53 o                         
  -6  16  14    1594076.12    1555070.50     29412.61 o                         
  -3  16  14      28898.29      30364.79      2385.15 o                         
   0  16  14      60313.40      57427.92      2000.71 o                         
   3  16  14      83665.20      85114.81      5358.85 o                         
 -20  17  14       8669.71       6384.16      1354.61 o                         
 -17  17  14      49728.51      47974.36      3972.03 o                         
 -14  17  14      62826.18      60464.13      2178.21 o                         
 -11  17  14      42659.56      46674.30      2511.13 o                         
  -8  17  14     478351.06     471787.59      9934.28 o                         
  -5  17  14       8087.71       7135.93      1423.92 o                         
  -2  17  14     998157.69     973512.75     27195.37 o                         
   1  17  14        314.99        863.20      1149.12 o                         
 -19  18  14     116890.03     143341.97      8192.67 o                         
 -16  18  14      69225.15      58798.11      2398.22 o                         
 -13  18  14     177248.56     178555.92      5194.61 o                         
 -10  18  14        513.15       2589.71      1314.09 o                         
  -7  18  14      45188.35      45953.61      2560.32 o                         
  -4  18  14     177902.75     187392.31      4631.39 o                         
  -1  18  14     430833.81     453425.22     10166.93 o                         
   2  18  14     306347.06     325098.06     11183.44 o                         
 -18  19  14      17255.06      22226.49      2613.72 o                         
 -15  19  14     111205.52     117684.90      6580.90 o                         
 -12  19  14      21898.11      22168.11      2027.32 o                         
  -9  19  14       9595.25       9432.89      1305.28 o                         
  -6  19  14     167720.17     169351.41      4907.93 o                         
  -3  19  14     976992.81    1016353.62     44713.54 o                         
   0  19  14      17997.29      20401.76      1587.81 o                         
 -17  20  14      31155.79      32821.04      3920.25 o                         
 -14  20  14     202435.66     200992.36      9433.11 o                         
 -11  20  14     257492.17     256725.52      7660.99 o                         
  -8  20  14     188996.58     189699.16      5425.81 o                         
  -5  20  14      27826.67      33909.77      2878.45 o                         
  -2  20  14       1396.68       1624.19      2349.74 o                         
 -16  21  14      23466.83      18401.76      2309.94 o                         
 -13  21  14     136568.44     161401.64      5120.52 o                         
 -10  21  14     119712.74     137410.47      5290.46 o                         
  -7  21  14     217054.45     257073.81      5348.26 o                         
 -12  22  14      12520.39      13632.82      2034.59 o                         
  -9  22  14       3348.65       2169.41      1292.12 o                         
   0   0  15    3138892.00    3052370.25    103262.34 o                         
   1   1  15     348771.06     480959.50     12231.80 o                         
  -1   2  15      65068.98      74571.41      5125.56 o                         
   2   2  15     252649.45     395651.41      9685.13 o                         
  -3   3  15    2026227.25    2568543.00     50997.76 o                         
   0   3  15     743877.56     857729.94     17419.63 o                         
   3   3  15      10885.69       7225.94      1718.10 o                         
  -5   4  15       3702.22       1163.85      1811.55 o                         
  -2   4  15      83468.05      92381.45      5760.10 o                         
   1   4  15      14751.67      12715.42      1545.89 o                         
   4   4  15     176451.75     151179.92      4126.41 o                         
  -7   5  15     765769.56     920248.81     17127.12 o                         
  -4   5  15     270067.75     322604.69      8313.82 o                         
  -1   5  15         60.60       5315.85      1429.09 o                         
   2   5  15     417960.41     425048.03      8583.68 o                         
   5   5  15      15563.29      19824.55      1801.77 o                         
  -9   6  15      41916.12      34168.64      2101.58 o                         
  -6   6  15     328623.56     355141.53     10365.59 o                         
  -3   6  15     116084.80     116248.34      3075.49 o                         
   0   6  15     380923.31     363121.41      6946.01 o                         
   3   6  15      32434.40      36865.66      1940.28 o                         
   6   6  15      48260.64      40356.93      3058.54 o                         
 -11   7  15      60064.00      46360.50      3515.64 o                         
  -8   7  15       1639.18       1486.28      1825.15 o                         
  -5   7  15      16011.94      11623.08      1938.88 o                         
  -2   7  15      39949.02      38080.02      2473.34 o                         
   1   7  15       6492.75       5947.29      1410.76 o                         
   4   7  15     811035.19     686140.31     14827.85 o                         
   7   7  15     276291.78     261318.84      7035.14 o                         
 -13   8  15      77926.88      82141.44      3411.44 o                         
 -10   8  15      70182.82      64252.78      3093.36 o                         
  -7   8  15     339321.03     356823.09     11686.61 o                         
  -4   8  15     571701.06     631289.56     11760.50 o                         
  -1   8  15      10726.86       8666.50      1250.69 o                         
   2   8  15      10636.80      10465.42      1377.38 o                         
   5   8  15     169628.70     147848.39      4506.03 o                         
   8   8  15      34630.00      34026.77      1898.56 o                         
 -15   9  15      29828.07      28867.20      1866.73 o                         
 -12   9  15     330270.66     294319.38      7806.25 o                         
  -9   9  15        458.90       2116.94      1738.67 o                         
  -6   9  15      12806.98      22000.23      3161.99 o                         
  -3   9  15     205655.45     185461.27      4523.00 o                         
   0   9  15     194019.77     186489.89      8437.82 o                         
   3   9  15     107191.16     100426.13      5719.76 o                         
   6   9  15      35000.78      30542.41      1871.52 o                         
   9   9  15      29390.45      31523.44      1829.37 o                         
 -17  10  15     111384.22     102129.12      3822.05 o                         
 -14  10  15     122044.08     115598.59      3378.61 o                         
 -11  10  15     113144.48     129329.93      5752.18 o                         
  -8  10  15       8222.85      11548.20      3146.68 o                         
  -5  10  15        755.88        553.89      1469.75 o                         
  -2  10  15    1321639.38    1196589.88     19052.43 o                         
   1  10  15     205235.42     183745.39      5269.01 o                         
   4  10  15       4445.44       3311.62      1464.25 o                         
   7  10  15      15351.26      14760.01      1302.43 o                         
  10  10  15      24659.33      26227.09      2417.01 o                         
 -19  11  15       2432.71       4441.52      1793.46 o                         
 -16  11  15      37154.19      37463.14      1904.91 o                         
 -13  11  15      13505.32      11296.96      1912.34 o                         
 -10  11  15     298870.00     267745.31     16869.33 o                         
  -7  11  15      14697.14      10940.70      1562.39 o                         
  -4  11  15     102589.24     105666.02      3168.53 o                         
  -1  11  15      69043.57      71186.20      2578.91 o                         
   2  11  15      24034.68      22513.26      2309.77 o                         
   5  11  15        234.13       2243.04      1336.78 o                         
   8  11  15      45297.64      43985.07      2577.43 o                         
  11  11  15       2395.56       1261.74      2146.69 o                         
 -21  12  15        340.99       1206.28      1461.17 o                         
 -18  12  15      48452.46      53269.52      2269.94 o                         
 -15  12  15     120473.81      93426.36      2935.66 o                         
 -12  12  15      29401.24      24291.44      3200.70 o                         
  -9  12  15     191669.98     177877.20      8751.59 o                         
  -6  12  15      27582.95      22031.15      1851.62 o                         
  -3  12  15      39100.32      35423.06      2067.34 o                         
   0  12  15      69499.44      60855.96      2968.82 o                         
   3  12  15      89499.33      73442.72      2609.72 o                         
   6  12  15      50136.78      40355.80      2417.39 o                         
   9  12  15        832.49       1392.71      4859.06 o                         
 -20  13  15      28917.34      31494.93      5144.42 o                         
 -17  13  15     114361.70     100135.20      3052.86 o                         
 -14  13  15      63651.17      56289.14      2566.57 o                         
 -11  13  15     177550.89     183240.03      6816.56 o                         
  -8  13  15     119640.87     124408.13      6953.90 o                         
  -5  13  15      33244.20      29223.01      3775.83 o                         
  -2  13  15     154154.47     134234.09      5190.28 o                         
   1  13  15       1809.41       3330.98      1139.46 o                         
   4  13  15         64.67        493.86      1173.83 o                         
   7  13  15      68160.63      64033.88      4535.36 o                         
 -19  14  15      85818.78      80868.03      3435.46 o                         
 -16  14  15     161653.08     149844.67      4190.64 o                         
 -13  14  15      69255.61      57650.27      2818.33 o                         
 -10  14  15       3704.41       1702.34      1205.08 o                         
  -7  14  15     101147.45      91006.70      3321.76 o                         
  -4  14  15      42721.52      33007.22      2596.40 o                         
  -1  14  15        519.46       2315.30      1036.64 o                         
   2  14  15      34402.49      34269.55      2327.58 o                         
   5  14  15       1635.89       1664.12      1849.24 o                         
 -21  15  15      17482.20      15031.91      1356.80 o                         
 -18  15  15      76400.34      63763.36      2832.46 o                         
 -15  15  15       5213.08       8910.84      1599.31 o                         
 -12  15  15       3626.78       3483.49      1202.43 o                         
  -9  15  15     105106.41      94961.04      3981.76 o                         
  -6  15  15     252372.58     243948.23      6508.04 o                         
  -3  15  15      56333.88      52314.43      2535.06 o                         
   0  15  15       7843.25       9059.36      1169.32 o                         
   3  15  15       3397.68       2436.89      1216.26 o                         
   6  15  15         96.23        210.12      1841.90 o                         
 -20  16  15       6603.28       8116.68      1509.83 o                         
 -17  16  15          5.69        261.99      1344.86 o                         
 -14  16  15       6393.59       7885.16      1357.86 o                         
 -11  16  15      64496.69      62328.72      2452.17 o                         
  -8  16  15        445.81       1110.69      1371.01 o                         
  -5  16  15       3654.12       3704.51      1378.47 o                         
  -2  16  15     199444.64     198182.28      7872.06 o                         
   1  16  15       2891.76       3393.51      1114.57 o                         
   4  16  15      31666.79      30855.03      2488.10 o                         
 -19  17  15      26608.84      20887.08      4987.84 o                         
 -16  17  15       1584.52       2256.66      1218.35 o                         
 -13  17  15     270737.94     262358.16      8019.87 o                         
 -10  17  15      15546.93      14267.45      1535.84 o                         
  -7  17  15     155184.08     141301.64      3102.82 o                         
  -4  17  15     200400.41     196334.14      5275.45 o                         
  -1  17  15       2634.98       3102.84      1299.30 o                         
   2  17  15      11481.44       8546.63      1418.45 o                         
 -18  18  15      32252.23      36498.83      2662.22 o                         
 -15  18  15        643.94        683.74       679.90 o                         
 -12  18  15      14370.53      15449.13      1492.86 o                         
  -9  18  15      77326.54      80154.08      3285.73 o                         
  -6  18  15       9808.36       6459.17      1335.80 o                         
  -3  18  15      89709.31      95052.21      4507.40 o                         
   0  18  15       3444.22       3220.95       760.49 o                         
 -17  19  15        487.69       2979.29      1166.98 o                         
 -14  19  15      12218.26      10547.85      1579.21 o                         
 -11  19  15      78053.11      74659.20      2925.91 o                         
  -8  19  15        957.45       1640.74      1298.50 o                         
  -5  19  15      10960.00       8929.87      1687.55 o                         
  -2  19  15      23241.29      24146.95      2331.77 o                         
 -16  20  15       4071.93       3925.64      1266.06 o                         
 -13  20  15      85162.16      71624.28      3140.91 o                         
 -10  20  15       5785.56       5347.97      1390.04 o                         
  -7  20  15      72885.88      84330.41      2523.56 o                         
  -4  20  15      48893.64      44772.03      3064.08 o                         
 -15  21  15        356.86       -459.45      1431.08 o                         
 -12  21  15      22892.43      23904.46      6287.59 o                         
  -9  21  15       2063.83       3271.03      1434.21 o                         
  -6  21  15       6466.28       5536.80      1562.81 o                         
 -11  22  15       3484.75       4320.92      1460.05 o                         
  -1   1  16       1030.20      28231.36      9206.79 o                         
  -3   2  16    6948245.00   10113227.00    188696.92 o                         
   0   2  16     302172.03     424009.47      7064.82 o                         
  -5   3  16    2768710.00    3830075.75     75555.32 o                         
  -2   3  16   10764706.00   17327550.00    274592.12 o                         
   1   3  16    1659582.25    2320337.25     32744.07 o                         
  -7   4  16    1134673.88    1362853.88     27978.35 o                         
  -4   4  16     273534.50     602641.44     13950.87 o                         
  -1   4  16      99310.27     103911.95      5946.14 o                         
   2   4  16    1353134.25    1646389.88     27567.67 o                         
  -9   5  16   13390730.00   13675402.00    317084.06 o                         
  -6   5  16    1362494.00    1754517.25     57934.81 o                         
  -3   5  16     460057.59     558603.81     19876.81 o                         
   0   5  16      11484.45      45874.91      2098.92 o                         
   3   5  16     435774.12     406591.34      8209.04 o                         
 -11   6  16     311992.69     351037.97     13850.42 o                         
  -8   6  16      75421.74     124234.79      4448.25 o                         
  -5   6  16   13268374.00   16993274.00    295611.53 o                         
  -2   6  16         31.02      10099.09      2588.16 o                         
   1   6  16     308961.84     285970.38      5214.28 o                         
   4   6  16    1903343.62    1951957.50     34784.71 o                         
 -13   7  16      44258.86      43869.71      2640.08 o                         
 -10   7  16     309860.09     342248.34      7405.54 o                         
  -7   7  16    1249433.50    1345220.00     43129.30 o                         
  -4   7  16      65946.80      64426.80      2202.90 o                         
  -1   7  16     405829.69     426332.50      7023.74 o                         
   2   7  16    1215151.38    1399680.25     31700.75 o                         
   5   7  16     122480.16      99795.61      4478.02 o                         
 -15   8  16     134805.42     121617.52      3592.29 o                         
 -12   8  16    1453613.25    1399840.75     53688.01 o                         
  -9   8  16    2717932.75    2873979.75     57277.52 o                         
  -6   8  16     139753.59     192188.89     15700.76 o                         
  -3   8  16    1686480.12    1932123.62     37715.56 o                         
   0   8  16    1245863.75    1169421.38     23322.06 o                         
   3   8  16      22220.67      27999.68      4866.15 o                         
   6   8  16    1030309.25     984150.12     20564.43 o                         
 -17   9  16        745.13        999.68      1241.22 o                         
 -14   9  16      36482.47      50846.51      2699.81 o                         
 -11   9  16     413839.53     372982.94     12730.76 o                         
  -8   9  16    3296535.25    3501356.75     85364.21 o                         
  -5   9  16    2973509.75    3293698.75     70062.95 o                         
  -2   9  16    2308689.75    2589770.00     39804.53 o                         
   1   9  16    3128724.25    3157504.50     53681.64 o                         
   4   9  16       1289.91       2483.74      1907.14 o                         
   7   9  16      10323.40      14908.06      1621.00 o                         
 -19  10  16     343384.31     369757.50      8634.85 o                         
 -16  10  16     266207.75     245375.97      5694.38 o                         
 -13  10  16    1356727.62    1266876.62     26585.60 o                         
 -10  10  16     513792.84     516971.50     27070.72 o                         
  -7  10  16    3316232.00    3458591.50     97357.41 o                         
  -4  10  16   14373316.00   14672046.00    216274.86 o                         
  -1  10  16    3464560.50    3398131.00     57646.38 o                         
   2  10  16     125721.88     124333.16      4446.33 o                         
   5  10  16     107429.83      97172.13      3277.35 o                         
   8  10  16     692641.25     670103.12     11566.66 o                         
 -21  11  16      56729.77      65239.26      2844.00 o                         
 -18  11  16     334253.00     360432.97     11078.91 o                         
 -15  11  16    1093388.50    1049050.75     18832.67 o                         
 -12  11  16      57636.80      57557.42      3170.84 o                         
  -9  11  16    1335474.75    1267452.50     44663.95 o                         
  -6  11  16     787513.19     837239.94     17376.87 o                         
  -3  11  16    1070702.75    1051091.50     35259.73 o                         
   0  11  16    1497432.00    1325909.12     23356.23 o                         
   3  11  16     313723.56     273949.00     13752.37 o                         
   6  11  16     738605.31     658919.50     12795.18 o                         
   9  11  16     183257.11     185160.81      5181.69 o                         
 -20  12  16      89655.05     100297.54      5841.38 o                         
 -17  12  16     478003.59     496038.59     10470.16 o                         
 -14  12  16    1483588.12    1379358.88     25878.72 o                         
 -11  12  16    1629672.88    1541604.62     53589.65 o                         
  -8  12  16       3628.52       8176.88      2610.11 o                         
  -5  12  16     753543.19     677965.19     12511.64 o                         
  -2  12  16      30066.62      33530.29      2268.87 o                         
   1  12  16    1274364.38    1137388.62     20298.25 o                         
   4  12  16     938633.94     800807.62     22131.81 o                         
   7  12  16      12019.28      17487.50      2747.81 o                         
  10  12  16     213762.44     258495.91     15292.47 o                         
 -19  13  16     349896.94     339307.31      9666.37 o                         
 -16  13  16     182350.44     178659.97      5061.92 o                         
 -13  13  16     297372.34     266914.59      6400.93 o                         
 -10  13  16      78216.03      76071.59      5160.49 o                         
  -7  13  16    4603063.50    4420668.50    104654.02 o                         
  -4  13  16      63557.07      55455.45      4467.84 o                         
  -1  13  16     643629.12     600063.81     12992.85 o                         
   2  13  16     451279.19     404610.38     10096.25 o                         
   5  13  16     175646.56     161428.80      5037.89 o                         
   8  13  16       7609.74      11412.64      2518.86 o                         
 -21  14  16       1287.74       2302.61      2014.01 o                         
 -18  14  16     178031.12     195968.36      3953.47 o                         
 -15  14  16      90581.27      88233.82      3280.30 o                         
 -12  14  16     304559.78     274839.12      8898.18 o                         
  -9  14  16    1038480.62     978259.44     20041.73 o                         
  -6  14  16     514000.66     449693.28      7845.12 o                         
  -3  14  16     470473.25     417929.22     11537.91 o                         
   0  14  16     189943.45     199757.83      5694.24 o                         
   3  14  16      51821.15      53268.75      2463.19 o                         
   6  14  16     556892.75     548782.19     25488.20 o                         
 -20  15  16       1212.62       3480.51       870.39 o                         
 -17  15  16     365148.91     354159.59      7759.87 o                         
 -14  15  16    4090511.75    4003734.75     81121.89 o                         
 -11  15  16     290227.31     281958.72      8187.89 o                         
  -8  15  16      19519.29      22005.90      1845.15 o                         
  -5  15  16     311028.31     275468.97      7175.66 o                         
  -2  15  16      56109.54      58296.59      3474.44 o                         
   1  15  16       4238.82       5320.63      1134.26 o                         
   4  15  16     383444.06     358286.25     10494.64 o                         
 -19  16  16     209441.23     210545.02     15142.88 o                         
 -16  16  16      23026.33      23889.79      2213.83 o                         
 -13  16  16     810840.56     683245.06     21292.73 o                         
 -10  16  16    1258567.25    1181312.50     21259.24 o                         
  -7  16  16     532212.19     447619.75      7913.39 o                         
  -4  16  16     724543.38     697977.44     14844.02 o                         
  -1  16  16      32817.66      36858.52      1393.46 o                         
   2  16  16      73014.05      81763.33      3017.41 o                         
   5  16  16         78.65       2747.27      1784.11 o                         
 -18  17  16      18822.20      17573.90      2776.95 o                         
 -15  17  16       8477.16       7947.15      1239.48 o                         
 -12  17  16      39641.03      32383.81      2872.44 o                         
  -9  17  16     304620.50     292244.34      6664.32 o                         
  -6  17  16        265.69        767.05       971.81 o                         
  -3  17  16       1822.33       1985.98      1349.79 o                         
   0  17  16      30652.29      28881.12      1472.89 o                         
   3  17  16      50572.16      54049.04      2779.41 o                         
 -20  18  16      37922.35      44168.82      6218.02 o                         
 -17  18  16     389218.28     375136.75     10491.42 o                         
 -14  18  16       7164.94       5907.96      1120.56 o                         
 -11  18  16      92312.92      96925.91      3116.08 o                         
  -8  18  16      21476.39      13954.87      1411.81 o                         
  -5  18  16      24616.09      30973.95      2105.92 o                         
  -2  18  16      19996.54      21420.71      2290.76 o                         
   1  18  16     129655.67     138929.00      3769.05 o                         
 -19  19  16      40353.85      43978.41      2489.60 o                         
 -16  19  16      19936.85      16362.51      1623.67 o                         
 -13  19  16     422281.34     421919.78     10693.09 o                         
 -10  19  16     182782.27     194278.80      5373.49 o                         
  -7  19  16      13483.08      13812.07      1563.77 o                         
  -4  19  16     200658.75     197331.56      7067.31 o                         
  -1  19  16      76318.77      72775.72      9047.56 o                         
 -18  20  16     131929.42     134818.33      9779.08 o                         
 -15  20  16      36533.11      39316.23      2565.65 o                         
 -12  20  16      10890.95      13335.15      1911.23 o                         
  -9  20  16     148377.47     140275.95      3880.51 o                         
  -6  20  16       3095.93       5010.31      1175.81 o                         
  -3  20  16        600.99       -177.24      1968.07 o                         
 -14  21  16      89399.13      91804.14      3462.98 o                         
 -11  21  16     261443.89     311197.00      9948.83 o                         
  -8  21  16      73051.15      69895.44      2941.74 o                         
  -5  21  16       7213.62       7890.17      1912.74 o                         
 -10  22  16      15463.60      15727.81      1714.44 o                         
   0   1  17     256320.23     363055.22      8708.65 o                         
  -2   2  17     295806.69     579759.69     10901.74 o                         
   1   2  17     538270.31     720431.38     15432.37 o                         
  -4   3  17       1464.48       5624.93      1652.33 o                         
  -1   3  17     104113.82     103616.79      2345.03 o                         
   2   3  17     102097.88     121686.10      3297.25 o                         
  -6   4  17     121673.82     121758.05      4778.76 o                         
  -3   4  17    1943945.25    2434101.25     40182.57 o                         
   0   4  17     294748.22     312997.25      5404.89 o                         
   3   4  17     624733.88     611371.62     20131.23 o                         
  -8   5  17     298551.78     325069.34      7069.12 o                         
  -5   5  17     782233.88     834762.44     16499.36 o                         
  -2   5  17     449696.38     540604.06     10220.73 o                         
   1   5  17      57580.79      51203.00      2204.03 o                         
   4   5  17     292019.09     303855.12      6679.58 o                         
 -10   6  17     194913.19     180764.34      4621.76 o                         
  -7   6  17    1843334.62    1979483.38     47979.80 o                         
  -4   6  17      51457.52      65258.88      5098.92 o                         
  -1   6  17      29529.46      20677.97      1596.62 o                         
   2   6  17     449292.19     433124.12      7440.52 o                         
   5   6  17      69298.62      49994.02      2933.89 o                         
 -12   7  17       8453.26       9760.67      2385.08 o                         
  -9   7  17       4151.69       2826.62      1680.39 o                         
  -6   7  17      22864.97      33298.94      2397.45 o                         
  -3   7  17     132133.77     176004.88      4536.06 o                         
   0   7  17      52058.41      67790.95      2445.39 o                         
   3   7  17     592164.19     565185.75     15896.40 o                         
   6   7  17      35735.74      31755.09      2398.46 o                         
 -14   8  17      38631.86      42563.00      2671.43 o                         
 -11   8  17     158483.36     156529.86      6161.04 o                         
  -8   8  17     251069.52     266953.34      7382.87 o                         
  -5   8  17    1637675.50    1644819.38     32636.18 o                         
  -2   8  17     391999.03     403419.75      8699.47 o                         
   1   8  17     484754.16     423181.88      9006.07 o                         
   4   8  17     230131.50     205628.98     10353.09 o                         
   7   8  17       3839.96       4656.63      1276.62 o                         
 -16   9  17       4890.38       5242.73      1377.37 o                         
 -13   9  17     342750.25     313480.03     16859.32 o                         
 -10   9  17      47788.09      44039.62      2686.73 o                         
  -7   9  17      32981.14      31780.53      4382.95 o                         
  -4   9  17    1304590.50    1214801.88     24076.09 o                         
  -1   9  17    1320208.38    1278439.88     25369.76 o                         
   2   9  17      46031.57      42134.48      2321.47 o                         
   5   9  17      83212.62      66866.74      2774.61 o                         
   8   9  17      20948.45      15467.95      1470.26 o                         
 -18  10  17         79.16       -200.31      1408.65 o                         
 -15  10  17        668.62       1756.43      1211.42 o                         
 -12  10  17      50370.14      62012.27      3896.66 o                         
  -9  10  17       5250.85       3935.72      1946.11 o                         
  -6  10  17      12544.39      13235.90      1604.57 o                         
  -3  10  17       1172.21       4011.18      1665.82 o                         
   0  10  17     257065.28     247125.77      6538.00 o                         
   3  10  17       3351.61       5229.84      1527.52 o                         
   6  10  17       5981.19       3068.45      1081.29 o                         
   9  10  17     214305.94     216944.45      4731.07 o                         
 -20  11  17      22009.68      20011.34      2081.12 o                         
 -17  11  17     126079.16     131298.95      3667.09 o                         
 -14  11  17     145068.33     128197.34      3896.23 o                         
 -11  11  17     104973.02      96569.12      5062.49 o                         
  -8  11  17     100030.59     102987.49      6180.80 o                         
  -5  11  17       5620.43       3497.15      1567.77 o                         
  -2  11  17      33940.38      39176.77      2360.60 o                         
   1  11  17     638240.75     557409.31     13198.49 o                         
   4  11  17      84092.20      70811.89      2679.35 o                         
   7  11  17      90116.91      78104.45      3529.31 o                         
  10  11  17        955.31        392.48      1166.85 o                         
 -19  12  17       6481.70       7204.38      2576.36 o                         
 -16  12  17      35972.47      37365.94      1884.61 o                         
 -13  12  17      19965.07      15685.95      1686.12 o                         
 -10  12  17     149780.44     155029.53      7871.80 o                         
  -7  12  17     578099.06     573164.50     15333.82 o                         
  -4  12  17      29208.17      27069.75      2119.63 o                         
  -1  12  17      22349.11      26396.74      1412.34 o                         
   2  12  17         48.95       1787.54      1190.73 o                         
   5  12  17     125293.09     103463.85      3244.42 o                         
   8  12  17       4692.72       7614.34      2329.71 o                         
 -21  13  17      14257.55      14092.57      2702.77 o                         
 -18  13  17      63632.74      66514.51      3578.34 o                         
 -15  13  17     221886.23     204287.47      6718.50 o                         
 -12  13  17     196370.09     166926.19      5081.86 o                         
  -9  13  17       5173.94       5930.82      1670.35 o                         
  -6  13  17      50196.66      49047.10      2175.00 o                         
  -3  13  17       5917.37       6193.36      1649.12 o                         
   0  13  17     188164.89     163688.36      3970.79 o                         
   3  13  17      85595.75      72904.80      3517.39 o                         
   6  13  17     235365.17     197129.05      5772.11 o                         
 -20  14  17       6869.09       7853.26      1682.08 o                         
 -17  14  17      25101.82      19625.84      2392.67 o                         
 -14  14  17      88075.66      80110.94      3231.79 o                         
 -11  14  17      34535.83      33239.96      2745.70 o                         
  -8  14  17      69746.59      54519.75      2466.08 o                         
  -5  14  17       7879.07       7183.88      1702.44 o                         
  -2  14  17      42443.68      39872.60      3916.91 o                         
   1  14  17     133578.80     116283.13      3219.48 o                         
   4  14  17     220020.19     221222.58      5715.97 o                         
   7  14  17      13184.01      14231.75      2299.70 o                         
 -19  15  17      22883.01      21267.96      4785.58 o                         
 -16  15  17       6800.80       9552.10      1678.10 o                         
 -13  15  17     167138.95     136263.55      5882.11 o                         
 -10  15  17     101802.55      97505.20      3586.52 o                         
  -7  15  17        526.93        471.92      1476.97 o                         
  -4  15  17      20434.46      21779.18      1987.58 o                         
  -1  15  17      40305.28      35211.84      1441.06 o                         
   2  15  17      15711.35      16234.64      1611.89 o                         
   5  15  17        405.01        908.67      1723.42 o                         
 -21  16  17       9100.69      11497.38      1673.51 o                         
 -18  16  17      17148.48      13692.11      1448.03 o                         
 -15  16  17       1454.16       2641.49      1439.62 o                         
 -12  16  17     133329.86     124475.02      4180.70 o                         
  -9  16  17      37972.22      37222.59      2313.26 o                         
  -6  16  17       9488.84      14544.70      1235.62 o                         
  -3  16  17      50057.38      56058.64      4388.00 o                         
   0  16  17      79070.65      67129.34      2083.41 o                         
   3  16  17        119.62       1839.21      1415.98 o                         
 -20  17  17       7577.06       7365.92      1387.28 o                         
 -17  17  17      15179.45      19040.32      2242.16 o                         
 -14  17  17     105487.66      96847.55      4670.88 o                         
 -11  17  17     130852.54     124993.86      3634.03 o                         
  -8  17  17      25651.00      26748.75      1664.53 o                         
  -5  17  17      19101.08      17407.89      2019.54 o                         
  -2  17  17     174902.73     166258.12      5298.59 o                         
   1  17  17      67616.25      67178.09      2431.99 o                         
 -19  18  17      82452.70      85541.96      5316.83 o                         
 -16  18  17       4309.75       2307.09      1219.61 o                         
 -13  18  17      10115.24       9093.06      1301.21 o                         
 -10  18  17      18138.68      18021.02      1613.84 o                         
  -7  18  17      12583.45      13980.31      1209.21 o                         
  -4  18  17      11614.30      14655.98      1688.37 o                         
  -1  18  17     121185.57     134270.12     11183.24 o                         
 -18  19  17      28342.44      30878.25      2169.31 o                         
 -15  19  17      67920.85      62842.51      3311.18 o                         
 -12  19  17       3265.83       2789.32      1482.47 o                         
  -9  19  17      42475.94      44241.66      1941.08 o                         
  -6  19  17      46327.30      55109.08      2224.46 o                         
  -3  19  17     180719.98     183916.69      6558.83 o                         
   0  19  17         27.31        443.78      1133.70 o                         
 -17  20  17      10290.75       9049.52      1459.06 o                         
 -14  20  17        477.50          8.14      1643.29 o                         
 -11  20  17        622.13        769.70      1758.89 o                         
  -8  20  17      12168.73      14692.10      1733.13 o                         
  -5  20  17      17393.73      17629.39      2781.54 o                         
 -16  21  17      27585.74      25716.80      1958.77 o                         
 -13  21  17         11.23        705.88      1572.81 o                         
 -10  21  17      78195.35      85832.63      3531.43 o                         
  -7  21  17      25492.18      24934.02      1451.92 o                         
   0   0  18   72148616.00  111132168.00   3650672.75 o                         
   1   1  18   14015370.00   20858740.00    484881.69 o                         
  -1   2  18     569014.31     909852.56     14411.63 o                         
   2   2  18     804485.50    1116887.25     30947.53 o                         
  -3   3  18    7664302.00   11903311.00    167759.77 o                         
   0   3  18    8978865.00   13232847.00    145314.69 o                         
   3   3  18    1350460.50    1725783.12     30920.21 o                         
  -5   4  18    1292314.12    1697987.25     34414.51 o                         
  -2   4  18    1129774.12    1444877.00     23513.82 o                         
   1   4  18    2996312.75    3539285.75     54942.39 o                         
   4   4  18   10850817.00   12007645.00    199528.69 o                         
  -7   5  18    8288719.00    9927439.00    252875.84 o                         
  -4   5  18      15951.53      23207.75      1852.90 o                         
  -1   5  18      79673.57     150904.47      4403.13 o                         
   2   5  18     168115.89     154085.95      4501.66 o                         
   5   5  18    7562080.00    7539584.50    146152.02 o                         
  -9   6  18     664273.50     635100.62     15517.97 o                         
  -6   6  18      82649.26      82954.51      4008.52 o                         
  -3   6  18     617668.25     748177.69     10996.11 o                         
   0   6  18    6103707.50    7543764.00     94400.59 o                         
   3   6  18       2234.96       4272.43      1353.52 o                         
   6   6  18    1062622.12     982422.44     25427.35 o                         
 -11   7  18     549286.94     550908.69     12590.57 o                         
  -8   7  18      50698.58      55526.70      7123.41 o                         
  -5   7  18    6389091.50    6991094.00    168846.45 o                         
  -2   7  18        599.13       5352.09      1513.65 o                         
   1   7  18    1311748.75    1353535.12     19693.84 o                         
   4   7  18    2843386.00    2735117.25     41712.78 o                         
   7   7  18      16927.07      24098.29      2210.73 o                         
 -13   8  18    1423365.62    1319579.50     27207.25 o                         
 -10   8  18    1075008.62    1143838.88     29755.25 o                         
  -7   8  18     626492.50     618967.62     27221.16 o                         
  -4   8  18    2041613.50    2204893.25     30466.37 o                         
  -1   8  18     111895.71     131243.80      2927.95 o                         
   2   8  18       9676.95      11956.75      1728.41 o                         
   5   8  18    1621427.75    1431361.12     39037.18 o                         
   8   8  18     619462.06     586186.38     11264.74 o                         
 -15   9  18      90266.45      83081.52      2878.86 o                         
 -12   9  18    2221967.75    2039457.38    121612.03 o                         
  -9   9  18      16586.68      12101.03      1386.15 o                         
  -6   9  18     913008.50    1022096.38     47837.45 o                         
  -3   9  18     654693.81     793310.06     14765.90 o                         
   0   9  18     147845.89     179183.59      5207.90 o                         
   3   9  18     635858.00     531783.25     11916.27 o                         
   6   9  18    1611961.75    1500775.62     36270.79 o                         
   9   9  18     648831.38     672959.62     12661.49 o                         
 -17  10  18      61411.59      58918.37      2479.07 o                         
 -14  10  18       4522.98       9914.58      1729.02 o                         
 -11  10  18       1619.77       1377.88      2001.31 o                         
  -8  10  18    1706180.12    1715756.88     42201.66 o                         
  -5  10  18    1138861.62    1057907.38     21561.97 o                         
  -2  10  18     641506.50     663537.81     12770.12 o                         
   1  10  18     361361.72     337605.62      8111.21 o                         
   4  10  18      42827.30      39793.45      1900.81 o                         
   7  10  18     329968.44     302585.47      5976.54 o                         
  10  10  18      32733.73      39885.12      3706.19 o                         
 -19  11  18     928008.69     936837.69     24584.89 o                         
 -16  11  18       9929.97       5958.29      1262.73 o                         
 -13  11  18     106620.25     100659.73      3986.52 o                         
 -10  11  18    1843011.12    1728999.25    102369.54 o                         
  -7  11  18     827951.62     834763.81     21409.83 o                         
  -4  11  18    2130190.50    2085872.75     46525.65 o                         
  -1  11  18    2045132.00    1978267.62     34085.45 o                         
   2  11  18      34151.68      28712.53      1905.30 o                         
   5  11  18       3025.14       4301.68      1317.28 o                         
   8  11  18     121429.41     128523.20      3888.39 o                         
 -21  12  18       2678.01       3947.71      1611.15 o                         
 -18  12  18     652593.75     674422.88     12778.65 o                         
 -15  12  18       8216.75       8267.50      1293.00 o                         
 -12  12  18     261330.14     245423.72      8492.47 o                         
  -9  12  18      53430.79      49813.27      4238.34 o                         
  -6  12  18    3036837.00    2867732.25     68624.62 o                         
  -3  12  18       2769.35       4463.65      1412.90 o                         
   0  12  18      38706.39      33501.45      1600.07 o                         
   3  12  18    1750621.62    1470701.38     33187.73 o                         
   6  12  18      12271.89      15538.87      2357.69 o                         
   9  12  18      43984.25      56084.10      4064.45 o                         
 -20  13  18      66219.57      72191.09      4878.97 o                         
 -17  13  18      89411.67      99560.23      3490.06 o                         
 -14  13  18    1249635.38    1196997.88     21956.49 o                         
 -11  13  18       7269.09      13607.17      4027.15 o                         
  -8  13  18     347093.81     320022.28     15412.39 o                         
  -5  13  18     113958.66     100162.64      2702.21 o                         
  -2  13  18     302394.56     269491.53      6511.53 o                         
   1  13  18     131959.22     114124.79      3224.46 o                         
   4  13  18     886204.88     822107.44     20970.56 o                         
   7  13  18     109450.22     111989.12      9635.06 o                         
 -19  14  18     146218.50     158058.08      5364.66 o                         
 -16  14  18      15879.03      16735.29      1667.85 o                         
 -13  14  18      46048.27      51758.54      3408.22 o                         
 -10  14  18     271550.09     222342.67      5709.94 o                         
  -7  14  18     266029.59     235602.27      6061.47 o                         
  -4  14  18    2239587.00    2054931.88     49729.95 o                         
  -1  14  18    1024201.75     966564.38     16970.41 o                         
   2  14  18     225498.72     224268.86      5124.77 o                         
   5  14  18       6013.60       8415.66      2732.03 o                         
 -21  15  18       8842.79       7967.03      1139.67 o                         
 -18  15  18     306292.62     331342.50     10232.54 o                         
 -15  15  18     424845.00     413880.88     10165.91 o                         
 -12  15  18     177410.53     170774.05      5173.80 o                         
  -9  15  18     400328.41     374148.31     11822.10 o                         
  -6  15  18      55025.90      50589.62      2256.18 o                         
  -3  15  18      38076.00      38355.02      2504.62 o                         
   0  15  18       5381.36       6152.00      1018.38 o                         
   3  15  18        891.06        295.15      1119.71 o                         
   6  15  18      74739.19      90606.64      5960.53 o                         
 -20  16  18       4449.40       8086.96      2247.41 o                         
 -17  16  18      24706.81      24614.77      1870.15 o                         
 -14  16  18     472907.31     480832.50     11092.79 o                         
 -11  16  18     390156.78     365130.75     10683.65 o                         
  -8  16  18      52432.85      41005.46      2171.48 o                         
  -5  16  18    2123975.50    1960617.38     42865.24 o                         
  -2  16  18       7120.65       6108.30      1437.03 o                         
   1  16  18        153.55       1082.33      1101.71 o                         
   4  16  18      79700.00      87300.84      3527.24 o                         
 -19  17  18      31492.94      22439.23      3389.59 o                         
 -16  17  18        611.44       3034.31      1346.89 o                         
 -13  17  18     425491.19     431889.53      9669.06 o                         
 -10  17  18      14977.70      15093.53      1719.93 o                         
  -7  17  18     302925.59     294410.78      5403.15 o                         
  -4  17  18     112010.98     120521.24      4555.51 o                         
  -1  17  18     614268.88     628978.94     13516.09 o                         
   2  17  18      62126.73      65130.02      2519.08 o                         
 -18  18  18     198599.38     212293.77      9738.93 o                         
 -15  18  18       7604.50       8897.27       768.96 o                         
 -12  18  18       3212.96       6854.32      1293.27 o                         
  -9  18  18     522041.44     489265.38      8869.80 o                         
  -6  18  18     127575.60     147096.62      3474.88 o                         
  -3  18  18      71461.41      69303.20      3742.71 o                         
   0  18  18      72602.81      68410.06      3683.91 o                         
 -17  19  18      33638.54      27171.03      1717.91 o                         
 -14  19  18      82081.56      89529.62      4348.62 o                         
 -11  19  18     540091.88     599428.50     12899.00 o                         
  -8  19  18    1717670.00    1770767.88     28707.03 o                         
  -5  19  18      60676.18      58251.65      2715.77 o                         
  -2  19  18      62908.57      65868.64      3402.61 o                         
 -16  20  18      53753.41      51053.60      4450.91 o                         
 -13  20  18     644993.31     673320.62     14932.09 o                         
 -10  20  18     346763.88     380897.59      8063.04 o                         
  -7  20  18     253290.48     261871.81      5380.44 o                         
  -4  20  18      24927.78      29991.34      2515.03 o                         
 -15  21  18     127171.46     138065.05      7319.46 o                         
 -12  21  18      18244.40      18179.97      2171.31 o                         
  -9  21  18     185143.84     215911.56      5500.76 o                         
  -6  21  18     202771.58     255434.84      7596.07 o                         
  -1   1  19     537157.75     968767.62     14110.66 o                         
  -3   2  19     554117.75     725470.44     10665.81 o                         
   0   2  19      30568.81      20947.45      1467.77 o                         
  -5   3  19      12831.95       8786.82      1515.86 o                         
  -2   3  19    1625731.38    2251020.50     31273.64 o                         
   1   3  19      17026.07      12575.09      1257.40 o                         
  -7   4  19     645481.44     569243.75     11846.57 o                         
  -4   4  19     551177.00     551416.88     16031.80 o                         
  -1   4  19      15094.89       7281.63      1334.01 o                         
   2   4  19     444154.44     521362.75      8604.51 o                         
  -9   5  19    1429666.25    1368479.62     27730.61 o                         
  -6   5  19      58360.66      77757.15      3797.01 o                         
  -3   5  19        656.26       2467.70      1257.00 o                         
   0   5  19    1112206.00    1216256.38     19564.64 o                         
   3   5  19     351078.25     332750.12      7270.55 o                         
 -11   6  19     348689.03     320821.16      7995.08 o                         
  -8   6  19      53312.40      42856.36      3397.47 o                         
  -5   6  19       9207.98      19197.33      1884.79 o                         
  -2   6  19     602837.62     741218.25     14983.21 o                         
   1   6  19     153186.25     142277.06      3454.58 o                         
   4   6  19     341616.06     322990.66      6322.01 o                         
 -13   7  19        970.23       2324.70      1714.81 o                         
 -10   7  19      31473.58      35082.22      2142.71 o                         
  -7   7  19     182303.45     152579.77      5441.74 o                         
  -4   7  19     400587.69     376136.91      8545.06 o                         
  -1   7  19      11254.04       8108.59      1054.40 o                         
   2   7  19     485564.00     405213.94      6670.87 o                         
   5   7  19        561.81        206.26      1803.67 o                         
 -15   8  19       1245.20       2213.04      1312.06 o                         
 -12   8  19    1536510.62    1407188.00     66962.79 o                         
  -9   8  19      28613.71      35215.35      2434.87 o                         
  -6   8  19     130582.12     134335.97      4666.30 o                         
  -3   8  19       9029.17       9646.07      2101.85 o                         
   0   8  19     122275.65     127373.38      3825.08 o                         
   3   8  19      35697.96      27799.68      2427.74 o                         
   6   8  19      32671.85      26357.54      2103.83 o                         
 -17   9  19     109186.45     100035.07      3130.43 o                         
 -14   9  19     103351.12      93660.23      3110.81 o                         
 -11   9  19      89177.52      81640.91      7589.56 o                         
  -8   9  19     249853.89     240309.30     12479.88 o                         
  -5   9  19      46087.86      60155.59      2012.82 o                         
  -2   9  19    2182409.75    2071150.12     40861.10 o                         
   1   9  19     679757.38     596396.88     13109.00 o                         
   4   9  19     247987.94     219625.89      6944.42 o                         
   7   9  19      30522.56      28059.57      1665.85 o                         
 -19  10  19        915.47       2153.80      1304.71 o                         
 -16  10  19      99021.20      90382.60      3059.70 o                         
 -13  10  19     525516.62     449370.72      9233.57 o                         
 -10  10  19       1912.18       4459.23      2318.56 o                         
  -7  10  19        665.87       2526.05      1679.84 o                         
  -4  10  19     232976.58     229739.75      5100.50 o                         
  -1  10  19        100.83       2174.51      1560.77 o                         
   2  10  19     467973.12     383058.19      8935.40 o                         
   5  10  19        793.11        798.94      1113.16 o                         
   8  10  19      77795.35      82099.93      2551.69 o                         
 -21  11  19       2705.40       2358.44      1368.73 o                         
 -18  11  19      63517.20      71508.72      2648.05 o                         
 -15  11  19     195317.22     203601.25      4890.73 o                         
 -12  11  19      18509.53      21612.55      2675.65 o                         
  -9  11  19      19689.16      11411.40      2877.99 o                         
  -6  11  19     129888.75     123795.63      9181.75 o                         
  -3  11  19     331620.75     293281.75      6622.52 o                         
   0  11  19      78518.05      74543.57      2297.94 o                         
   3  11  19       6167.39       6244.06      1324.84 o                         
   6  11  19      25130.90      24208.54      1887.09 o                         
   9  11  19     209683.09     223696.58      6069.69 o                         
 -20  12  19      66298.34      72948.34      4908.88 o                         
 -17  12  19     183927.81     185521.73      4568.06 o                         
 -14  12  19     190927.64     172194.78      4651.77 o                         
 -11  12  19      51991.59      43869.46      3975.06 o                         
  -8  12  19     335470.44     297577.31     12855.23 o                         
  -5  12  19      30512.61      35257.11      2082.63 o                         
  -2  12  19      69383.52      57638.12      2339.48 o                         
   1  12  19     203595.17     172724.86      4234.39 o                         
   4  12  19       5415.58       3137.83      1205.97 o                         
   7  12  19       1813.61       2935.72      1698.79 o                         
 -19  13  19      81246.60      89134.07      3853.15 o                         
 -16  13  19      40016.41      35243.51      1804.90 o                         
 -13  13  19     293752.66     286446.44      7040.78 o                         
 -10  13  19      75102.03      77872.39      5135.77 o                         
  -7  13  19     442290.69     372629.59      8599.60 o                         
  -4  13  19      28912.55      29028.99      2233.35 o                         
  -1  13  19     328476.09     309404.66      6160.43 o                         
   2  13  19     138409.48     136868.58      6160.00 o                         
   5  13  19      12769.73      11604.50      1444.18 o                         
   8  13  19      24985.70      29381.74      3117.09 o                         
 -21  14  19      34912.13      37890.66      3528.77 o                         
 -18  14  19      46276.39      48972.43      2131.76 o                         
 -15  14  19      44229.38      40399.00      2183.82 o                         
 -12  14  19       4480.78       7169.12      1849.53 o                         
  -9  14  19      85518.68      89054.50      3034.04 o                         
  -6  14  19      74201.25      59232.08      1962.56 o                         
  -3  14  19      17672.00      15978.50      1678.89 o                         
   0  14  19       5602.42       7211.85      1143.17 o                         
   3  14  19      45012.95      38458.06      2104.52 o                         
   6  14  19     107292.54     119493.73      8762.23 o                         
 -20  15  19       1137.96       1522.98       768.52 o                         
 -17  15  19       7191.23       7909.03      1470.10 o                         
 -14  15  19      78472.72      84834.29      3425.02 o                         
 -11  15  19     129994.39     112557.44      3280.77 o                         
  -8  15  19     539123.19     474854.44     15117.52 o                         
  -5  15  19      13286.80      14760.95      1313.30 o                         
  -2  15  19       8275.17       7001.93      2702.65 o                         
   1  15  19      26573.12      29023.74      1560.47 o                         
   4  15  19       5008.13       4843.37      1575.43 o                         
 -19  16  19        394.24       1241.75      1270.63 o                         
 -16  16  19       9077.24       9192.79      1524.95 o                         
 -13  16  19        101.19        115.35      1104.00 o                         
 -10  16  19      81113.34      84307.37      2801.79 o                         
  -7  16  19      35272.02      31306.68      2696.26 o                         
  -4  16  19       7765.26       9109.37      1390.91 o                         
  -1  16  19     407752.66     379219.31     11681.44 o                         
   2  16  19      24168.25      27210.72      1797.72 o                         
 -18  17  19      84623.27      71619.30      4952.41 o                         
 -15  17  19       3570.55       6371.31      1280.81 o                         
 -12  17  19      46831.25      37629.13      2884.74 o                         
  -9  17  19     464481.88     427623.06      8909.39 o                         
  -6  17  19      68135.50      68903.25      2462.76 o                         
  -3  17  19       6146.24       5035.07      1505.64 o                         
   0  17  19      12561.40       9497.13       929.84 o                         
   3  17  19        226.94       -470.80      1262.03 o                         
 -17  18  19      18889.07      15757.29      1723.84 o                         
 -14  18  19       1653.88       2714.56      1022.58 o                         
 -11  18  19      17232.59      17983.55      1882.01 o                         
  -8  18  19        290.24       1012.11      1390.49 o                         
  -5  18  19      34754.47      34601.87      2074.80 o                         
  -2  18  19      56138.45      52481.04      3471.44 o                         
   1  18  19      17885.27      19808.65      1151.23 o                         
 -16  19  19         88.71        -45.38      1108.04 o                         
 -13  19  19      50915.76      52954.09      2626.09 o                         
 -10  19  19      11617.46      11909.62      1385.78 o                         
  -7  19  19      26691.58      28207.54      1617.77 o                         
  -4  19  19      80033.15      93456.38      4439.72 o                         
  -1  19  19       1153.97       2902.51      1418.37 o                         
 -15  20  19       4514.09       6260.74      1744.22 o                         
 -12  20  19     102030.40     116524.85      5124.40 o                         
  -9  20  19     149974.84     154363.23      4354.28 o                         
  -6  20  19      63207.33      75156.91      2445.05 o                         
  -3  20  19        142.73          2.53      1651.55 o                         
 -14  21  19       4151.02       6115.84      1550.30 o                         
 -11  21  19        308.71        787.09      1342.36 o                         
  -8  21  19       1554.54       4286.72      1556.32 o                         
   0   1  20    1818159.00    2771125.00     40490.07 o                         
  -2   2  20    7895003.00   11838862.00    190585.89 o                         
   1   2  20    1013568.75    1304922.62     24562.96 o                         
  -4   3  20     176563.27     313232.50      6490.03 o                         
  -1   3  20    1917453.38    2827924.50     30928.22 o                         
   2   3  20      23323.68      35678.19      1853.28 o                         
  -6   4  20     432215.22     572068.38     11573.96 o                         
  -3   4  20      76367.40      61069.04      2706.73 o                         
   0   4  20     225325.52     266141.53      4660.63 o                         
   3   4  20    5112591.00    5837699.50    100238.10 o                         
  -8   5  20     357440.22     350929.47     10105.86 o                         
  -5   5  20      50362.33      56677.90      3083.76 o                         
  -2   5  20     452089.97     561338.44     10728.47 o                         
   1   5  20     751996.62     860418.75     13170.66 o                         
   4   5  20       1830.99       7059.82      2926.31 o                         
 -10   6  20    5575878.50    5696072.00    107380.24 o                         
  -7   6  20    1049057.25    1217673.38     37329.93 o                         
  -4   6  20    1385494.12    1598078.38     23619.60 o                         
  -1   6  20    1843374.88    2159094.75     31430.39 o                         
   2   6  20    2196438.75    2364061.00     36676.25 o                         
   5   6  20     301558.56     304310.62      6660.04 o                         
 -12   7  20      36439.66      32883.86      7408.52 o                         
  -9   7  20    2419466.25    2499989.75     66358.17 o                         
  -6   7  20     591212.06     682504.31     16532.23 o                         
  -3   7  20     552568.00     676881.75     10418.44 o                         
   0   7  20    2967650.50    3078449.50     42440.18 o                         
   3   7  20    4986361.50    4785571.00     65439.03 o                         
   6   7  20     641337.31     622138.12     13982.32 o                         
 -14   8  20      28570.55      27182.45      2231.03 o                         
 -11   8  20     147277.48     135124.53      6002.81 o                         
  -8   8  20      19707.19      31522.01      2146.35 o                         
  -5   8  20     138454.31     154005.28      4076.22 o                         
  -2   8  20    4434619.50    4745023.50     94926.91 o                         
   1   8  20     470123.47     473333.31     10577.40 o                         
   4   8  20     471231.50     405962.72     11660.05 o                         
   7   8  20      64886.87      57746.55      2356.08 o                         
 -16   9  20     584694.12     519639.44     10290.15 o                         
 -13   9  20       7561.04       7323.54      1702.83 o                         
 -10   9  20     280020.91     261644.64      7111.09 o                         
  -7   9  20     387449.84     363697.75     12462.48 o                         
  -4   9  20    5393316.50    5494573.50     74463.17 o                         
  -1   9  20     884698.62     915423.56     16847.68 o                         
   2   9  20     212186.81     233482.52      6101.82 o                         
   5   9  20      94317.66      85645.25      2704.96 o                         
   8   9  20      49542.33      56988.93      2286.72 o                         
 -18  10  20      14218.49      15077.30      1534.40 o                         
 -15  10  20     303726.78     272215.00      6044.42 o                         
 -12  10  20     586500.06     571382.50     23110.52 o                         
  -9  10  20   10082672.00    9679228.00    187692.53 o                         
  -6  10  20    2585718.00    2543387.25     49698.50 o                         
  -3  10  20      30315.68      33563.00      2328.48 o                         
   0  10  20        876.30       4590.78      1497.06 o                         
   3  10  20    1824926.88    1587359.38     28557.50 o                         
   6  10  20     422846.06     380558.19      7142.77 o                         
   9  10  20     526821.38     561838.12     10211.16 o                         
 -20  11  20     375523.72     423189.81     11715.62 o                         
 -17  11  20     450878.03     454099.84      9134.72 o                         
 -14  11  20    1564291.00    1420770.62     25113.79 o                         
 -11  11  20     933879.44     894111.75     24650.54 o                         
  -8  11  20     430422.94     362094.50     14657.35 o                         
  -5  11  20    4476465.00    4142496.50     80418.22 o                         
  -2  11  20       2544.17       2372.82      1357.15 o                         
   1  11  20     753968.00     714147.69     11830.79 o                         
   4  11  20     716454.38     635150.12     12138.45 o                         
   7  11  20     164182.56     159552.28      4514.68 o                         
  10  11  20      11430.32      12507.36      1698.71 o                         
 -19  12  20      33286.88      35801.36      2406.95 o                         
 -16  12  20     196992.91     195420.45      4732.85 o                         
 -13  12  20     169708.81     164323.25      4538.10 o                         
 -10  12  20       6228.04       8209.82      2561.28 o                         
  -7  12  20    3087902.50    2958173.75     83971.61 o                         
  -4  12  20    2165264.25    1982007.88     34029.32 o                         
  -1  12  20    1504160.38    1424677.12     24550.03 o                         
   2  12  20     444654.88     407662.94      8676.26 o                         
   5  12  20        299.17       2975.52      1295.87 o                         
   8  12  20      11460.12      12736.14      2587.31 o                         
 -21  13  20      48977.16      60078.89      4341.05 o                         
 -18  13  20     135473.28     126767.14      3801.29 o                         
 -15  13  20      17755.43      17433.51      1690.03 o                         
 -12  13  20    2040273.00    1925987.50     38689.03 o                         
  -9  13  20      53589.72      51224.16      2599.29 o                         
  -6  13  20     350358.69     306813.00      6633.16 o                         
  -3  13  20      18385.77      21713.65      2045.44 o                         
   0  13  20     857240.88     756317.19     20028.25 o                         
   3  13  20      30967.26      28696.69      1567.08 o                         
   6  13  20     503061.25     470975.97     15917.47 o                         
 -20  14  20      85653.67      87621.20      5311.34 o                         
 -17  14  20      94042.37      90463.61      5591.69 o                         
 -14  14  20     118109.49     105262.32      3885.23 o                         
 -11  14  20      31960.74      21993.53      2423.04 o                         
  -8  14  20     284037.78     279029.09      6794.73 o                         
  -5  14  20     534122.94     571538.25     12428.96 o                         
  -2  14  20        649.05       2976.44      1594.71 o                         
   1  14  20    1454891.62    1409508.88     24457.36 o                         
   4  14  20     331222.38     315260.28      6923.19 o                         
   7  14  20         70.07        -96.78      1847.91 o                         
 -19  15  20     727905.69     729490.56     32370.07 o                         
 -16  15  20    1497895.00    1524526.25     35082.41 o                         
 -13  15  20     585535.19     522929.12     11946.67 o                         
 -10  15  20     257915.86     232553.34      5459.77 o                         
  -7  15  20       5026.90       5056.05      1363.58 o                         
  -4  15  20     275350.06     283248.94      6607.43 o                         
  -1  15  20     133865.88     131608.34      3150.53 o                         
   2  15  20      28413.66      27667.13      1571.70 o                         
   5  15  20     116778.40     127116.84      5991.28 o                         
 -18  16  20       9655.58       7640.66      1275.71 o                         
 -15  16  20     771646.62     772057.25     26301.22 o                         
 -12  16  20     221717.23     229506.88      6147.81 o                         
  -9  16  20     574370.69     572202.31     11262.31 o                         
  -6  16  20     240561.89     246238.03      5367.34 o                         
  -3  16  20     128042.41     131679.52      4849.31 o                         
   0  16  20       5652.45       3476.71       906.96 o                         
   3  16  20      35171.34      34113.59      2457.82 o                         
 -20  17  20       7586.44       9007.96      1445.39 o                         
 -17  17  20      25383.13      20660.24      2213.75 o                         
 -14  17  20     424225.59     447708.00     12350.41 o                         
 -11  17  20      15838.68      16864.52      1550.52 o                         
  -8  17  20     257757.61     241827.09      4920.40 o                         
  -5  17  20       5738.62       7111.25      1152.25 o                         
  -2  17  20      62117.48      58716.73      4437.07 o                         
   1  17  20     233555.78     247526.53      5076.41 o                         
 -19  18  20      57212.94      77581.33      5044.08 o                         
 -16  18  20      67864.74      80596.37      2882.63 o                         
 -13  18  20     119391.66     118135.49      4928.70 o                         
 -10  18  20      32248.29      28765.22      1856.18 o                         
  -7  18  20       2429.68       3570.20       967.91 o                         
  -4  18  20       3623.01       3728.94      1412.84 o                         
  -1  18  20      82575.40      71224.21      3410.17 o                         
 -18  19  20      12205.54      16248.24      1814.19 o                         
 -15  19  20       2525.59       4602.01      1221.18 o                         
 -12  19  20      50053.62      42821.87      3702.58 o                         
  -9  19  20      62994.07      65195.28      2309.06 o                         
  -6  19  20     210143.81     221957.41      5676.27 o                         
  -3  19  20     585057.12     618903.19     16673.40 o                         
 -17  20  20      27733.86      24746.93      5139.65 o                         
 -14  20  20     240744.48     219486.77      7582.55 o                         
 -11  20  20      58378.93      65399.81      3195.46 o                         
  -8  20  20      58155.81      62922.36      3060.42 o                         
  -5  20  20       1157.17       2945.24      1292.00 o                         
 -13  21  20     191621.83     189585.91     10493.94 o                         
 -10  21  20       2297.45       2020.58      1394.41 o                         
  -7  21  20       8672.23       6856.21      1123.52 o                         
   0   0  21    6942858.00    9458865.00    269845.66 o                         
   1   1  21     589334.12     661108.69      9980.17 o                         
  -1   2  21    1559586.50    2026563.50     28715.81 o                         
   2   2  21       6916.44      18663.75      1313.43 o                         
  -3   3  21     130062.79     150217.59      4129.02 o                         
   0   3  21     141144.69     268519.06      4507.64 o                         
   3   3  21        622.62       6456.02      1360.10 o                         
  -5   4  21     113772.62     102893.06      5687.93 o                         
  -2   4  21     459062.53     456053.00      9628.27 o                         
   1   4  21        930.28       3344.81      1355.67 o                         
   4   4  21     201094.39     184329.64      4441.04 o                         
  -7   5  21     247439.64     300457.50      7168.67 o                         
  -4   5  21     905236.69    1025027.56     22539.29 o                         
  -1   5  21     101769.17     136131.86      3750.26 o                         
   2   5  21     313470.84     304808.91      5613.88 o                         
   5   5  21     127786.30     116330.35      4150.66 o                         
  -9   6  21       2014.54       2490.09      1559.78 o                         
  -6   6  21     471232.88     513657.19     10998.21 o                         
  -3   6  21     808936.06     790709.00     11430.00 o                         
   0   6  21       7648.59       8818.47      1261.16 o                         
   3   6  21     728347.38     671972.19     12440.58 o                         
   6   6  21      46082.14      38381.35      3048.11 o                         
 -11   7  21      18988.37      19166.84      2129.84 o                         
  -8   7  21     142082.19     117364.23      4516.74 o                         
  -5   7  21     462554.50     484978.31     10508.33 o                         
  -2   7  21      42967.87      27002.56      1750.07 o                         
   1   7  21      87098.65      84004.96      2784.60 o                         
   4   7  21     250098.89     199874.59      4424.61 o                         
   7   7  21     111685.22      89330.83      3632.40 o                         
 -13   8  21     128260.14     112440.64      4084.38 o                         
 -10   8  21      45452.06      40432.21      2433.11 o                         
  -7   8  21      26579.56      26864.76      1807.59 o                         
  -4   8  21     402178.34     354813.34      6500.76 o                         
  -1   8  21     132890.31     140556.66      2979.97 o                         
   2   8  21      19326.22      17557.22      1516.31 o                         
   5   8  21      18978.18      18043.07      3338.06 o                         
   8   8  21       2484.54       2019.81      1290.59 o                         
 -15   9  21      46773.75      41955.04      2153.70 o                         
 -12   9  21     333031.12     292764.00     15136.21 o                         
  -9   9  21      26831.03      29174.04      2354.21 o                         
  -6   9  21     158804.89     117396.34     10006.74 o                         
  -3   9  21      50539.68      46202.97      2120.61 o                         
   0   9  21     147607.42     152656.34      5551.61 o                         
   3   9  21      64448.75      57789.80      4229.88 o                         
   6   9  21      12787.86      12504.07      1504.98 o                         
   9   9  21     117159.47     112804.91      3323.83 o                         
 -17  10  21        604.42        235.81      1314.72 o                         
 -14  10  21     471413.19     417200.38      8517.74 o                         
 -11  10  21     547489.19     504972.03     15228.46 o                         
  -8  10  21     141919.92     133594.92      5280.80 o                         
  -5  10  21     454292.56     419369.41      9738.79 o                         
  -2  10  21     485280.41     394204.75     10334.68 o                         
   1  10  21     193969.12     158385.62      4661.59 o                         
   4  10  21       6552.89       8514.74      1225.76 o                         
   7  10  21     130919.84     134759.66      3393.89 o                         
  10  10  21        154.48        327.33      1316.69 o                         
 -19  11  21     185635.33     179919.08      6682.46 o                         
 -16  11  21      42908.97      38149.04      1982.23 o                         
 -13  11  21      18627.25      18884.74      2073.98 o                         
 -10  11  21     184925.33     152710.39     12660.19 o                         
  -7  11  21     884311.88     811047.38     20803.47 o                         
  -4  11  21      49402.68      32051.15      2881.27 o                         
  -1  11  21        458.45        964.84       964.43 o                         
   2  11  21     342482.25     275092.47     10102.01 o                         
   5  11  21       4104.18       1576.23      1290.22 o                         
   8  11  21     321904.28     334746.41      7234.28 o                         
 -21  12  21      11845.73      13414.77      1869.84 o                         
 -18  12  21      29796.02      32910.54      2324.93 o                         
 -15  12  21         63.55        132.32      1145.92 o                         
 -12  12  21     333159.97     290675.66      9940.59 o                         
  -9  12  21        485.82        170.15      2280.78 o                         
  -6  12  21     648650.81     582765.62     12848.05 o                         
  -3  12  21       7789.12      10194.02      1549.40 o                         
   0  12  21     377234.12     338700.03      6798.92 o                         
   3  12  21        159.94       2807.83      1216.55 o                         
   6  12  21      68470.02      59585.47      3866.37 o                         
   9  12  21        473.95       1235.04      2236.04 o                         
 -20  13  21      34513.01      35075.46      3426.23 o                         
 -17  13  21      15657.35      17464.91      1544.53 o                         
 -14  13  21     408828.84     408808.50      8732.59 o                         
 -11  13  21       5075.65       2780.93      2330.43 o                         
  -8  13  21      87408.32      83248.78      2914.38 o                         
  -5  13  21      82717.36      74029.88      2344.33 o                         
  -2  13  21      15848.02      14488.21      1832.06 o                         
   1  13  21      61401.08      52653.75      2070.40 o                         
   4  13  21     635624.00     557415.94     14083.55 o                         
   7  13  21      19335.46      22428.25      2674.15 o                         
 -19  14  21       1109.34       2700.72      1587.37 o                         
 -16  14  21      21236.89      17050.45      1633.36 o                         
 -13  14  21      58628.00      66197.14      2946.34 o                         
 -10  14  21      58077.11      56689.17      2361.07 o                         
  -7  14  21     107960.80      97565.66      2842.86 o                         
  -4  14  21       3060.66       2413.85      1649.94 o                         
  -1  14  21      11794.22      13834.76      1087.73 o                         
   2  14  21     308575.38     274898.22      5557.54 o                         
   5  14  21      23068.81      21686.26      2107.31 o                         
 -21  15  21        418.55       2059.75      1596.45 o                         
 -18  15  21      27194.97      21870.69      3039.08 o                         
 -15  15  21       8710.82      11008.44      1600.21 o                         
 -12  15  21     327709.16     290101.44      7519.68 o                         
  -9  15  21     245775.17     218795.44      7150.11 o                         
  -6  15  21       6156.85       5780.97      1185.91 o                         
  -3  15  21      14184.95      10643.39      1435.86 o                         
   0  15  21      28683.76      27996.16      1761.40 o                         
   3  15  21     108830.54     107480.36      4528.55 o                         
   6  15  21         31.97        649.20      1618.06 o                         
 -20  16  21        366.35        410.30      1379.88 o                         
 -17  16  21      65246.23      65323.92      3584.67 o                         
 -14  16  21     256043.05     248476.19      6629.15 o                         
 -11  16  21      28698.51      28474.66      2843.04 o                         
  -8  16  21     212266.03     213491.81      5294.38 o                         
  -5  16  21       4693.60       3272.85      1093.05 o                         
  -2  16  21     259807.98     223997.06      5946.78 o                         
   1  16  21         39.34       -180.70      1014.02 o                         
   4  16  21      91992.31      93646.62      4102.92 o                         
 -19  17  21      19499.88      19664.27      4123.84 o                         
 -16  17  21      31462.21      34838.59      2765.73 o                         
 -13  17  21     104103.39      94504.26      3507.08 o                         
 -10  17  21     109113.10     100598.26      4140.48 o                         
  -7  17  21       8017.11       9297.06      1358.31 o                         
  -4  17  21       1994.96       2896.67      1301.74 o                         
  -1  17  21     163135.02     177028.41      6113.20 o                         
   2  17  21      12131.58      10183.59      1332.45 o                         
 -18  18  21      60246.21      56924.17      4579.52 o                         
 -15  18  21      69960.35      60231.95      2802.30 o                         
 -12  18  21      19477.41      16547.65      1694.81 o                         
  -9  18  21        404.14        842.73      1074.29 o                         
  -6  18  21     103729.02     119775.10      3637.72 o                         
  -3  18  21      72754.98      69148.73      3755.38 o                         
   0  18  21         10.14         77.95      1147.20 o                         
 -17  19  21      30374.44      33445.64      1745.48 o                         
 -14  19  21      10499.58      10344.95      1490.89 o                         
 -11  19  21        666.71       1411.25      1557.60 o                         
  -8  19  21      31840.96      29133.70      2239.95 o                         
  -5  19  21      22987.58      30805.71      1742.38 o                         
  -2  19  21      30317.75      34286.45      2610.43 o                         
 -16  20  21       4179.91       5007.63      1211.26 o                         
 -13  20  21      34166.61      39294.52      2445.57 o                         
 -10  20  21      27727.62      29884.46      1929.59 o                         
  -7  20  21      59458.54      65361.44      2196.73 o                         
  -4  20  21          9.32       -206.19      1593.41 o                         
 -15  21  21       1856.52       -674.64      1311.35 o                         
 -12  21  21      11309.82      15324.98      1595.70 o                         
  -9  21  21        169.28        496.84      1442.36 o                         
  -6  21  21       7364.75      10334.48      1638.82 o                         
  -1   1  22    3204521.75    4079871.50     56279.09 o                         
  -3   2  22     269105.41     499336.25      7702.50 o                         
   0   2  22    3392563.00    4244312.00     72045.83 o                         
  -5   3  22    1277874.88    1571172.25     24970.76 o                         
  -2   3  22     283308.00     416547.66      8859.93 o                         
   1   3  22    4883187.50    6041368.50     67788.60 o                         
  -7   4  22     319975.00     318415.84      7620.08 o                         
  -4   4  22        649.25       3422.73      1251.35 o                         
  -1   4  22     576649.31     637808.75     12005.93 o                         
   2   4  22     773335.31     970357.88     15942.25 o                         
  -9   5  22    4838689.00    5085298.00    109260.29 o                         
  -6   5  22    1083428.88    1358190.88     24662.74 o                         
  -3   5  22      68245.02      97030.45      2795.34 o                         
   0   5  22    9198687.00   10709168.00    118322.34 o                         
   3   5  22    6317659.50    6660868.00     95122.17 o                         
 -11   6  22    1491881.38    1383186.50     24437.55 o                         
  -8   6  22     352905.69     306015.12      7707.81 o                         
  -5   6  22      28281.71      44611.20      2341.86 o                         
  -2   6  22    1584755.75    1886875.00     31046.52 o                         
   1   6  22     417182.72     420723.78      7905.35 o                         
   4   6  22     262041.80     237529.64      4767.61 o                         
 -13   7  22     198893.45     203131.48      6130.08 o                         
 -10   7  22      70950.69      75635.06      3146.50 o                         
  -7   7  22    2936790.25    3399875.50     79565.95 o                         
  -4   7  22     560531.94     728770.81     16178.83 o                         
  -1   7  22    1230017.62    1299382.50     13394.44 o                         
   2   7  22     110353.09     114658.59      3167.84 o                         
   5   7  22      58642.55      42794.04      3866.85 o                         
 -15   8  22       1121.39       1022.99      1274.28 o                         
 -12   8  22     647252.75     608757.69     38695.68 o                         
  -9   8  22    2067994.00    2197059.50     44286.77 o                         
  -6   8  22     316712.03     354350.78      9284.63 o                         
  -3   8  22     166675.30     164882.34      3837.00 o                         
   0   8  22     139245.34     119579.08      3427.63 o                         
   3   8  22       5697.30       3371.98      1485.08 o                         
   6   8  22     429040.09     399562.84      8387.29 o                         
 -17   9  22     300369.31     290925.78      5789.26 o                         
 -14   9  22        402.47       1420.20      1362.24 o                         
 -11   9  22       9448.44       6682.20      2170.55 o                         
  -8   9  22     252470.69     212143.48      6390.65 o                         
  -5   9  22     337348.75     347391.78      6130.90 o                         
  -2   9  22    1300583.25    1336011.75     29446.55 o                         
   1   9  22    5913773.50    5537524.00    106773.66 o                         
   4   9  22     368651.53     313462.56      6694.16 o                         
   7   9  22     107290.30     111018.52      3941.54 o                         
 -19  10  22     216749.61     255092.45      6658.88 o                         
 -16  10  22      23787.82      21389.39      2780.32 o                         
 -13  10  22      80222.87      79370.99      3270.26 o                         
 -10  10  22     422029.34     391707.34     12407.18 o                         
  -7  10  22    1234057.12    1247232.88     42019.12 o                         
  -4  10  22    8115859.00    7860545.50    150232.41 o                         
  -1  10  22     318462.78     337148.69      8217.50 o                         
   2  10  22     784778.81     710200.06     11890.40 o                         
   5  10  22     559942.31     498037.44     10222.17 o                         
   8  10  22      30714.08      30540.60      1677.05 o                         
 -21  11  22      15171.32      14714.57      2812.04 o                         
 -18  11  22       4643.60       6755.00      1337.32 o                         
 -15  11  22     148819.14     132229.66      5470.79 o                         
 -12  11  22    1201315.00    1105040.25     34263.02 o                         
  -9  11  22       4599.20        849.09      2493.32 o                         
  -6  11  22      18747.79      23256.72      2044.31 o                         
  -3  11  22      10092.90      10123.22      1594.02 o                         
   0  11  22     630409.12     571413.69     11408.24 o                         
   3  11  22       1415.89       2032.18      1175.82 o                         
   6  11  22     266175.94     252210.03      6037.46 o                         
   9  11  22      16614.75      17171.71      1671.15 o                         
 -20  12  22      64606.48      79064.95      4989.54 o                         
 -17  12  22     120945.41     143054.22      3840.50 o                         
 -14  12  22     482015.28     449218.97      9333.31 o                         
 -11  12  22     420930.16     397829.44     12698.71 o                         
  -8  12  22     486540.81     434147.72     15204.52 o                         
  -5  12  22      23746.56      24178.11      1498.16 o                         
  -2  12  22      45770.18      39974.96      3382.36 o                         
   1  12  22       5746.57       3893.68      1201.81 o                         
   4  12  22     151307.34     137714.59      3711.87 o                         
   7  12  22      45104.42      55026.90      3794.71 o                         
 -19  13  22     359518.38     402759.75     11228.67 o                         
 -16  13  22      15861.87      15008.14      1523.62 o                         
 -13  13  22     311365.81     270922.62      6443.61 o                         
 -10  13  22     246121.92     230477.22     10245.74 o                         
  -7  13  22     726821.38     665926.06     12295.51 o                         
  -4  13  22     253659.31     227346.30      5102.85 o                         
  -1  13  22       6429.66       7216.72      1053.49 o                         
   2  13  22     520556.84     433328.19     11519.62 o                         
   5  13  22      35519.28      37504.96      1827.16 o                         
   8  13  22       1900.32        393.23      1999.38 o                         
 -21  14  22       1280.03       1382.43      2044.16 o                         
 -18  14  22        172.06       1114.50      1240.44 o                         
 -15  14  22      11173.76      10128.07      1514.78 o                         
 -12  14  22     237368.36     221697.27      6106.23 o                         
  -9  14  22     384758.41     357037.69      8151.97 o                         
  -6  14  22     292880.34     313977.56      6060.28 o                         
  -3  14  22     981181.19     972724.31     41298.39 o                         
   0  14  22      38886.00      42774.29      2509.48 o                         
   3  14  22      32141.92      29648.36      1794.86 o                         
   6  14  22     277845.00     295704.56      9454.11 o                         
 -20  15  22        138.72        780.82       712.06 o                         
 -17  15  22       3908.62       5719.21      1375.70 o                         
 -14  15  22    1238439.25    1204011.50     24767.86 o                         
 -11  15  22      26961.52      27766.34      1649.74 o                         
  -8  15  22     253422.69     236172.97      7459.44 o                         
  -5  15  22       8408.18      10697.31      1422.44 o                         
  -2  15  22     331800.88     323927.44     11113.23 o                         
   1  15  22      49162.64      43480.44      1759.25 o                         
   4  15  22      30743.71      23749.37      2258.84 o                         
 -19  16  22     370674.97     362053.56     52645.59 o                         
 -16  16  22       1647.48       1027.12      1417.92 o                         
 -13  16  22      26222.43      23503.94      1975.39 o                         
 -10  16  22     452608.00     451392.94      9091.80 o                         
  -7  16  22     704933.25     667658.69     10920.06 o                         
  -4  16  22      47198.10      52677.49      2724.83 o                         
  -1  16  22     244218.45     265852.97      6298.65 o                         
   2  16  22     121665.86     108482.12      3350.04 o                         
 -18  17  22     200144.16     224382.20     10652.58 o                         
 -15  17  22      23194.18      20939.66      1846.85 o                         
 -12  17  22      66933.52      76187.55      3164.95 o                         
  -9  17  22      48484.05      44345.45      2258.23 o                         
  -6  17  22     774683.88     781934.38     13448.45 o                         
  -3  17  22       8433.16      11988.86      2090.30 o                         
   0  17  22     164190.16     175432.44      4698.90 o                         
   3  17  22      12639.11      15618.42      1505.02 o                         
 -17  18  22      11450.55      12336.63      2009.88 o                         
 -14  18  22     198403.53     197693.22      5394.60 o                         
 -11  18  22     201623.77     192139.62      5273.33 o                         
  -8  18  22      15240.29      14588.26      1916.46 o                         
  -5  18  22      20812.51      22719.34      1455.61 o                         
  -2  18  22       1318.67       1580.64      1718.63 o                         
   1  18  22         37.23       -445.26      1394.18 o                         
 -16  19  22      18460.67      19176.97      2749.81 o                         
 -13  19  22     828053.56     779112.81     20263.73 o                         
 -10  19  22     131199.70     135043.31      4591.60 o                         
  -7  19  22     137061.05     128187.08      3501.04 o                         
  -4  19  22     296927.66     306898.31     18558.83 o                         
  -1  19  22      26522.66      27305.47      2271.49 o                         
 -15  20  22     164061.58     163851.98      8486.06 o                         
 -12  20  22       7754.11       8508.36      1778.34 o                         
  -9  20  22     436797.31     463313.94      9336.33 o                         
  -6  20  22      28102.79      26628.74      1611.98 o                         
  -3  20  22     229533.25     266091.22      8375.07 o                         
 -14  21  22     196031.77     223523.52     11248.77 o                         
 -11  21  22      40148.99      56812.38      2393.45 o                         
  -8  21  22       4781.28       7660.77      1536.07 o                         
   0   1  23      53159.36      50400.10      2552.50 o                         
  -2   2  23      20872.11      26211.99      1809.10 o                         
   1   2  23       3224.87       6300.84      1252.81 o                         
  -4   3  23       6877.24       8474.37      1172.51 o                         
  -1   3  23     232171.22     234305.31      3433.47 o                         
   2   3  23     263411.81     224408.97      4780.30 o                         
  -6   4  23       1571.88       1177.65      1497.93 o                         
  -3   4  23       9099.24      21243.07      1563.81 o                         
   0   4  23     333444.31     355194.34      5448.55 o                         
   3   4  23     316603.47     426175.72      7921.76 o                         
  -8   5  23     224919.75     226518.83      7267.37 o                         
  -5   5  23     514312.66     566011.38      9476.33 o                         
  -2   5  23     410900.41     473891.78     11453.48 o                         
   1   5  23    1661291.62    1764708.12     25279.65 o                         
   4   5  23        366.70       -596.27      1271.02 o                         
 -10   6  23     560025.38     528622.19     10417.60 o                         
  -7   6  23      10917.86       8426.51      1628.15 o                         
  -4   6  23     382350.06     355333.25      8387.43 o                         
  -1   6  23    1284842.25    1293285.38     21588.51 o                         
   2   6  23     385537.62     403120.25      7007.87 o                         
   5   6  23     319510.66     272764.22      5840.01 o                         
 -12   7  23     563281.44     511797.66     14589.05 o                         
  -9   7  23      20231.58      28588.18      2866.39 o                         
  -6   7  23       7557.20       5392.15      1442.21 o                         
  -3   7  23     185715.52     192294.39      4189.03 o                         
   0   7  23      13514.83      10396.07      1231.45 o                         
   3   7  23     253991.34     227574.31      4543.97 o                         
   6   7  23     227920.98     201791.22      7574.16 o                         
 -14   8  23       3975.60       3601.71      1698.08 o                         
 -11   8  23      79717.33      85578.88      4218.55 o                         
  -8   8  23     118482.86     110509.06      3540.60 o                         
  -5   8  23     156047.69     141661.77      4316.68 o                         
  -2   8  23     607107.25     598754.31     10399.73 o                         
   1   8  23     750895.69     654768.88     11033.48 o                         
   4   8  23      54140.75      42747.85      5273.34 o                         
   7   8  23      96539.13      80483.79      2565.33 o                         
 -16   9  23       1962.77       4617.95      1401.16 o                         
 -13   9  23     189619.11     184295.67      5362.52 o                         
 -10   9  23      20350.89      19915.67      2369.26 o                         
  -7   9  23      78381.48      66474.49      5791.38 o                         
  -4   9  23     816374.06     756842.12     17140.80 o                         
  -1   9  23     230588.72     212186.23      7667.22 o                         
   2   9  23       5478.61       5458.72      1486.13 o                         
   5   9  23       1954.39       1416.72      1186.73 o                         
   8   9  23       5105.79       4785.63      1254.58 o                         
 -18  10  23      15396.84      15961.26      1599.61 o                         
 -15  10  23     179822.25     154329.97      4041.09 o                         
 -12  10  23      32522.48      31803.00      2957.24 o                         
  -9  10  23     238254.42     186151.27      6411.30 o                         
  -6  10  23     176278.97     144013.44      4378.37 o                         
  -3  10  23       2524.06       3616.73      1828.54 o                         
   0  10  23      34298.46      31664.76      1832.99 o                         
   3  10  23     133962.70     118023.69      3190.43 o                         
   6  10  23       2585.08       2123.02      1506.54 o                         
   9  10  23      33157.87      38076.01      2398.25 o                         
 -20  11  23     144140.25     163022.05      5693.44 o                         
 -17  11  23     284549.53     283411.41      6273.88 o                         
 -14  11  23      22284.77      20256.11      1653.86 o                         
 -11  11  23     370820.50     325586.62     10131.76 o                         
  -8  11  23      15994.99      16731.52      2913.65 o                         
  -5  11  23      55323.11      49050.85      2172.57 o                         
  -2  11  23     249327.77     235827.28      6151.36 o                         
   1  11  23     227254.28     199876.31      4632.14 o                         
   4  11  23      27329.43      28324.22      1721.76 o                         
   7  11  23      17595.12      15667.28      1393.81 o                         
  10  11  23      41531.89      43754.96      2348.16 o                         
 -19  12  23     191857.44     191713.80      9549.60 o                         
 -16  12  23      19283.53      19561.14      1518.07 o                         
 -13  12  23     116403.28     112510.51      4113.30 o                         
 -10  12  23       9511.39       9102.61      2587.85 o                         
  -7  12  23     720768.81     629374.75     13289.36 o                         
  -4  12  23     116558.12     103405.09      3146.63 o                         
  -1  12  23      70061.72      57248.59      1894.07 o                         
   2  12  23       4277.67       2454.89      1163.85 o                         
   5  12  23      74197.51      66637.91      2383.18 o                         
   8  12  23        121.70        857.49      2145.76 o                         
 -21  13  23       1712.30       2775.71      1664.35 o                         
 -18  13  23      16412.75      15885.56      1787.11 o                         
 -15  13  23        485.03       1752.26       724.35 o                         
 -12  13  23      58147.46      44488.74      2503.40 o                         
  -9  13  23      24504.63      22184.37      1266.32 o                         
  -6  13  23       2744.43       3440.41      1267.10 o                         
  -3  13  23        650.75        204.61      1380.88 o                         
   0  13  23       5533.23       5523.85      2797.42 o                         
   3  13  23       5622.28       5838.29      1109.66 o                         
   6  13  23      77036.23      74474.26      3547.02 o                         
 -20  14  23      23714.69      25020.68      3633.08 o                         
 -17  14  23      93575.88      89748.51      3142.54 o                         
 -14  14  23         39.58        546.16      1302.56 o                         
 -11  14  23      33097.64      32361.52      2617.27 o                         
  -8  14  23     352270.22     306763.81      7201.63 o                         
  -5  14  23      33013.77      39170.04      2357.09 o                         
  -2  14  23     170944.28     150283.81     11402.72 o                         
   1  14  23     159360.42     151100.45      3660.51 o                         
   4  14  23       2462.43       2021.00      1500.02 o                         
   7  14  23        589.20       2376.74      2197.56 o                         
 -19  15  23      29363.31      30263.97      2395.68 o                         
 -16  15  23      12688.19      15617.59      1639.16 o                         
 -13  15  23      72332.48      57216.64      2779.49 o                         
 -10  15  23      23909.42      21050.44      1596.28 o                         
  -7  15  23     189761.88     167503.48      4513.48 o                         
  -4  15  23      36921.19      37383.87      1782.94 o                         
  -1  15  23       2012.36       3420.76      1045.70 o                         
   2  15  23       2691.38       1580.97       835.07 o                         
   5  15  23       3050.60       5297.97      1534.73 o                         
 -18  16  23      27949.76      28820.78      7164.20 o                         
 -15  16  23      43080.33      49349.00      2520.15 o                         
 -12  16  23       6933.40       7760.43      1167.09 o                         
  -9  16  23       9264.56       9501.02      1371.97 o                         
  -6  16  23       7124.00      10251.88      1355.27 o                         
  -3  16  23      34376.59      31617.59      2275.91 o                         
   0  16  23      64526.10      69254.76      1880.11 o                         
   3  16  23       1410.69       1200.90      1262.95 o                         
 -17  17  23     102030.03     108905.09      4705.13 o                         
 -14  17  23       1117.57       2482.93       812.82 o                         
 -11  17  23      75952.84      66459.31      2513.25 o                         
  -8  17  23     184193.44     177018.92      3970.79 o                         
  -5  17  23     103425.67     100913.71      2798.58 o                         
  -2  17  23      44030.11      47805.07      4130.85 o                         
   1  17  23       3228.66       2832.47       845.77 o                         
 -19  18  23       1068.59       1786.43      2233.20 o                         
 -16  18  23        251.90       1269.92      1248.37 o                         
 -13  18  23       2177.62        531.82      1071.15 o                         
 -10  18  23       2672.94       2823.48      1110.60 o                         
  -7  18  23      51518.55      49202.42      2133.79 o                         
  -4  18  23       3372.80       5337.34      1477.27 o                         
  -1  18  23      12945.50      17275.32      2252.60 o                         
 -18  19  23      41875.38      52014.55      2390.07 o                         
 -15  19  23      38516.77      32844.25      4219.17 o                         
 -12  19  23      52137.04      54115.65      5585.45 o                         
  -9  19  23      64800.41      57890.38      3291.85 o                         
  -6  19  23      76026.29      77669.13      2718.15 o                         
  -3  19  23      67056.22      82571.25      3749.52 o                         
 -14  20  23      33696.10      34116.48      2167.12 o                         
 -11  20  23        325.35        675.23      1246.75 o                         
  -8  20  23     178052.17     194633.48      5902.59 o                         
  -5  20  23      11176.01      12177.15      1517.09 o                         
 -13  21  23      27456.96      28923.60      2762.96 o                         
 -10  21  23       1581.06       2356.59      1310.77 o                         
  -7  21  23       2603.96       2840.69      1538.52 o                         
   0   0  24   13363823.00   16674125.00    316460.53 o                         
   1   1  24    1346158.38    1581193.25     25765.51 o                         
  -1   2  24     494900.53     597557.44     20411.65 o                         
   2   2  24     428500.56     545298.00      7817.75 o                         
  -3   3  24    1383408.75    1830866.88     21488.88 o                         
   0   3  24    2432608.50    2613710.00     39566.88 o                         
   3   3  24      21154.61      20850.50      1548.75 o                         
  -5   4  24     361252.12     414392.62      8285.19 o                         
  -2   4  24      21732.08      25899.28      1328.41 o                         
   1   4  24    6242035.50    7368007.50     86551.78 o                         
   4   4  24    2515755.50    2543129.00     39151.74 o                         
  -7   5  24    1514126.50    1537750.38     32102.87 o                         
  -4   5  24    1869425.38    2079562.75     31639.60 o                         
  -1   5  24      26927.70      66205.13      1973.81 o                         
   2   5  24     504030.41     601151.19      9582.69 o                         
   5   5  24     973514.06    1017388.19     18557.72 o                         
  -9   6  24     918769.50     964585.38     22874.47 o                         
  -6   6  24    1354694.75    1519098.12     54797.58 o                         
  -3   6  24      30538.92      27047.74      2757.14 o                         
   0   6  24      60360.48      83322.34      3669.00 o                         
   3   6  24      22183.18      18002.84      2309.66 o                         
   6   6  24     579469.31     564840.56     26945.67 o                         
 -11   7  24     164894.91     159662.88      4256.84 o                         
  -8   7  24    1469827.38    1538976.75     31577.52 o                         
  -5   7  24    1243182.25    1211438.88     21241.52 o                         
  -2   7  24    6914553.50    7486147.00    164844.58 o                         
   1   7  24    1433848.25    1426165.75     20754.80 o                         
   4   7  24     130552.62     123630.80      3064.96 o                         
   7   7  24     275435.81     238530.23      7099.87 o                         
 -13   8  24     362520.94     323528.88      9696.92 o                         
 -10   8  24    1235322.00    1139378.62     23819.70 o                         
  -7   8  24     721840.75     711398.31     13562.69 o                         
  -4   8  24     240078.28     279727.94      5989.82 o                         
  -1   8  24     151048.23     128453.09      4468.71 o                         
   2   8  24      24566.46      19199.36      1610.93 o                         
   5   8  24     948553.88     835829.81     18128.14 o                         
   8   8  24     110509.82      97016.55      2805.66 o                         
 -15   9  24      18658.91      19145.12      1659.09 o                         
 -12   9  24     709725.44     635981.06     20751.73 o                         
  -9   9  24     384836.72     366667.25      9207.45 o                         
  -6   9  24     181624.05     222627.03      5600.51 o                         
  -3   9  24      77759.84      80102.01      3913.65 o                         
   0   9  24     136917.56     118927.87      3882.96 o                         
   3   9  24      96808.13      92944.86      3084.39 o                         
   6   9  24     946740.62     887998.81     16145.26 o                         
   9   9  24     615617.38     631252.88     12001.68 o                         
 -17  10  24       4103.36       5278.89      1376.24 o                         
 -14  10  24    1006022.75     958987.75     20698.29 o                         
 -11  10  24    1102019.00    1060689.25     28035.14 o                         
  -8  10  24     353898.53     342462.06      9017.35 o                         
  -5  10  24     857896.12     812253.44     17183.17 o                         
  -2  10  24     820494.88     921363.94     16910.76 o                         
   1  10  24      27751.21      23943.37      2368.91 o                         
   4  10  24      13589.74      11953.53      1281.91 o                         
   7  10  24      93439.29      90710.23      3093.37 o                         
  10  10  24      77047.36      88389.70      3510.66 o                         
 -19  11  24    1176663.00    1191867.12     29840.53 o                         
 -16  11  24     665006.19     686371.62     12977.29 o                         
 -13  11  24      43182.61      41058.89      2615.62 o                         
 -10  11  24    1631438.62    1553682.00    106614.76 o                         
  -7  11  24     710317.19     658710.06     23548.38 o                         
  -4  11  24     618706.31     558896.00     14744.56 o                         
  -1  11  24     442567.66     433007.25      8681.15 o                         
   2  11  24     156599.52     139236.05      3705.93 o                         
   5  11  24      14599.99      13684.75      1282.98 o                         
   8  11  24     217284.62     211938.77     11315.48 o                         
 -21  12  24      27858.71      43781.89      2671.07 o                         
 -18  12  24     112387.35     121904.70      3521.80 o                         
 -15  12  24       5939.17       7487.29      1827.93 o                         
 -12  12  24     112344.34     100897.44      5022.51 o                         
  -9  12  24     685515.38     662635.12     24460.21 o                         
  -6  12  24      10851.27       9449.22      1321.77 o                         
  -3  12  24    1125887.25    1086277.88     19333.22 o                         
   0  12  24       1812.98       5755.71      1116.39 o                         
   3  12  24    1181435.75     995622.12     17681.80 o                         
   6  12  24       3264.34       4799.12      1290.60 o                         
   9  12  24      68480.88      84535.16      5957.48 o                         
 -20  13  24      82107.91      93502.83      6660.60 o                         
 -17  13  24     488449.62     511002.59     17765.70 o                         
 -14  13  24      31826.17      32119.65      1957.30 o                         
 -11  13  24     341037.25     295302.91     12311.12 o                         
  -8  13  24      90021.29      86957.64      2901.56 o                         
  -5  13  24      22375.77      23590.40      2276.64 o                         
  -2  13  24      23229.12      17712.17      1983.16 o                         
   1  13  24     177658.70     171866.30      4022.65 o                         
   4  13  24     904430.62     844705.69     15064.68 o                         
   7  13  24     226195.06     218920.94      8589.92 o                         
 -19  14  24      76901.62      83781.23      3769.27 o                         
 -16  14  24       4427.24       4880.16      1326.98 o                         
 -13  14  24     293347.06     241915.56      7056.84 o                         
 -10  14  24     119359.61     106377.58      4081.02 o                         
  -7  14  24      29691.66      28006.72      2277.64 o                         
  -4  14  24     731790.75     756793.75     15633.13 o                         
  -1  14  24     369373.69     337420.72     11151.31 o                         
   2  14  24     291919.91     255828.16      5187.76 o                         
   5  14  24       2139.77        292.02      1476.30 o                         
 -18  15  24     354698.78     331899.19     39739.79 o                         
 -15  15  24      11602.33      15856.54      1718.94 o                         
 -12  15  24     207881.42     202024.83      5774.95 o                         
  -9  15  24     620238.75     605513.56     26709.14 o                         
  -6  15  24      35430.75      30475.30      1745.61 o                         
  -3  15  24     230412.03     215080.44      5633.97 o                         
   0  15  24      77992.87      78292.33      2066.36 o                         
   3  15  24     325016.06     311031.56      7433.92 o                         
 -20  16  24     243176.33     258426.55      7583.25 o                         
 -17  16  24     241395.70     245239.39      7996.58 o                         
 -14  16  24     225628.62     236698.20      6347.92 o                         
 -11  16  24       1919.03       2272.13      1126.11 o                         
  -8  16  24     422305.25     368170.28     12431.05 o                         
  -5  16  24      84023.27      87882.16      2602.37 o                         
  -2  16  24     122924.87     137656.66      4236.23 o                         
   1  16  24      35276.98      40039.07      1603.67 o                         
   4  16  24      51647.99      55603.38      2893.66 o                         
 -19  17  24      17067.83      15005.56      1695.43 o                         
 -16  17  24      13933.92       9885.82      2026.97 o                         
 -13  17  24      19781.46      19092.56      1401.60 o                         
 -10  17  24       2398.52       3578.40      1373.09 o                         
  -7  17  24      47302.59      53950.50      3311.93 o                         
  -4  17  24     215771.70     203250.11      6541.65 o                         
  -1  17  24      39512.43      34084.25      2507.48 o                         
   2  17  24     136628.27     152438.12      4037.48 o                         
 -18  18  24     137312.89     164034.89      7358.06 o                         
 -15  18  24      30849.10      30052.07      2875.31 o                         
 -12  18  24      42823.90      41010.41      1972.37 o                         
  -9  18  24      20731.89      19746.96      1440.69 o                         
  -6  18  24      79127.22      80290.60      2443.65 o                         
  -3  18  24     520058.69     523138.53     14701.89 o                         
   0  18  24     327569.88     367355.47     10341.48 o                         
 -17  19  24         19.76        397.08      1065.51 o                         
 -14  19  24     129928.02     147281.30      7619.78 o                         
 -11  19  24      63855.66      57548.54      2872.26 o                         
  -8  19  24    1057969.00    1086818.00     21081.17 o                         
  -5  19  24     109840.54     130475.41      3930.00 o                         
  -2  19  24         25.54        927.08      1546.99 o                         
 -16  20  24     226998.44     254294.02      7755.04 o                         
 -13  20  24     327383.16     325185.91     16190.71 o                         
 -10  20  24      94772.82     114257.29      3388.11 o                         
  -7  20  24        220.55       -534.75      1785.41 o                         
  -4  20  24      11114.63      10030.61      1470.58 o                         
 -12  21  24      23824.08      31384.20      2391.66 o                         
  -9  21  24      43797.75      53538.64      3479.39 o                         
  -1   1  25       7457.72       7550.70      1246.92 o                         
  -3   2  25       1648.65       2966.13      1179.66 o                         
   0   2  25     224957.31     258414.45      3073.30 o                         
  -5   3  25       9626.52       9554.23      1269.57 o                         
  -2   3  25     161412.06     231861.66      4893.54 o                         
   1   3  25     330025.50     223915.27      3769.24 o                         
  -7   4  25     487536.56     516347.16      9260.70 o                         
  -4   4  25     878786.88     899772.62     12531.00 o                         
  -1   4  25     105444.76      65216.50      1924.56 o                         
   2   4  25     122656.20     114915.77      2720.46 o                         
  -9   5  25     977273.31     918178.00     26112.99 o                         
  -6   5  25      25852.37      27069.04      1891.56 o                         
  -3   5  25     228133.02     215641.39      8313.43 o                         
   0   5  25    3757207.00    4062554.50     46127.68 o                         
   3   5  25      58120.40      50939.07      2027.07 o                         
 -11   6  25       9117.00       6196.71      1412.33 o                         
  -8   6  25     335161.97     352836.69      7855.19 o                         
  -5   6  25      10039.10      14363.11      1569.54 o                         
  -2   6  25     211175.62     198721.95      4555.67 o                         
   1   6  25      49136.92      54136.55      2181.12 o                         
   4   6  25      18852.47      12648.58      1376.57 o                         
 -13   7  25         42.50       1416.88      1694.00 o                         
 -10   7  25     189820.23     164800.97      5892.53 o                         
  -7   7  25      44270.75      57704.95      2451.30 o                         
  -4   7  25     598125.38     512879.75      9779.47 o                         
  -1   7  25     439607.47     390082.97      7601.92 o                         
   2   7  25       1014.10       2609.84      1139.59 o                         
   5   7  25       1096.93       2122.16      1759.42 o                         
 -15   8  25      21039.24      22747.33      1753.96 o                         
 -12   8  25       3553.62       3495.62      3716.43 o                         
  -9   8  25     167927.67     134626.94      4452.01 o                         
  -6   8  25       3765.63      10186.17      1399.55 o                         
  -3   8  25       7921.70       8193.42      1354.94 o                         
   0   8  25     248198.52     204285.09      4792.52 o                         
   3   8  25      97847.37      98648.99      3388.19 o                         
   6   8  25     202470.14     172192.31      4590.10 o                         
 -17   9  25     103134.55      91676.67      2774.94 o                         
 -14   9  25       5856.38       7060.83      1618.40 o                         
 -11   9  25     319522.25     299726.47     12802.99 o                         
  -8   9  25      64168.24      44135.80      2644.17 o                         
  -5   9  25     155061.45     157140.30      6332.49 o                         
  -2   9  25     488941.47     461276.31      9189.35 o                         
   1   9  25     429104.47     362133.97      7399.29 o                         
   4   9  25      43063.88      37088.41      1857.12 o                         
   7   9  25     101316.43     100796.57      3077.06 o                         
 -19  10  25     127140.52     128715.41      4864.42 o                         
 -16  10  25       8780.99      10381.87      1391.91 o                         
 -13  10  25     227736.36     222753.05     10599.86 o                         
 -10  10  25     307549.22     294051.00     21845.82 o                         
  -7  10  25     323777.16     292532.12      8884.91 o                         
  -4  10  25      88264.80     108448.21      3768.68 o                         
  -1  10  25       5285.25       8004.02      1155.46 o                         
   2  10  25     142648.95     128878.73      3204.28 o                         
   5  10  25      60255.53      54995.03      2038.41 o                         
   8  10  25      11467.44      13642.46      1510.43 o                         
 -21  11  25       5412.05       7290.35      1575.90 o                         
 -18  11  25      23991.76      28179.43      1827.20 o                         
 -15  11  25     134579.39     126467.78      3923.52 o                         
 -12  11  25      10107.90       9836.16      1467.22 o                         
  -9  11  25     195071.55     187547.94      8790.06 o                         
  -6  11  25       5361.22       2472.50      1397.49 o                         
  -3  11  25       5748.75       5786.96      1399.60 o                         
   0  11  25      13954.63      13703.39      1280.50 o                         
   3  11  25     374360.19     307532.38      5937.71 o                         
   6  11  25     104325.58      92622.09      2701.37 o                         
   9  11  25       1389.84       3305.22      1732.05 o                         
 -20  12  25      25214.27      25538.69      2628.61 o                         
 -17  12  25      67114.20      68410.72      2535.84 o                         
 -14  12  25      11824.34       9851.81      1764.02 o                         
 -11  12  25     176555.11     148859.03      6454.56 o                         
  -8  12  25      33994.93      25473.85      1704.94 o                         
  -5  12  25      24159.22      19202.31      1551.37 o                         
  -2  12  25      34891.79      30863.86      2260.89 o                         
   1  12  25     124289.27     105182.76      4192.41 o                         
   4  12  25      45596.59      41881.71      1907.02 o                         
   7  12  25      55533.95      52203.20      3155.76 o                         
 -19  13  25      43505.34      47944.60      3884.46 o                         
 -16  13  25      77112.35      72746.03      4135.43 o                         
 -13  13  25     202560.36     164162.48      4544.36 o                         
 -10  13  25        423.05       -499.93      2031.65 o                         
  -7  13  25     258185.39     218719.09      4892.43 o                         
  -4  13  25        633.96       1441.44      1131.60 o                         
  -1  13  25      38813.27      36504.80      2528.55 o                         
   2  13  25     112526.79     101637.20      3011.98 o                         
   5  13  25       5776.91       6646.88      1862.91 o                         
   8  13  25        118.90       -568.32      2942.65 o                         
 -18  14  25       7920.31       7468.31      1322.25 o                         
 -15  14  25      21403.16      21010.19      1779.12 o                         
 -12  14  25      81562.55      75587.12      3141.55 o                         
  -9  14  25      59340.30      53299.23      2688.02 o                         
  -6  14  25      91232.93      89781.02      3124.09 o                         
  -3  14  25     565681.12     534124.06     10052.60 o                         
   0  14  25      58496.68      56880.70      1907.51 o                         
   3  14  25      15944.06      11629.71      1108.78 o                         
   6  14  25      27831.14      29925.70      2326.39 o                         
 -20  15  25      11139.88      13756.32      1836.18 o                         
 -17  15  25      16243.60      15870.08      1760.15 o                         
 -14  15  25     567020.00     532865.56     12032.97 o                         
 -11  15  25     198093.56     175712.02      3795.48 o                         
  -8  15  25      72758.03      66885.73      2302.91 o                         
  -5  15  25     199909.75     196174.98      4110.02 o                         
  -2  15  25     355188.00     326720.41     16088.05 o                         
   1  15  25     145266.92     135937.30      3431.35 o                         
   4  15  25       3083.09       2504.08      1289.05 o                         
 -19  16  25     129031.66     129696.73     15232.35 o                         
 -16  16  25        608.37       1790.75      1285.22 o                         
 -13  16  25      92898.31      91077.25      4624.88 o                         
 -10  16  25      36936.97      31324.09      1772.07 o                         
  -7  16  25      56182.77      57168.94      2776.81 o                         
  -4  16  25      27229.74      26753.53      1511.28 o                         
  -1  16  25        152.38       2259.02      1362.42 o                         
   2  16  25     208442.61     203948.62      5100.24 o                         
 -18  17  25      48789.91      59193.90      3360.81 o                         
 -15  17  25      24006.79      27695.21      2297.76 o                         
 -12  17  25     101692.58     104958.52      3095.56 o                         
  -9  17  25       8633.45       9645.17      1385.70 o                         
  -6  17  25      26787.32      30756.38      1508.88 o                         
  -3  17  25      18937.39      20998.46      1793.18 o                         
   0  17  25      20382.29      18038.33      1539.63 o                         
 -17  18  25      22949.49      26950.11      2480.38 o                         
 -14  18  25      27338.52      23608.38      2236.92 o                         
 -11  18  25      13128.68      14192.94      1520.72 o                         
  -8  18  25      14206.23      12971.81      1718.36 o                         
  -5  18  25       9141.28       7753.11      1429.41 o                         
  -2  18  25      63633.86      65042.96      3400.05 o                         
 -16  19  25      23576.23      23266.44      3241.76 o                         
 -13  19  25       5502.45       4940.95      1447.82 o                         
 -10  19  25        570.47       1806.73      1267.96 o                         
  -7  19  25       9555.82      16521.65      1981.64 o                         
  -4  19  25      28255.50      30364.90      2094.69 o                         
 -15  20  25      41982.21      46144.92      2317.57 o                         
 -12  20  25      38099.94      36354.40      1980.66 o                         
  -9  20  25     106293.73     108363.76      3696.00 o                         
  -6  20  25       3374.98       4482.29      1197.00 o                         
 -11  21  25       8373.91      10387.57      1931.70 o                         
  -8  21  25       5621.42       6805.81      2113.06 o                         
   0   1  26     309976.25     376802.88     10973.20 o                         
  -2   2  26      37290.14      39669.04      1915.57 o                         
   1   2  26    3672338.75    4346170.50     61846.58 o                         
  -4   3  26     287818.34     449956.22      6637.40 o                         
  -1   3  26      26330.68      25419.43      1421.09 o                         
   2   3  26    1024309.25    1208992.38     15679.03 o                         
  -6   4  26       4832.25       9202.11      1988.56 o                         
  -3   4  26     190441.52     268299.38      4921.44 o                         
   0   4  26    1141276.12    1170914.88     17187.16 o                         
   3   4  26     701399.81     676786.19     11600.27 o                         
  -8   5  26    2888593.25    2973450.00     45732.88 o                         
  -5   5  26    4055934.00    4022418.00     60741.26 o                         
  -2   5  26     898236.50    1166151.75     16054.71 o                         
   1   5  26    3871932.50    4299016.00     51596.41 o                         
   4   5  26     604732.00     659124.19     15575.28 o                         
 -10   6  26    1926753.50    1976261.12     33695.52 o                         
  -7   6  26     874360.06     904264.00     19140.03 o                         
  -4   6  26     755233.81     763354.06     13164.83 o                         
  -1   6  26     804390.06     801135.44     11666.55 o                         
   2   6  26     207204.22     206253.23      4560.91 o                         
   5   6  26       6821.44       4630.42      1230.09 o                         
 -12   7  26       2780.44       3334.97      2392.54 o                         
  -9   7  26       6213.42      10474.48      2201.74 o                         
  -6   7  26     809930.62     890149.44     17683.26 o                         
  -3   7  26     268646.50     296500.88      5459.27 o                         
   0   7  26    1012136.31     891392.62     12515.67 o                         
   3   7  26     145859.11     139670.98      3327.73 o                         
   6   7  26     276601.94     258808.48      6378.87 o                         
 -14   8  26     701403.44     719160.62     20063.58 o                         
 -11   8  26      40008.27      33412.92      2623.61 o                         
  -8   8  26    1730378.75    1610143.50     28345.26 o                         
  -5   8  26    1073049.50    1141796.00     20078.24 o                         
  -2   8  26     814064.62     810987.56     12708.08 o                         
   1   8  26      83918.20      77504.55      2644.60 o                         
   4   8  26     898366.06     817068.56     21303.03 o                         
   7   8  26     537752.25     512314.16     11608.21 o                         
 -16   9  26     249013.88     246715.88      5715.14 o                         
 -13   9  26     886333.31     822975.00     20667.41 o                         
 -10   9  26     249212.39     234183.55      9022.06 o                         
  -7   9  26       5374.66       7674.57      1764.33 o                         
  -4   9  26    2172095.75    2096277.88     37594.29 o                         
  -1   9  26    1329825.75    1197947.62     21407.30 o                         
   2   9  26      49474.32      49896.92      2178.94 o                         
   5   9  26     768233.44     686715.50     12034.14 o                         
   8   9  26     288600.06     292131.81      6291.52 o                         
 -18  10  26       3801.14       5042.20      1437.02 o                         
 -15  10  26      79282.76      79380.34      2728.44 o                         
 -12  10  26     510349.41     469160.44     24376.88 o                         
  -9  10  26   14366253.00   13225184.00    256162.58 o                         
  -6  10  26     626412.88     647278.69     14009.22 o                         
  -3  10  26       2332.46       2515.17      1579.76 o                         
   0  10  26    1045485.12     943425.31     18083.33 o                         
   3  10  26      46085.34      41190.76      1672.79 o                         
   6  10  26       8190.02      10838.48      1299.60 o                         
   9  10  26     138303.83     156980.28      4912.34 o                         
 -20  11  26     142209.38     163698.28     15644.65 o                         
 -17  11  26      53662.84      69622.32      2594.53 o                         
 -14  11  26     859014.25     805907.19     15171.76 o                         
 -11  11  26     222016.61     212481.12      9424.28 o                         
  -8  11  26     162805.98     157198.83      7723.13 o                         
  -5  11  26     807712.12     727145.25     15563.77 o                         
  -2  11  26    1407336.75    1234982.50     25220.07 o                         
   1  11  26     361174.78     325437.81      6620.17 o                         
   4  11  26      65796.64      54143.77      2101.29 o                         
   7  11  26      66120.57      57711.05      2316.57 o                         
  10  11  26      34191.07      34164.84      2180.73 o                         
 -19  12  26       9407.91      11582.26      2025.60 o                         
 -16  12  26      45950.69      47303.91      2094.53 o                         
 -13  12  26      50200.52      66783.77      3408.43 o                         
 -10  12  26       5630.14       6594.67      2291.99 o                         
  -7  12  26      16156.95      14662.84      1096.58 o                         
  -4  12  26     169507.09     153489.73      3884.81 o                         
  -1  12  26      67184.77      54520.78      2512.94 o                         
   2  12  26     262296.25     258820.94      6057.95 o                         
   5  12  26      24251.69      19821.71      1773.91 o                         
   8  12  26      18014.10      22390.10      3861.40 o                         
 -21  13  26      12088.66      22046.33      2998.46 o                         
 -18  13  26      95405.56     105714.72      3399.53 o                         
 -15  13  26     203069.52     187469.03      6066.93 o                         
 -12  13  26     156412.75     154136.45      5506.55 o                         
  -9  13  26     497745.25     461789.59      9713.06 o                         
  -6  13  26      27319.39      28202.67      1901.21 o                         
  -3  13  26      25610.95      25161.04      1781.88 o                         
   0  13  26      48072.66      48159.47      1752.67 o                         
   3  13  26      38092.75      33623.91      1807.14 o                         
   6  13  26     584699.88     590426.44     16097.20 o                         
 -20  14  26      35560.23      39909.36      2619.89 o                         
 -17  14  26     134752.17     122950.41      6198.39 o                         
 -14  14  26     229552.98     226834.55      5637.56 o                         
 -11  14  26      89553.34     102561.34      5216.27 o                         
  -8  14  26    3148571.00    2779611.50     43696.56 o                         
  -5  14  26     871862.69     814280.25     15997.41 o                         
  -2  14  26      96374.30      95407.37      3291.62 o                         
   1  14  26    1104714.88    1055407.00     18490.70 o                         
   4  14  26      17054.79      15861.57      1733.16 o                         
 -19  15  26     299669.31     296144.94     10164.72 o                         
 -16  15  26        874.10        760.75      1319.65 o                         
 -13  15  26     627039.44     620023.25     13774.50 o                         
 -10  15  26     372581.06     377001.44      7327.04 o                         
  -7  15  26      83936.37      86536.94      3642.60 o                         
  -4  15  26    1616561.25    1576730.50     29010.27 o                         
  -1  15  26      76758.62      77088.84      4225.78 o                         
   2  15  26     257814.56     246528.91      5969.67 o                         
   5  15  26       2017.96       2517.40      1917.30 o                         
 -18  16  26      10448.16       9509.67      1398.52 o                         
 -15  16  26      45154.15      56074.77      2625.82 o                         
 -12  16  26     717921.94     634100.94     24200.82 o                         
  -9  16  26      12396.34      13799.52      1428.16 o                         
  -6  16  26     316673.44     304322.81      5612.01 o                         
  -3  16  26      29178.53      29015.54      2133.83 o                         
   0  16  26      15891.89      16909.28      1479.14 o                         
   3  16  26       5265.41       4334.06      2114.52 o                         
 -17  17  26     179546.48     219177.30     10946.27 o                         
 -14  17  26      35072.23      30302.79      2282.65 o                         
 -11  17  26     572105.25     578916.38     12519.66 o                         
  -8  17  26        715.59        883.37      1236.24 o                         
  -5  17  26     321033.50     345621.56      7263.96 o                         
  -2  17  26       8723.47       9457.74      1973.75 o                         
   1  17  26      15893.00      15379.55      1321.31 o                         
 -16  18  26      60242.20      71236.02      3747.14 o                         
 -13  18  26       5679.35       4960.82      1116.03 o                         
 -10  18  26     187979.31     180568.86      5467.90 o                         
  -7  18  26     292201.28     298830.78      9133.02 o                         
  -4  18  26      64340.00      60391.65      3509.27 o                         
  -1  18  26      64141.30      71459.05      5001.29 o                         
 -15  19  26        527.64       1231.40      1095.18 o                         
 -12  19  26       5789.60       4295.63      1297.44 o                         
  -9  19  26     354763.31     345923.03      9530.80 o                         
  -6  19  26      41577.52      48688.09      2162.67 o                         
  -3  19  26     306546.22     361343.84      9552.54 o                         
 -14  20  26     624699.44     688548.50     14853.29 o                         
 -11  20  26      21351.11      24155.57      2158.08 o                         
  -8  20  26       2013.41       2231.85      2298.79 o                         
  -5  20  26      11521.06      14762.53      2861.14 o                         
 -13  21  26      16406.31      20834.83      2040.08 o                         
 -10  21  26       1522.92       2552.82      1961.43 o                         
   0   0  27     582575.81     620266.25     17382.54 o                         
   1   1  27     134022.67     142500.25      3154.92 o                         
  -1   2  27       7237.69       8567.80      1397.85 o                         
   2   2  27     373836.72     444205.12      6531.95 o                         
  -3   3  27     116596.21      96670.74      2114.25 o                         
   0   3  27     215408.77     196830.12      5513.31 o                         
   3   3  27     594935.88     611974.50      9689.67 o                         
  -5   4  27     368727.50     364479.59      7915.42 o                         
  -2   4  27     161498.92     201868.41      3538.17 o                         
   1   4  27    2867563.00    2878984.75     41400.38 o                         
   4   4  27      99975.00      77446.80      3557.30 o                         
  -7   5  27     607514.44     545580.12     10850.98 o                         
  -4   5  27     781346.38     695141.19     13531.01 o                         
  -1   5  27       1190.44       7087.00      1149.99 o                         
   2   5  27     380126.50     338117.38      6902.09 o                         
   5   5  27      32440.95      33802.41      1878.14 o                         
  -9   6  27     131251.36     116365.80      4042.01 o                         
  -6   6  27     256315.14     289576.25      7866.38 o                         
  -3   6  27     523138.47     504637.72     12828.06 o                         
   0   6  27     475468.03     455095.97      6788.22 o                         
   3   6  27     698297.69     595987.06      9498.24 o                         
   6   6  27     668772.00     624253.44     23828.26 o                         
 -11   7  27      31020.66      26113.32      1838.29 o                         
  -8   7  27      35048.64      34502.11      2603.67 o                         
  -5   7  27        156.52       2681.10      1251.98 o                         
  -2   7  27     680067.31     698670.50     10995.65 o                         
   1   7  27    1330319.62    1220348.12     17994.10 o                         
   4   7  27     175265.48     166121.00      3937.82 o                         
   7   7  27       1769.19       4482.94      1533.91 o                         
 -13   8  27      35163.60      28144.96      3136.70 o                         
 -10   8  27     522893.84     422576.28     15051.88 o                         
  -7   8  27    1044246.31     939919.00     18641.70 o                         
  -4   8  27     541575.25     490062.72      9495.29 o                         
  -1   8  27      11569.97       9604.24      1344.42 o                         
   2   8  27      13603.16      12268.01      1773.91 o                         
   5   8  27       9195.68      10693.04      2907.01 o                         
   8   8  27       3699.28       5186.62      1206.53 o                         
 -15   9  27       6822.08       7442.86      1391.06 o                         
 -12   9  27     135647.86     117710.92      7764.37 o                         
  -9   9  27     230942.41     196195.98      5707.94 o                         
  -6   9  27       3828.78       2470.33      1372.96 o                         
  -3   9  27       3587.91       6721.35      1661.22 o                         
   0   9  27      52132.07      45249.74      2200.71 o                         
   3   9  27     188334.48     153966.61      4486.40 o                         
   6   9  27     650983.44     601835.19     10494.66 o                         
   9   9  27     155660.56     151163.55      4278.97 o                         
 -17  10  27      51997.02      56418.75      2830.93 o                         
 -14  10  27       7010.68       3856.99      1393.31 o                         
 -11  10  27       1295.43        216.32      1483.99 o                         
  -8  10  27      41426.06      41273.14      2646.75 o                         
  -5  10  27     164728.66     177624.34      6331.53 o                         
  -2  10  27     158086.77     144887.20      4372.78 o                         
   1  10  27     350129.94     288643.91      6037.79 o                         
   4  10  27      30926.58      28961.05      1549.35 o                         
   7  10  27       2064.32       3125.88      1620.89 o                         
  10  10  27      35726.24      40294.58      2543.01 o                         
 -19  11  27     145001.56     140194.70      5898.97 o                         
 -16  11  27      41508.66      33926.73      1862.46 o                         
 -13  11  27     164289.77     157784.92      6271.76 o                         
 -10  11  27     599277.62     580933.00     17104.92 o                         
  -7  11  27      25887.14      21309.24      1400.05 o                         
  -4  11  27      40933.03      42030.62      2064.69 o                         
  -1  11  27      23129.26      18134.34      1790.84 o                         
   2  11  27         47.77        813.01      1025.32 o                         
   5  11  27     121957.92     111231.67      3925.86 o                         
   8  11  27      11444.63      15175.04      2149.72 o                         
 -21  12  27      13212.93      14815.20      1955.26 o                         
 -18  12  27       7645.64      11289.13      1522.47 o                         
 -15  12  27      23538.17      20736.12      1666.17 o                         
 -12  12  27     198443.55     182738.09     19293.68 o                         
  -9  12  27     186337.36     181325.64      8569.31 o                         
  -6  12  27       8771.17      10269.70      1691.60 o                         
  -3  12  27     100619.41      89829.37      2843.04 o                         
   0  12  27      10786.44      10619.87      1109.78 o                         
   3  12  27      18033.04      16128.67      1380.53 o                         
   6  12  27        373.61        694.70      1732.07 o                         
   9  12  27       4494.32       3219.71      3508.35 o                         
 -20  13  27       3469.50       5709.09      1710.37 o                         
 -17  13  27       4707.09       5671.71      1244.85 o                         
 -14  13  27      54169.14      56470.14      2489.35 o                         
 -11  13  27     138074.58     125625.04      6613.93 o                         
  -8  13  27     196515.45     167770.81      3380.74 o                         
  -5  13  27      63250.22      53227.05      2105.71 o                         
  -2  13  27      96749.50      87852.21      4792.02 o                         
   1  13  27     189657.02     174846.81      4017.02 o                         
   4  13  27       1504.26       3620.77      1187.19 o                         
   7  13  27      18187.00      19212.18      3286.97 o                         
 -19  14  27     120000.47     117970.25      6199.08 o                         
 -16  14  27       1833.40       3271.88      1276.21 o                         
 -13  14  27      67977.98      65549.71      2882.15 o                         
 -10  14  27      22026.16      21274.04      1169.46 o                         
  -7  14  27      10318.17      11572.26      1338.50 o                         
  -4  14  27     629149.38     592114.75     11409.76 o                         
  -1  14  27     213009.94     189268.95      6179.96 o                         
   2  14  27      48411.89      39111.50      2019.34 o                         
   5  14  27       1033.14       1302.56      1952.61 o                         
 -18  15  27       5663.43       5104.46      2409.65 o                         
 -15  15  27      19845.40      20911.30      1817.92 o                         
 -12  15  27      68417.97      59299.08      2053.20 o                         
  -9  15  27      40082.45      42135.77      1849.84 o                         
  -6  15  27      59460.26      53176.44      2158.68 o                         
  -3  15  27      50782.03      43660.91      1990.62 o                         
   0  15  27      13107.78      11663.79      1063.83 o                         
   3  15  27      16052.02      20921.52      1988.22 o                         
 -17  16  27      31426.81      29946.18      2580.14 o                         
 -14  16  27      38701.50      32498.96      2437.70 o                         
 -11  16  27      12810.36      11545.10      1300.97 o                         
  -8  16  27        375.50       -126.64      1354.02 o                         
  -5  16  27      34720.66      38574.29      1989.83 o                         
  -2  16  27      34007.08      33602.30      2770.16 o                         
   1  16  27     193377.75     191444.61      5524.89 o                         
 -19  17  27      39831.52      32718.62      6905.59 o                         
 -16  17  27       8447.05      10074.77      1938.04 o                         
 -13  17  27       3591.29       3581.97      1024.69 o                         
 -10  17  27       6572.17       4962.15      1193.08 o                         
  -7  17  27     299505.69     302191.72      7291.41 o                         
  -4  17  27      38187.70      35199.64      2498.59 o                         
  -1  17  27      14457.99      14883.61      2970.71 o                         
   2  17  27      15375.55      15637.26      1984.27 o                         
 -18  18  27       2269.34       4005.68      2661.24 o                         
 -15  18  27       5529.25       5474.90       788.17 o                         
 -12  18  27         49.94       -559.19      1144.82 o                         
  -9  18  27      30206.71      31369.25      1666.01 o                         
  -6  18  27       1147.19        916.81      1165.12 o                         
  -3  18  27        872.88       -563.43      1786.90 o                         
   0  18  27      18224.68      21225.38      2892.72 o                         
 -17  19  27      12880.99      12423.13      1212.85 o                         
 -14  19  27        626.12       1811.96      1499.34 o                         
 -11  19  27       6121.98       5995.87      1935.17 o                         
  -8  19  27     100420.68      97831.69      4599.09 o                         
  -5  19  27        303.73       3794.48      2403.31 o                         
  -2  19  27      18657.49      19125.87      4856.20 o                         
 -13  20  27      33840.40      36061.06      2625.20 o                         
 -10  20  27         85.70       2205.68      2141.12 o                         
  -7  20  27     162650.25     189633.55      7869.25 o                         
 -12  21  27      67175.91      71708.55      4537.56 o                         
  -9  21  27      11203.57      14388.76      2683.04 o                         
  -1   1  28     405377.25     568943.31     12646.62 o                         
  -3   2  28     176376.23     222875.19      3736.24 o                         
   0   2  28    1940411.25    2327683.00     27644.61 o                         
  -5   3  28    4750955.00    5214391.00     66281.99 o                         
  -2   3  28    4330033.00    4854519.50     57480.54 o                         
   1   3  28     608050.12     648137.31      8972.80 o                         
  -7   4  28     163157.80     173587.45      3962.90 o                         
  -4   4  28    4116192.25    4802072.00     53998.62 o                         
  -1   4  28     987640.25    1274066.88     18195.67 o                         
   2   4  28    2321591.75    2356624.50     35935.79 o                         
  -9   5  28     158316.83     140715.91      3647.27 o                         
  -6   5  28     292923.59     263452.06      5962.46 o                         
  -3   5  28    6501868.00    6818422.00     95071.46 o                         
   0   5  28   15305987.00   16279746.00    247023.06 o                         
   3   5  28     114238.04     123145.55      4212.34 o                         
 -11   6  28     362149.00     308764.03      6778.02 o                         
  -8   6  28        449.61       2048.19      1235.85 o                         
  -5   6  28     643891.19     682505.06     10859.90 o                         
  -2   6  28      40509.23      60156.88      4043.60 o                         
   1   6  28    3112600.25    3184730.25     38861.09 o                         
   4   6  28      48630.83      53441.66      2235.07 o                         
 -13   7  28     606390.94     587580.69     13448.92 o                         
 -10   7  28      69817.74      57484.78      2975.14 o                         
  -7   7  28        670.72       2334.07      1196.43 o                         
  -4   7  28     428237.19     389901.50      7767.34 o                         
  -1   7  28     415538.75     378620.25      6854.46 o                         
   2   7  28     125651.35     117420.79      2934.65 o                         
   5   7  28       4570.53       5923.26      1819.81 o                         
 -15   8  28     693344.25     680505.44     12701.47 o                         
 -12   8  28    1276826.38    1291345.25     43964.42 o                         
  -9   8  28     589606.19     560971.06     12702.32 o                         
  -6   8  28    2097578.50    1964656.12     58167.04 o                         
  -3   8  28     766869.56     687708.69     11590.85 o                         
   0   8  28    3099749.75    2724647.25     41642.07 o                         
   3   8  28        316.32        602.08      1237.20 o                         
   6   8  28     766118.69     721804.62     12218.36 o                         
 -17   9  28     680053.50     680737.12     14356.04 o                         
 -14   9  28      37532.34      40807.86      2160.41 o                         
 -11   9  28     109362.34     117200.42      4713.22 o                         
  -8   9  28    2002668.62    1884252.25     38543.23 o                         
  -5   9  28     192678.73     186613.00      5690.23 o                         
  -2   9  28       6720.17      11618.94      1598.69 o                         
   1   9  28   10275740.00    9341741.00    154650.44 o                         
   4   9  28    2768500.50    2484749.00     38104.07 o                         
   7   9  28     145317.08     122117.95      3717.82 o                         
 -19  10  28      20443.08      20225.53      2009.32 o                         
 -16  10  28       2995.06       1936.39      1171.08 o                         
 -13  10  28       2709.55       2533.93      1568.50 o                         
 -10  10  28     171798.62     142490.27      6005.59 o                         
  -7  10  28      46097.39      45352.02      2783.38 o                         
  -4  10  28     105666.87     107257.51      3708.79 o                         
  -1  10  28     303815.84     272503.31      6190.08 o                         
   2  10  28      32049.03      33502.16      1657.57 o                         
   5  10  28     594041.56     558736.44      9017.23 o                         
   8  10  28      83493.49      87493.88      3393.86 o                         
 -21  11  28     159596.02     192317.69      6516.28 o                         
 -18  11  28     445250.53     472716.16     13116.46 o                         
 -15  11  28     851866.44     840315.69     15547.12 o                         
 -12  11  28       2112.51       5956.71      1366.41 o                         
  -9  11  28         26.76       3242.73      2287.84 o                         
  -6  11  28     226928.05     209685.45      4747.08 o                         
  -3  11  28     154672.77     142359.02      3754.29 o                         
   0  11  28     913189.62     857560.12     15176.40 o                         
   3  11  28       1116.85        549.17      1097.80 o                         
   6  11  28      30648.48      27228.05      1661.78 o                         
   9  11  28      72729.25      81366.74      3786.82 o                         
 -20  12  28       8892.45      10542.97      1906.56 o                         
 -17  12  28       1011.94       3469.51      1243.92 o                         
 -14  12  28      78917.93      80755.03      3081.21 o                         
 -11  12  28     271383.12     245048.52      8736.35 o                         
  -8  12  28     273840.59     235196.73      4897.37 o                         
  -5  12  28     148557.19     128431.41      3904.11 o                         
  -2  12  28    1253229.88    1094620.38     22458.78 o                         
   1  12  28      17039.85      20061.16      1365.26 o                         
   4  12  28      14776.56      11537.30      1421.69 o                         
   7  12  28       7054.89       8697.75      3039.88 o                         
 -19  13  28      23703.26      23490.82      2260.82 o                         
 -16  13  28      97130.02      94499.98      2940.78 o                         
 -13  13  28      47703.76      51385.99      2420.80 o                         
 -10  13  28       1348.90       2258.11      2253.04 o                         
  -7  13  28      13972.42      18041.52      1440.44 o                         
  -4  13  28     508316.16     504487.31      8944.96 o                         
  -1  13  28     131234.00     149637.78      5181.47 o                         
   2  13  28     181840.00     152518.78      4111.66 o                         
   5  13  28     216071.23     223198.69      7654.68 o                         
 -18  14  28     385672.06     424105.22     16657.39 o                         
 -15  14  28      80938.18      83693.24      3015.38 o                         
 -12  14  28     256520.30     242423.23      6023.15 o                         
  -9  14  28      84395.87      80605.96      2494.71 o                         
  -6  14  28     126081.28     121044.40      3818.50 o                         
  -3  14  28    1338916.88    1292151.00     28042.62 o                         
   0  14  28     156915.91     147174.45      4063.29 o                         
   3  14  28      71833.96      70363.95      3281.80 o                         
   6  14  28     240387.67     281264.00     14822.27 o                         
 -20  15  28      13579.05      12522.67      1090.38 o                         
 -17  15  28      65811.88      54067.51      4872.54 o                         
 -14  15  28      45257.67      40259.45      2345.97 o                         
 -11  15  28     102007.03      94684.35      2350.39 o                         
  -8  15  28     346584.62     292034.84      8388.23 o                         
  -5  15  28      78261.70      80228.95      2721.33 o                         
  -2  15  28      77596.92      77389.02      7337.34 o                         
   1  15  28      12345.01      18361.84      1367.91 o                         
   4  15  28     111747.21     107136.93      6126.50 o                         
 -19  16  28     745611.56     745034.00    123409.62 o                         
 -16  16  28       2577.39       3065.78      1732.50 o                         
 -13  16  28     329453.81     319497.41     13945.00 o                         
 -10  16  28     136094.53     135076.00      5322.56 o                         
  -7  16  28      43147.63      40798.77      2370.61 o                         
  -4  16  28        189.69        802.90      1422.37 o                         
  -1  16  28     323360.53     305874.94     13240.41 o                         
   2  16  28       2139.71       4679.78      1252.30 o                         
 -18  17  28     173460.02     190919.23      6683.81 o                         
 -15  17  28       4922.82       4977.82      1793.65 o                         
 -12  17  28      32862.02      24963.30      1537.33 o                         
  -9  17  28      67184.49      66715.74      2450.60 o                         
  -6  17  28      76671.62      67924.62      2430.93 o                         
  -3  17  28     223078.20     234689.44      7761.35 o                         
   0  17  28      85783.80      82860.01      5185.42 o                         
 -17  18  28      57489.59      68673.27      3636.60 o                         
 -14  18  28       1419.88        654.56      1095.84 o                         
 -11  18  28      53079.45      54144.39      3234.05 o                         
  -8  18  28     158627.22     153080.16      5733.88 o                         
  -5  18  28       3545.89       5111.03      2248.42 o                         
  -2  18  28      39191.85      34691.92      6523.41 o                         
 -16  19  28      35185.71      37803.39      3580.56 o                         
 -13  19  28     146497.31     156138.19      4701.88 o                         
 -10  19  28      24905.34      25562.06      2176.01 o                         
  -7  19  28       7720.67       6020.71      2559.53 o                         
  -4  19  28     343689.34     462417.81     20872.30 o                         
 -15  20  28     208576.94     238326.38      5891.26 o                         
 -12  20  28       8872.42      10870.25      2599.46 o                         
  -9  20  28       9115.77      10858.12      2367.59 o                         
  -6  20  28      11414.28      14687.00      1974.03 o                         
 -11  21  28        610.86       -965.40      6425.08 o                         
   0   1  29      91845.38     125330.34      3245.54 o                         
  -2   2  29    2147695.50    2212599.00     29328.82 o                         
   1   2  29       8112.64      13587.57      1143.91 o                         
  -4   3  29     223451.70     198947.53      3541.34 o                         
  -1   3  29      77379.79      79285.34      2403.68 o                         
   2   3  29      34170.19      37762.12      1549.17 o                         
  -6   4  29      16805.15      22187.05      1385.01 o                         
  -3   4  29     135163.64     123663.34      3519.93 o                         
   0   4  29    4534348.00    4278663.50     81813.59 o                         
   3   4  29       8272.39       8807.78      1135.74 o                         
  -8   5  29     510334.41     500456.41     10240.50 o                         
  -5   5  29    1252691.88    1287856.00     18831.12 o                         
  -2   5  29     444588.69     490095.84      9278.59 o                         
   1   5  29     845629.56     830887.00     11527.80 o                         
   4   5  29     183077.61     173805.25      3790.20 o                         
 -10   6  29     365155.50     363116.62      8406.52 o                         
  -7   6  29     343944.25     306336.22      6751.55 o                         
  -4   6  29     117680.50     149523.39      6537.35 o                         
  -1   6  29     109035.34      90146.71      4319.86 o                         
   2   6  29      65588.83      73462.35      2164.26 o                         
   5   6  29       1884.60       3160.30      1348.49 o                         
 -12   7  29         65.55        675.51      1891.12 o                         
  -9   7  29       2158.26       2555.83      1282.58 o                         
  -6   7  29     304575.62     264433.38      5481.16 o                         
  -3   7  29        100.15       1339.17      1208.42 o                         
   0   7  29     248843.78     232730.62      4073.87 o                         
   3   7  29     319781.31     265862.47      5067.62 o                         
   6   7  29      54046.34      49214.80      2721.31 o                         
 -14   8  29      96945.55     101300.48      3891.83 o                         
 -11   8  29       4718.76       5610.38      1897.18 o                         
  -8   8  29     926213.50     822363.75     18026.06 o                         
  -5   8  29     701150.44     648546.81     12003.25 o                         
  -2   8  29      50751.68      46333.79      2039.28 o                         
   1   8  29        961.48       1515.07      1068.95 o                         
   4   8  29     119976.78      91806.55      4236.62 o                         
   7   8  29     459148.03     451121.22     11976.53 o                         
 -16   9  29     161305.72     151795.73      4777.08 o                         
 -13   9  29     209050.95     201343.22      5395.47 o                         
 -10   9  29     249081.62     212099.50      9662.40 o                         
  -7   9  29     254422.84     239459.12      5847.72 o                         
  -4   9  29     597921.56     482444.69     17021.33 o                         
  -1   9  29     264414.09     216058.08      5619.88 o                         
   2   9  29     144726.59     130985.31      3596.61 o                         
   5   9  29     722680.44     623999.50     18054.59 o                         
   8   9  29      10272.19      12382.87      1586.31 o                         
 -18  10  29      89585.62      89980.68      3233.66 o                         
 -15  10  29     161464.56     145740.84      5117.62 o                         
 -12  10  29      14436.59      11183.86      2056.50 o                         
  -9  10  29    2322345.25    2029787.12     41234.34 o                         
  -6  10  29     170700.53     143544.64      4297.42 o                         
  -3  10  29     294735.50     249409.86      6372.14 o                         
   0  10  29      47319.77      41196.80      1674.59 o                         
   3  10  29      47862.50      40964.29      1668.09 o                         
   6  10  29      33271.29      32426.71      1878.44 o                         
   9  10  29     112326.17     131297.77      4833.50 o                         
 -20  11  29       4202.19       6074.61      1621.09 o                         
 -17  11  29      69525.07      75763.16      4900.15 o                         
 -14  11  29     101827.95     101836.63      3460.15 o                         
 -11  11  29      26980.48      22149.61      1690.99 o                         
  -8  11  29     416339.12     351414.94      7940.44 o                         
  -5  11  29      36527.76      24819.99      1667.13 o                         
  -2  11  29       1946.43       3693.52      1308.62 o                         
   1  11  29     818794.25     706974.69     12838.62 o                         
   4  11  29     234704.44     207565.22      4456.98 o                         
   7  11  29      58767.38      54752.17      3439.20 o                         
 -19  12  29       1031.46        670.05      1701.67 o                         
 -16  12  29       7787.09       7325.79      1321.59 o                         
 -13  12  29      26937.97      25168.48      1357.15 o                         
 -10  12  29         91.87        154.50      2058.01 o                         
  -7  12  29     154158.27     153611.83      3244.52 o                         
  -4  12  29      23117.40      19525.80      1509.36 o                         
  -1  12  29      43860.92      39280.29      2897.86 o                         
   2  12  29      14379.46      11885.39      1335.45 o                         
   5  12  29      40134.36      36704.50      2501.86 o                         
   8  12  29      22585.70      27385.52      3682.99 o                         
 -18  13  29      26514.42      28250.87      2241.35 o                         
 -15  13  29      46257.42      48971.98      2002.31 o                         
 -12  13  29      36961.08      39093.75      2448.94 o                         
  -9  13  29     400633.47     356945.34      8244.65 o                         
  -6  13  29      20748.58      17210.23      1640.54 o                         
  -3  13  29     253363.91     236718.05      5899.08 o                         
   0  13  29      14578.19      15883.78      1284.98 o                         
   3  13  29      90923.08      92307.14      6668.55 o                         
   6  13  29        534.23       1667.22      2181.10 o                         
 -20  14  29       3041.00       3287.30      2702.26 o                         
 -17  14  29       5388.09       3367.11       860.60 o                         
 -14  14  29     189970.69     171837.50      5417.22 o                         
 -11  14  29        958.29       1164.67       886.82 o                         
  -8  14  29     176525.88     154228.30      4142.44 o                         
  -5  14  29      28600.59      29703.78      2826.40 o                         
  -2  14  29      46306.97      48154.46      2674.25 o                         
   1  14  29     104524.77      89892.72      2882.56 o                         
   4  14  29     285743.06     307007.88      9122.26 o                         
 -19  15  29     173828.28     157122.14      7221.63 o                         
 -16  15  29      97377.16      91471.77      4240.09 o                         
 -13  15  29     446048.12     405293.19      8796.46 o                         
 -10  15  29     118569.41     118175.13      3359.44 o                         
  -7  15  29       4478.10       6425.37      1488.00 o                         
  -4  15  29     644670.19     612912.50     14360.09 o                         
   2  15  29      21752.24      17671.31      1686.00 o                         
   5  15  29       9301.72      11064.65      2585.20 o                         
 -18  16  29       5146.32       5722.79      1339.17 o                         
 -15  16  29      64936.48      66099.38      3389.94 o                         
 -12  16  29     107273.66      94079.87      2544.87 o                         
  -9  16  29     183064.95     163841.77      3971.02 o                         
  -6  16  29      42276.51      40064.81      1917.34 o                         
  -3  16  29       7590.02       6362.09      2547.12 o                         
   0  16  29      66087.03      72476.57      3100.89 o                         
   3  16  29      54242.14      65817.98      4298.86 o                         
 -17  17  29       7236.61       8589.08      1906.82 o                         
 -14  17  29     109565.26      87230.80      5105.75 o                         
 -11  17  29        168.75        838.50      1945.67 o                         
  -8  17  29        392.41       2288.20      2609.66 o                         
  -5  17  29       3291.70       4992.39      1703.67 o                         
  -2  17  29      80742.19      81043.19      3696.75 o                         
   1  17  29      40110.29      46468.07      3259.38 o                         
 -16  18  29       5214.50       5722.61      1737.06 o                         
 -13  18  29      83920.93      83379.34      3109.09 o                         
 -10  18  29        189.74       2072.81      1628.88 o                         
  -7  18  29       3711.54       4182.33      2211.24 o                         
  -4  18  29      43590.89      51403.93      3092.58 o                         
  -1  18  29       4096.51      14264.05      9725.41 o                         
 -15  19  29        924.29        488.12      1296.76 o                         
 -12  19  29       5444.87       4795.63      1289.69 o                         
  -9  19  29      66612.31      76667.66      4006.14 o                         
  -6  19  29      10335.04      13894.48      1907.12 o                         
  -3  19  29      48549.85      56433.93      3052.22 o                         
 -14  20  29     458299.94     466805.25     41827.41 o                         
 -11  20  29      45999.92      61773.88      2895.48 o                         
  -8  20  29      46220.02      56618.65      4106.36 o                         
  -5  20  29       7151.71      12349.96      2029.90 o                         
   0   0  30    3828761.50    4302305.50    101187.20 o                         
   1   1  30     271020.50     303986.22      5252.54 o                         
  -1   2  30     408332.19     425808.06      6865.17 o                         
   2   2  30      75025.41      93366.31      2188.12 o                         
  -3   3  30    3015370.00    3029447.25     35729.24 o                         
   0   3  30    3795404.50    4049039.00     66041.98 o                         
   3   3  30    5088008.50    4985952.50     63843.40 o                         
  -5   4  30     274106.62     291659.25      6067.94 o                         
  -2   4  30    3013754.75    2990504.75     36341.48 o                         
   1   4  30    1786780.12    2012529.38     30262.46 o                         
   4   4  30     276188.00     304268.88      6027.16 o                         
  -7   5  30     791780.06     834523.31     16653.51 o                         
  -4   5  30   10476753.00   10987856.00    212878.66 o                         
  -1   5  30    1268250.75    1261837.62     20318.63 o                         
   2   5  30       2291.99       4611.33      1055.38 o                         
   5   5  30      41758.95      37172.41      1850.27 o                         
  -9   6  30    1492568.62    1410339.50     29556.06 o                         
  -6   6  30     395868.22     396058.22      7386.98 o                         
  -3   6  30     958672.44     987198.75     15462.78 o                         
   0   6  30    1192661.88    1242229.38     18607.70 o                         
   3   6  30     182551.12     163934.42      4049.37 o                         
   6   6  30     528835.19     447640.09     18085.37 o                         
 -11   7  30    1520511.50    1407643.88     25619.54 o                         
  -8   7  30      10483.57      12463.61      1646.23 o                         
  -5   7  30     573454.06     556075.75      9918.82 o                         
  -2   7  30     473783.53     507006.94      9543.12 o                         
   1   7  30     946358.25     917225.12     12276.61 o                         
   4   7  30    2438666.00    2124386.50     30081.82 o                         
   7   7  30        918.03       4842.07      1495.94 o                         
 -13   8  30      23235.80      24835.50      2926.17 o                         
 -10   8  30     426955.38     411842.59      8874.20 o                         
  -7   8  30    7134069.50    6650674.00    122633.73 o                         
  -4   8  30     584522.75     562657.62     10709.30 o                         
  -1   8  30     939024.62     900974.81     16959.72 o                         
   2   8  30      63302.02      52490.30      2436.22 o                         
   5   8  30     128756.80     127259.44      5927.58 o                         
   8   8  30      27188.02      21042.36      1632.26 o                         
 -15   9  30     355245.53     327061.41      7530.62 o                         
 -12   9  30     437396.16     414524.06     12785.98 o                         
  -9   9  30     838572.00     861058.19     18583.89 o                         
  -6   9  30     535144.19     465446.38     10659.69 o                         
  -3   9  30     212445.98     175873.52      5482.43 o                         
   0   9  30      32344.72      29771.25      1728.53 o                         
   3   9  30     168260.30     147370.44      3597.83 o                         
   6   9  30     655655.62     618005.19     12458.61 o                         
   9   9  30     108174.20     123429.06      5450.48 o                         
 -17  10  30     355506.31     358456.94      8851.85 o                         
 -14  10  30    3871708.50    3781510.00     57462.86 o                         
 -11  10  30    2433556.50    2218921.50     90489.60 o                         
  -8  10  30    1301518.50    1198855.00     20518.90 o                         
  -5  10  30     857463.44     813098.44     17208.81 o                         
  -2  10  30     519889.59     454818.66     12191.60 o                         
   1  10  30      19971.47      25520.46      1548.99 o                         
   4  10  30     648900.19     556898.25      9929.78 o                         
   7  10  30      69467.45      73178.22      3288.17 o                         
  10  10  30      83751.42     103386.02      7634.28 o                         
 -19  11  30     613943.25     617215.12     12245.59 o                         
 -16  11  30     167254.16     163615.19      4672.02 o                         
 -13  11  30     879098.69     818091.00     15990.81 o                         
 -10  11  30    2846522.00    2558573.00     82126.75 o                         
  -7  11  30      85561.50      73660.34      2397.85 o                         
  -4  11  30       6161.46       7223.51      1588.25 o                         
  -1  11  30      12094.09      16071.45      1896.14 o                         
   2  11  30      10476.81      10640.93      1291.27 o                         
   5  11  30       1498.79       1450.38      1400.68 o                         
   8  11  30     175702.38     181497.45      7115.01 o                         
 -18  12  30      20395.00      20258.11      2045.16 o                         
 -15  12  30      40914.37      39504.92      1943.78 o                         
 -12  12  30        137.06        828.09      1039.08 o                         
  -9  12  30    2240203.75    1992673.12     50815.13 o                         
  -6  12  30        380.50       -270.78      1338.53 o                         
  -3  12  30     120121.52     111529.89      4446.38 o                         
   0  12  30     915259.44     815429.38     16501.64 o                         
   3  12  30      80606.73      64205.22      2712.13 o                         
   6  12  30     303986.62     313186.31     10280.91 o                         
 -20  13  30      11436.01      11034.15      2738.89 o                         
 -17  13  30       1116.41       3353.09      1484.67 o                         
 -14  13  30      50602.80      53743.11      1806.20 o                         
 -11  13  30     120042.69     111012.25      7041.34 o                         
  -8  13  30     578728.06     499237.56      8306.60 o                         
  -5  13  30      19037.85      19454.12      1730.95 o                         
  -2  13  30     431371.50     415350.44      9227.91 o                         
   1  13  30       2710.58       2353.01      1246.23 o                         
   4  13  30      18567.41      20906.30      2224.70 o                         
   7  13  30     656583.75     729452.00     25520.97 o                         
 -19  14  30         98.85       2123.83      2139.46 o                         
 -16  14  30       3815.81       5748.31      1867.83 o                         
 -13  14  30     692751.81     633207.69     12673.88 o                         
 -10  14  30     213237.08     201181.91      3763.09 o                         
  -7  14  30       7897.46       7312.74      1496.16 o                         
  -4  14  30     840760.31     783975.19     21922.31 o                         
  -1  14  30      82017.97      98782.15     14216.48 o                         
   2  14  30      78977.45      83604.50      3332.27 o                         
   5  14  30       2969.01       4832.44      2318.15 o                         
 -18  15  30      22710.81      18130.20      2151.68 o                         
 -15  15  30       2199.27       4444.49      1736.86 o                         
 -12  15  30     167399.36     142033.39      4258.67 o                         
  -9  15  30    4649630.50    4230529.00     58874.62 o                         
  -6  15  30     152685.14     145521.94      5308.64 o                         
  -3  15  30       3340.85       2057.95      1937.94 o                         
   0  15  30     140124.42     143376.38      4794.42 o                         
   3  15  30      48572.65      47383.55      2763.75 o                         
 -17  16  30      14344.49      15480.73      1989.33 o                         
 -14  16  30       2263.77       4684.14      1777.90 o                         
 -11  16  30      41460.84      35573.36      1779.10 o                         
  -8  16  30     387846.69     323175.84     12511.97 o                         
  -5  16  30     302237.16     315061.06      7507.46 o                         
  -2  16  30     459966.31     455623.41     12961.19 o                         
   1  16  30      24733.36      25586.37      1612.43 o                         
 -16  17  30      73492.96      92893.59      5469.49 o                         
 -13  17  30       2147.98       2330.65      1149.99 o                         
 -10  17  30       1339.71       1607.68      1446.61 o                         
  -7  17  30       8393.13      10076.37      2391.55 o                         
  -4  17  30     410506.06     476201.31     15173.60 o                         
  -1  17  30       5496.20       4966.23      2552.82 o                         
 -18  18  30       2085.23       1328.92      2508.08 o                         
 -15  18  30     145420.55     122859.23      3538.30 o                         
 -12  18  30     297904.53     326440.38      9237.24 o                         
  -9  18  30     163146.56     189291.36     12161.09 o                         
  -6  18  30       4507.45       6378.40      1594.81 o                         
  -3  18  30     318671.84     359319.81     20159.40 o                         
 -14  19  30     155735.41     175107.61      9888.77 o                         
 -11  19  30        136.06       1596.79      1339.72 o                         
  -8  19  30     583208.38     589828.50     19402.88 o                         
  -5  19  30     426865.84     510339.59     17637.35 o                         
 -13  20  30      44942.93      56851.60      3322.25 o                         
 -10  20  30      50183.66      60154.62      4366.29 o                         
  -7  20  30      44156.61      54372.66      4405.39 o                         
  -1   1  31     286038.62     347338.03      5924.06 o                         
  -3   2  31     144502.19     126880.39      3802.36 o                         
   0   2  31     145415.67     121889.36      2187.35 o                         
  -5   3  31     950764.50     872395.19     11956.18 o                         
  -2   3  31      19865.79      20840.82      1180.20 o                         
   1   3  31     495132.50     494806.09      7464.74 o                         
  -7   4  31      37160.47      37969.32      1722.73 o                         
  -4   4  31     608143.88     710282.62     10778.09 o                         
  -1   4  31      78191.90      83005.34      2614.78 o                         
   2   4  31       8771.86      10233.35      1113.46 o                         
  -9   5  31     668182.25     545170.00     12240.08 o                         
  -6   5  31     464769.12     445444.09      9256.39 o                         
  -3   5  31     184663.05     146190.98      3003.45 o                         
   0   5  31    3454615.75    3365951.00     82681.73 o                         
   3   5  31     138317.53     123909.62      2797.21 o                         
 -11   6  31      61699.31      63908.30      2375.91 o                         
  -8   6  31      86691.99      65090.05      2339.15 o                         
  -5   6  31     684890.62     680986.94     10504.18 o                         
  -2   6  31     166580.73     174002.11      3499.75 o                         
   1   6  31      30120.02      23598.56      1347.19 o                         
   4   6  31      15103.71      13498.67      1315.77 o                         
 -13   7  31      30905.80      28345.56      2857.57 o                         
 -10   7  31       6021.88       7232.12      1261.79 o                         
  -7   7  31      69017.38      78370.13      2700.93 o                         
  -4   7  31     279434.31     251584.05      6012.86 o                         
  -1   7  31     112602.23      81636.56      2337.02 o                         
   2   7  31      62511.57      54575.88      2041.45 o                         
   5   7  31     157695.53     120129.54      7679.83 o                         
 -15   8  31      41493.86      40069.59      2158.48 o                         
 -12   8  31      10405.94      11998.09      2020.02 o                         
  -9   8  31       5005.16       3624.12      1386.17 o                         
  -6   8  31       2056.82       2083.54      1186.27 o                         
  -3   8  31     178362.50     170522.92      3910.87 o                         
   0   8  31     463846.22     400867.53      7483.97 o                         
   3   8  31     121018.02      90712.31      2840.93 o                         
   6   8  31     877666.75     768257.81     14472.26 o                         
 -17   9  31     108464.34     112924.63      3290.54 o                         
 -14   9  31      88805.23      85934.28      2731.08 o                         
 -11   9  31      67444.43      70806.17      3592.79 o                         
  -8   9  31     251981.83     241176.36      5796.85 o                         
  -5   9  31     107280.10      93323.04      3539.96 o                         
  -2   9  31     567514.44     501581.53     13197.83 o                         
   1   9  31     598352.00     546084.94     10271.14 o                         
   4   9  31     483693.56     418138.09      7268.13 o                         
   7   9  31     125134.20     112102.02      3226.04 o                         
 -19  10  31      77506.95      73622.98      4475.91 o                         
 -16  10  31       2905.14       1768.97      1479.15 o                         
 -13  10  31       6404.60       5688.97      1821.77 o                         
 -10  10  31     366736.19     310401.06      7798.95 o                         
  -7  10  31     198670.48     172510.47      4977.23 o                         
  -4  10  31     703191.56     603590.56     13215.88 o                         
  -1  10  31     195013.41     172740.73      5624.86 o                         
   2  10  31     194291.02     165979.45      4144.86 o                         
   5  10  31     173922.69     162901.53      5288.73 o                         
   8  10  31       5836.52       8562.52      2428.07 o                         
 -18  11  31      55553.89      50121.08      4055.35 o                         
 -15  11  31     289950.78     287146.88      6907.69 o                         
 -12  11  31      44796.93      42936.55      2365.06 o                         
  -9  11  31     349535.41     294956.12      8085.13 o                         
  -6  11  31     354702.81     303921.75      7655.68 o                         
  -3  11  31     395360.97     353750.00     13972.64 o                         
   0  11  31      35205.04      30875.58      1565.85 o                         
   3  11  31      90755.08      69099.87      2920.84 o                         
   6  11  31      79707.59      77896.81      2961.45 o                         
   9  11  31      39405.28      41732.68      2825.64 o                         
 -20  12  31       1230.87        412.85      2010.43 o                         
 -17  12  31     113941.14     113407.16      4060.96 o                         
 -14  12  31      38176.16      32225.20      1727.96 o                         
 -11  12  31      57005.16      61436.13     10322.24 o                         
  -8  12  31       7905.46       7625.67       938.10 o                         
  -5  12  31      53411.89      52736.76      2371.02 o                         
  -2  12  31     282623.81     244345.66      7104.80 o                         
   1  12  31      42700.43      39711.94      4098.78 o                         
   4  12  31      27502.11      24617.88      1965.61 o                         
   7  12  31       1599.87      -1181.09      2548.59 o                         
 -19  13  31     199426.42     225434.05     10350.57 o                         
 -16  13  31       6900.97       6351.56      1161.47 o                         
 -13  13  31     107722.96      90684.16      3633.06 o                         
 -10  13  31      68550.30      51901.22      2058.99 o                         
  -7  13  31       3992.21       7879.24      1454.58 o                         
  -4  13  31     359210.94     338226.91      8704.85 o                         
  -1  13  31     110117.25     106851.45      4469.81 o                         
   2  13  31      12511.30       7508.16      1302.94 o                         
   5  13  31       3309.24       2478.81      1400.44 o                         
 -18  14  31      24962.82      23334.52      1641.38 o                         
 -15  14  31      58423.66      51991.08      2941.46 o                         
 -12  14  31       9872.05       7904.66      2006.55 o                         
  -9  14  31      18864.33      16420.22      1793.66 o                         
  -6  14  31      51599.33      53707.95      2860.66 o                         
  -3  14  31     580059.56     555000.44     13876.97 o                         
   0  14  31       3234.67       3605.06      1520.33 o                         
   3  14  31      27975.74      34261.09      1879.45 o                         
   6  14  31     128901.19     134554.75      4305.55 o                         
 -17  15  31      17426.50      13179.23      4120.12 o                         
 -14  15  31     132925.91     124449.03      4726.40 o                         
 -11  15  31      16766.82      18534.68      1088.00 o                         
  -8  15  31      15844.26      14224.01      2605.54 o                         
  -5  15  31     302051.25     293516.94      8299.23 o                         
  -2  15  31       6387.50       5897.39      2612.57 o                         
   1  15  31      14195.74      16778.96      1793.25 o                         
   4  15  31       1256.40       2333.63      1214.38 o                         
 -19  16  31     399000.94     358011.31     26513.38 o                         
 -16  16  31        507.00       -827.79      2543.07 o                         
 -13  16  31       2348.50       3594.47      1079.50 o                         
 -10  16  31      99619.77      94998.27      2894.48 o                         
  -7  16  31     118503.51     101860.76      8181.23 o                         
  -4  16  31     163950.36     175564.45      6461.55 o                         
  -1  16  31      96850.22      99549.00      3320.97 o                         
   2  16  31        842.84       2863.68      1122.14 o                         
 -18  17  31      24273.64      16504.89      5474.38 o                         
 -15  17  31       3221.89       4144.50      2554.78 o                         
 -12  17  31      33787.35      39815.10      1831.90 o                         
  -9  17  31     123318.18     116988.52     15467.55 o                         
  -6  17  31      44822.30      45426.20      3345.47 o                         
  -3  17  31        144.34       2270.32      1455.74 o                         
   0  17  31      50723.74      53089.22      4173.69 o                         
 -17  18  31         50.48       1179.42      2507.34 o                         
 -14  18  31        722.72       1524.62      1274.71 o                         
 -11  18  31      12797.78      14251.85      2110.67 o                         
  -8  18  31      90861.09      84600.37      4285.60 o                         
  -5  18  31       9856.51      12646.56      2116.80 o                         
  -2  18  31       1538.40       1346.05      2391.47 o                         
 -16  19  31       5172.47       6258.80      1251.73 o                         
 -13  19  31      31165.48      35762.41      4443.37 o                         
 -10  19  31      40901.26      44203.24      3124.44 o                         
  -7  19  31     244741.59     260023.83     14853.39 o                         
  -4  19  31      59988.10      67934.94      2770.70 o                         
 -12  20  31        211.93      -1205.30      2108.46 o                         
  -9  20  31       4799.98       2844.29      1945.21 o                         
  -6  20  31      23225.21      31734.19      1935.06 o                         
   0   1  32       2128.20       3858.44      1209.95 o                         
  -2   2  32     414104.41     380451.59      6207.27 o                         
   1   2  32     212743.98     224089.52      4870.85 o                         
  -4   3  32     257718.59     292672.72      4916.32 o                         
  -1   3  32    9597157.00    9976030.00    138976.95 o                         
   2   3  32      20951.76      30090.56      1439.24 o                         
  -6   4  32     681544.50     656686.69     10536.27 o                         
  -3   4  32     911966.06     775129.50     11102.68 o                         
   0   4  32     759728.94     819276.88     14767.10 o                         
   3   4  32    1801275.12    1560065.50     28079.03 o                         
  -8   5  32    1345252.62    1221994.88     22663.36 o                         
  -5   5  32    7555344.50    7659023.00     96669.90 o                         
  -2   5  32    5176236.50    5002411.00     63360.03 o                         
   1   5  32    4844043.50    4605813.00     55575.55 o                         
   4   5  32     268164.66     273272.50      5132.05 o                         
 -10   6  32    2725358.00    2507395.25     57863.13 o                         
  -7   6  32    1851381.00    1783722.00     31161.16 o                         
  -4   6  32    1253871.75    1201518.62     19063.51 o                         
  -1   6  32      53561.98      41276.12      2633.03 o                         
   2   6  32     513081.97     473623.41      7010.77 o                         
   5   6  32       3207.02       4982.63      1375.05 o                         
 -12   7  32     814089.94     717360.06     34868.86 o                         
  -9   7  32     179247.91     176161.62      5418.25 o                         
  -6   7  32     298902.75     275284.06      5645.96 o                         
  -3   7  32    1334780.00    1323379.50     21119.78 o                         
   0   7  32    2903583.75    2650110.75     42738.48 o                         
   3   7  32     724005.69     664485.50     11564.89 o                         
   6   7  32     170255.58     156952.58     10052.47 o                         
 -14   8  32     306124.97     306696.16      7118.59 o                         
 -11   8  32     516757.72     503074.75     21836.72 o                         
  -8   8  32       4896.15       8155.31      1264.02 o                         
  -5   8  32      43466.87      38409.49      1825.38 o                         
  -2   8  32    4542590.00    4237094.50     68232.45 o                         
   1   8  32     541399.38     477420.12      7878.19 o                         
   4   8  32     374081.69     355175.97     10575.26 o                         
   7   8  32      91714.58      91994.86      2921.31 o                         
 -16   9  32     186488.45     194573.81      5472.40 o                         
 -13   9  32     876701.56     831684.69     22238.00 o                         
 -10   9  32       1721.13       2756.14      1366.70 o                         
  -7   9  32      84856.12      84188.59      3008.08 o                         
  -4   9  32    4146590.75    3641943.25     81473.00 o                         
  -1   9  32    2143694.75    1961684.75     66817.50 o                         
   2   9  32    2155734.25    1951254.25     37535.30 o                         
   5   9  32     984334.75     900588.56     16982.96 o                         
   8   9  32      37671.21      44799.90      1841.33 o                         
 -18  10  32       5212.38       6226.94      2158.00 o                         
 -15  10  32     507953.53     482302.31     10166.51 o                         
 -12  10  32      50529.22      54217.36      3170.82 o                         
  -9  10  32    1346648.75    1195512.00     31775.82 o                         
  -6  10  32       3276.08       4492.90      1366.16 o                         
  -3  10  32      14347.49      16494.80      2178.76 o                         
   0  10  32    3540688.75    3215851.00     61690.65 o                         
   3  10  32      58249.99      53275.42      2349.63 o                         
   6  10  32      51002.03      50008.57      2565.18 o                         
   9  10  32     116009.34     114094.76      6430.68 o                         
 -20  11  32      49887.54      58960.04      4061.01 o                         
 -17  11  32       5189.03       1508.43      2230.00 o                         
 -14  11  32     820165.94     813667.31     16766.34 o                         
 -11  11  32     576902.06     494448.66     13220.20 o                         
  -8  11  32     839099.38     735062.44     23383.19 o                         
  -5  11  32    1369900.12    1189844.62     20979.74 o                         
  -2  11  32      19294.25      22060.22      2240.03 o                         
   1  11  32       3259.01       4344.64      1441.09 o                         
   4  11  32       1658.34       5621.65      1419.55 o                         
   7  11  32       6334.58       5041.98      1430.53 o                         
 -19  12  32        119.75       1057.08      2542.22 o                         
 -16  12  32      14106.70      16087.00      1748.21 o                         
 -13  12  32     192619.36     175540.66      4320.77 o                         
 -10  12  32     404820.09     352633.84     13957.21 o                         
  -7  12  32     264984.12     236944.64      5194.57 o                         
  -4  12  32     713358.75     653831.69     17402.81 o                         
  -1  12  32     759100.62     730952.00     63596.02 o                         
   2  12  32      13521.58      11529.86      1400.95 o                         
   5  12  32      53361.32      62205.50      4210.34 o                         
   8  12  32      22141.23      25184.44      1896.13 o                         
 -18  13  32      39801.71      39363.72      3752.25 o                         
 -15  13  32      12266.80      11424.22      1148.29 o                         
 -12  13  32      28842.59      22850.62      3244.63 o                         
  -9  13  32      65846.47      78656.09      2202.51 o                         
  -6  13  32       2805.91       5155.00      1799.16 o                         
  -3  13  32    1106511.50    1069313.88     23771.88 o                         
   0  13  32       4481.64       4076.68      1253.28 o                         
   3  13  32        261.05       1552.73      1180.40 o                         
   6  13  32     167266.28     168414.91      5036.75 o                         
 -20  14  32     336062.38     364771.88     26336.12 o                         
 -17  14  32     143239.73     127943.37      6759.63 o                         
 -14  14  32      75368.35      77493.19      3337.42 o                         
 -11  14  32      47221.50      42769.05      2852.04 o                         
  -8  14  32     812291.88     716708.62     17052.28 o                         
  -5  14  32      10318.34       9786.31      2233.96 o                         
  -2  14  32     200172.69     183626.84      6220.42 o                         
   1  14  32    1813119.12    1772664.50     29869.23 o                         
   4  14  32       1196.90       1278.75      1570.18 o                         
 -19  15  32      30116.45      25889.05      2661.28 o                         
 -16  15  32      67342.55      80756.84      5174.50 o                         
 -13  15  32    1173264.38    1143309.88     26323.49 o                         
 -10  15  32      66242.76      65387.62      1854.07 o                         
  -7  15  32      40861.84      42264.35      4719.96 o                         
  -4  15  32     449554.94     509382.53     18322.54 o                         
  -1  15  32     604353.81     596693.81     15003.52 o                         
   2  15  32     244740.02     270536.34      6614.37 o                         
 -18  16  32     349794.53     285536.81     41907.42 o                         
 -15  16  32      56700.10      58392.77      8243.40 o                         
 -12  16  32     250221.19     254601.30      4623.16 o                         
  -9  16  32     238078.33     220598.97      9603.62 o                         
  -6  16  32     143037.31     143161.91      5746.52 o                         
  -3  16  32      30253.18      34686.53      2720.38 o                         
   0  16  32       9395.74      10752.67      1777.16 o                         
   3  16  32       5146.71       8504.06      1178.89 o                         
 -17  17  32      71696.35      78680.97      8223.29 o                         
 -14  17  32      46093.70      43516.96      1843.80 o                         
 -11  17  32     107051.52      88175.20      6085.61 o                         
  -8  17  32      44825.17      51374.95      3480.03 o                         
  -5  17  32     364726.22     376871.25     10009.85 o                         
  -2  17  32     233467.44     245068.83      8453.12 o                         
   1  17  32       5434.95      10329.91      1443.74 o                         
 -16  18  32     126765.20      96865.97      4692.73 o                         
 -13  18  32        120.28      -1156.28      1475.07 o                         
 -10  18  32     209933.00     226392.61      8805.56 o                         
  -7  18  32       6226.58       6035.92      1605.24 o                         
  -4  18  32       1474.51       3337.03      1946.03 o                         
  -1  18  32       1399.69       2442.21      1245.62 o                         
 -15  19  32        183.99         93.52      1299.15 o                         
 -12  19  32       9551.02      11009.73      2243.47 o                         
  -9  19  32      34798.62      40184.67      4386.28 o                         
  -6  19  32       5278.75       9155.56      2139.88 o                         
  -3  19  32     294077.81     331017.53      9773.29 o                         
 -14  20  32     140583.09     167773.22      9985.79 o                         
 -11  20  32        602.38        -66.74      2958.92 o                         
  -8  20  32      27883.19      30667.47      2274.54 o                         
   0   0  33    5397792.50    5050810.00    159924.98 o                         
   1   1  33      81136.13      75822.70      3178.23 o                         
  -1   2  33      11636.75       7501.12      1356.77 o                         
   2   2  33     108042.78      92051.02      3781.60 o                         
  -3   3  33    1157425.88    1144399.62     14505.17 o                         
   0   3  33      65651.25      73455.02      3068.53 o                         
   3   3  33     496886.84     468848.12      6762.41 o                         
  -5   4  33     351399.94     339256.81      5574.15 o                         
  -2   4  33     224771.77     219142.00      6459.27 o                         
   1   4  33    1677776.50    1554219.88     21498.59 o                         
   4   4  33     101326.64      74079.41      2586.02 o                         
  -7   5  33       7084.55       7527.96      1133.19 o                         
  -4   5  33    1455774.50    1391272.75     18974.10 o                         
  -1   5  33      35584.66      26012.91      1416.30 o                         
   2   5  33      91941.72      85229.59      2895.10 o                         
   5   5  33     625819.44     532741.12     11710.53 o                         
  -9   6  33        479.91       2174.83      1076.00 o                         
  -6   6  33     820996.38     753716.50     11534.05 o                         
  -3   6  33     147052.27     113405.52      3619.37 o                         
   0   6  33      41172.09      32042.75      1552.28 o                         
   3   6  33     198814.25     163096.38      3737.93 o                         
   6   6  33     101405.48      90422.48      4834.95 o                         
 -11   7  33      91759.28      76777.03      2915.17 o                         
  -8   7  33     186683.25     182959.44      4588.63 o                         
  -5   7  33       9665.18       9578.57      1320.17 o                         
  -2   7  33      58243.79      58679.19      1937.42 o                         
   1   7  33     137680.50     129123.63      3630.87 o                         
   4   7  33     138113.53     127978.91      5520.65 o                         
   7   7  33      44316.22      39379.22      2135.55 o                         
 -13   8  33      60306.07      59382.96      5388.24 o                         
 -10   8  33        832.02       1610.24      1327.89 o                         
  -7   8  33     412673.91     390026.31      7294.01 o                         
  -4   8  33     206378.19     197049.78      4601.11 o                         
  -1   8  33      28122.81      24872.70      5865.12 o                         
   2   8  33      55397.34      49223.48      2774.62 o                         
   5   8  33     161611.42     140019.89      6267.31 o                         
   8   8  33      12495.96      12073.05      1545.80 o                         
 -15   9  33        702.84       2017.73      1465.38 o                         
 -12   9  33        350.90       1569.71      1618.59 o                         
  -9   9  33     381038.72     344467.78      7454.92 o                         
  -6   9  33      37695.50      47007.63      3621.62 o                         
  -3   9  33     266670.97     214579.50     11523.86 o                         
   0   9  33     198566.78     168779.69     20723.39 o                         
   3   9  33     191847.41     184953.41      6735.39 o                         
   6   9  33     338409.69     301246.38      7104.68 o                         
   9   9  33      66325.91      69550.73      3351.93 o                         
 -17  10  33       1588.43       1363.26      1967.12 o                         
 -14  10  33      74056.23      79874.94      4897.92 o                         
 -11  10  33       5439.12       3779.36      1452.02 o                         
  -8  10  33     328256.22     317362.34      7151.91 o                         
  -5  10  33     306543.00     268762.38      6769.87 o                         
   1  10  33     375043.50     323797.94     11711.30 o                         
   4  10  33        701.65         88.51      1366.13 o                         
   7  10  33      65056.44      65617.95      3704.31 o                         
  10  10  33       2476.22       3624.32      2129.47 o                         
 -19  11  33      25376.03      31644.48      3542.72 o                         
 -16  11  33       3898.12       2404.64      2071.27 o                         
 -13  11  33      35328.03      33705.11      2054.49 o                         
 -10  11  33     250909.11     216744.64      5807.15 o                         
  -7  11  33     226411.66     205063.31      4756.06 o                         
  -4  11  33      60690.09      56576.23      3780.70 o                         
  -1  11  33       2681.52       6976.83      4223.06 o                         
   2  11  33       1093.31       1748.15      1293.62 o                         
   5  11  33      37611.66      40524.22      2060.34 o                         
   8  11  33      10007.72      10292.25      1612.60 o                         
 -18  12  33      42840.79      54519.25      3068.86 o                         
 -15  12  33     318853.66     293084.47      8781.16 o                         
 -12  12  33     156931.31     138659.19      6929.78 o                         
  -9  12  33     215974.34     184032.86      4680.61 o                         
  -6  12  33      42541.69      38660.49      2278.10 o                         
  -3  12  33       2712.56        301.57      2449.73 o                         
   0  12  33       8399.68       6258.73      1062.27 o                         
   3  12  33       9594.59       8222.92      1228.59 o                         
   6  12  33      23827.72      22750.70      1690.04 o                         
 -20  13  33       3942.45       5954.29      2532.96 o                         
 -17  13  33      21930.96      14240.12      2419.68 o                         
 -14  13  33       2482.51       2570.65       910.44 o                         
 -11  13  33      65777.77      57420.68      3826.61 o                         
  -8  13  33      69969.73      70187.84      4073.11 o                         
  -5  13  33       8684.80       7066.64      2456.05 o                         
  -2  13  33      55184.83      53588.55      3360.49 o                         
   1  13  33        680.25        469.26       925.43 o                         
   4  13  33      30721.41      31183.11      1943.99 o                         
   7  13  33     204587.72     227082.98      6681.92 o                         
 -19  14  33      34008.05      29871.02      3272.07 o                         
 -16  14  33      70892.53      63094.99      2231.92 o                         
 -13  14  33     389891.56     338272.88      9123.30 o                         
 -10  14  33      25637.54      25567.80      1705.20 o                         
  -7  14  33      80932.03      70341.52      5483.40 o                         
  -4  14  33     305531.09     305632.59      8818.07 o                         
  -1  14  33        105.62       1477.35      2662.50 o                         
   2  14  33      21433.94      24127.90      1523.45 o                         
   5  14  33        172.60       1381.05      1298.66 o                         
 -18  15  33      21367.97      18551.02      2246.79 o                         
 -15  15  33      10109.67      12538.84      3023.87 o                         
 -12  15  33     104951.63     102198.35      4812.01 o                         
  -9  15  33     512979.31     446597.66     12973.77 o                         
  -6  15  33      25567.81      26409.28      4204.50 o                         
  -3  15  33     100330.41     123237.61      4784.58 o                         
   0  15  33      17239.76      16583.48      1985.02 o                         
   3  15  33       2822.87       2850.90      1091.83 o                         
 -17  16  33        941.49       1881.29      2755.99 o                         
 -14  16  33       1443.42        851.46      2768.81 o                         
 -11  16  33       2842.38       1913.40      1225.91 o                         
  -8  16  33      80514.77      77068.48      6004.03 o                         
  -5  16  33        186.45       1515.69      1233.76 o                         
  -2  16  33      12694.28      12911.05      1805.25 o                         
   1  16  33       4064.67       3815.63      1232.00 o                         
 -16  17  33         67.46      -1774.47      2653.63 o                         
 -13  17  33     321514.94     288539.88     21856.55 o                         
 -10  17  33       1713.09       3905.96      3180.69 o                         
  -7  17  33        348.25        649.30      1470.14 o                         
  -4  17  33     141622.28     148308.08      9865.77 o                         
  -1  17  33      20683.46      19448.67      2491.95 o                         
 -15  18  33      16924.25      16217.53      1577.73 o                         
 -12  18  33       5633.29       7454.80      1980.05 o                         
  -9  18  33     118248.80     120411.84      6075.47 o                         
  -6  18  33         62.57        371.06      1181.47 o                         
  -3  18  33      20178.92      25331.23      1938.07 o                         
 -14  19  33      77084.79      93009.62      6552.55 o                         
 -11  19  33      31587.54      28761.25      5303.01 o                         
  -8  19  33     190879.83     205172.08      6944.93 o                         
  -5  19  33        744.97       1240.04      1495.09 o                         
 -13  20  33     239209.70     254236.19     24372.41 o                         
 -10  20  33         51.35       1216.78      1652.23 o                         
  -7  20  33       3268.13       4024.26      1609.42 o                         
  -1   1  34    1325649.25    1531473.25     25099.81 o                         
  -3   2  34    1703736.25    1655318.62     21880.58 o                         
   0   2  34     429100.28     451790.53      7110.44 o                         
  -5   3  34     824248.06     798980.12     10621.97 o                         
  -2   3  34    8684451.00    8609034.00    123951.15 o                         
   1   3  34     131127.19     145085.70      2680.68 o                         
  -7   4  34     124211.78     125718.70      3221.90 o                         
  -4   4  34    1092829.75    1003220.56     12959.95 o                         
  -1   4  34      34496.18      53463.90      2772.17 o                         
   2   4  34    3927924.00    3673283.00     47387.26 o                         
  -9   5  34    2586988.00    2351951.50     43116.37 o                         
  -6   5  34      84069.94      84499.94      2620.60 o                         
  -3   5  34     410824.09     389092.66      6217.91 o                         
   0   5  34    4487008.00    4191204.50     63974.10 o                         
   3   5  34     434474.75     429693.09      8959.06 o                         
 -11   6  34    1518165.12    1441250.12     34782.71 o                         
  -8   6  34     293887.94     269685.44      5614.20 o                         
  -5   6  34    5326275.50    5283468.50     72727.53 o                         
  -2   6  34      62864.06      61275.11      3655.29 o                         
   1   6  34     962807.31     908189.31     16626.39 o                         
   4   6  34      27692.71      29482.90      2599.63 o                         
 -13   7  34     559049.69     529647.56     20243.87 o                         
 -10   7  34       5274.86       5666.16      1176.53 o                         
  -7   7  34    3624184.50    3287244.00     55872.16 o                         
  -4   7  34     273122.28     282078.50      6258.61 o                         
  -1   7  34     225547.47     186261.73      7350.03 o                         
   2   7  34      57835.10      64765.21      3313.71 o                         
   5   7  34      14644.74       5700.87      3130.31 o                         
 -15   8  34       1885.10       1309.54      1491.01 o                         
 -12   8  34    1319129.62    1156336.38     38374.01 o                         
  -9   8  34      11581.11      12891.16      1802.01 o                         
  -6   8  34     116100.92     116540.84      5706.72 o                         
  -3   8  34    2798286.25    2496975.00     82832.51 o                         
   0   8  34       9423.19      14299.99      4133.59 o                         
   3   8  34     423660.31     362305.50      9376.12 o                         
   6   8  34     990449.75     918685.38     21428.42 o                         
 -17   9  34     163235.70     166881.30      5213.78 o                         
 -14   9  34      15784.87      17606.63      1922.48 o                         
 -11   9  34    1302099.50    1210864.62     59066.80 o                         
  -8   9  34     135365.83     125342.41      3760.39 o                         
  -5   9  34      22993.73      24044.18      4626.99 o                         
   1   9  34     453014.59     436230.03      7687.07 o                         
   4   9  34     191601.52     171441.02      5227.50 o                         
   7   9  34      17651.98      16845.32      1690.27 o                         
 -19  10  34     223409.62     246641.00      8773.36 o                         
 -16  10  34     541752.12     570733.12     22393.27 o                         
 -13  10  34      22438.22      20519.27      2667.66 o                         
 -10  10  34     104429.36      92927.74      5539.47 o                         
  -7  10  34      52015.30      51986.98      2623.25 o                         
  -4  10  34    1542330.00    1430683.62     51861.55 o                         
   2  10  34     153526.36     148333.28      4399.01 o                         
   5  10  34     554723.94     500476.78     15951.34 o                         
   8  10  34     293253.72     285321.09      9001.50 o                         
 -18  11  34       2258.14       2313.09      1639.82 o                         
 -15  11  34    1055664.75    1069314.88     23700.46 o                         
 -12  11  34     593981.25     509609.25     19802.65 o                         
  -9  11  34     158563.61     134063.31      9652.95 o                         
  -6  11  34      22790.14      22150.54      3291.02 o                         
  -3  11  34      14667.80      13386.33      2718.54 o                         
   0  11  34      99801.56      88624.24      3181.85 o                         
   3  11  34       7039.73       6498.22      1297.25 o                         
   6  11  34      39491.11      41345.86      1978.07 o                         
   9  11  34     106817.25     111835.24      3702.92 o                         
 -20  12  34     116772.26     123513.16      3797.74 o                         
 -17  12  34      91693.12      96417.06      6102.00 o                         
 -14  12  34     167859.75     170596.12      9482.38 o                         
 -11  12  34      63663.98      60661.59      6046.82 o                         
  -8  12  34     238806.89     224684.98      7592.00 o                         
  -5  12  34      86345.94      75000.27      4164.08 o                         
  -2  12  34     155363.38     152267.08      5642.99 o                         
   1  12  34     416091.00     393560.25      9672.06 o                         
   4  12  34     253886.81     242995.42      6188.87 o                         
   7  12  34       5645.51       4953.37      1687.45 o                         
 -19  13  34     124771.16     117811.21      5596.87 o                         
 -16  13  34       3107.65       8078.74      1448.87 o                         
 -13  13  34       4620.44       8094.02      2477.35 o                         
 -10  13  34     215579.78     197417.27      5996.80 o                         
  -7  13  34     941289.69     908583.44     26543.22 o                         
  -4  13  34     209124.67     193940.70      5565.25 o                         
  -1  13  34       2146.81       2842.68      1864.51 o                         
   2  13  34     280926.66     273060.28      6055.14 o                         
   5  13  34     119912.42     110511.72      3657.49 o                         
 -18  14  34        396.75        -54.07      1150.37 o                         
 -15  14  34      54012.28      51541.41      5498.32 o
[truncated: 253,288 more chars]
